# Supplementary material for: Plasma proteome of growing tumors
Source: Sci Rep. 2023 Jul 27;13:12195. doi: 10.1038/s41598-023-38079-9 (PMC10374562; doi:10.1038/s41598-023-38079-9)
Supplement: Supplementary file 1 — Supplementary Information 1. [file 41598_2023_38079_MOESM1_ESM.xlsx]

## Sheet: TOC
Table of Contents
Supplementary Table S1. Changes in protein levels in NSCLC xenograft. Ranked based on FDR-values.
Supplementary Table S2. Changes in protein levels in NSCLC xenografts (FDRpvals ≤ 0.05 and Log2 FC ≥ |1|). Ranked based on Fold change.
Supplementary Table S3. Changes in protein levels in control group. Ranked based on FDR-values.
Supplementary Table S4. Common significant analytes in NSCLC xenografts (FDRpvals ≤ 0.05 and Log2 FC ≥ |1|).
Supplementary Table S5. Significant analytes present only in NSCLC xenografts (FDRpvals ≤ 0.05 and Log2 FC ≥ |1|).
Supplementary Table S6. Changes in protein levels in cell media of NSCLC cell lines. Ranked based on FDR-values.
Supplementary Table S7. Changes in protein levels in cell lysates of in NSCLC cell lines. Ranked based on FDR-values.
Supplementary Table S8. Plasma analytes used in NSCLC tumor volume prediction models. Shading indicates significant analytes with fdr corrected p-value ≤0.05 for cell media, cell lysate and tumor lysate samples.
Supplementary Table S9. Performance metrics of NSCLC tumor volume prediction models. Threshold, specificity, and sensitivity metrics are calculated from hold-out testing set (34%).
Supplementary Table S10. Significant analytes used in minimum tumor prediction model for NSCLC xenografts (colored cell indicate significant analytes in cell data).
Supplementary Table S11. Number of mice, plasma collection days and cell culture conditions for each cell line.
Supplementary Table S12. Changes in protein levels in ovarian xenografts. Ranked based on FDR-values.
Supplementary Table S13. Changes in analytes in colon xenografts. Ranked based on FDR-values.
Supplementary Table S14. Changes in analytes in breast xenografts. Ranked based on FDR-values.
Supplementary Table S15. Changes in analytes in ovarian xenografts (FDRpvals ≤ 0.05 and Log2 FC ≥ |1|). Ranked based on fold change.
Supplementary Table S16. Changes in analytes in colon xenografts (FDRpvals ≤ 0.05 and Log2 FC ≥ |1|). Ranked based on fold change.
Supplementary Table S17. Changes in analytes in breast xenografts (FDRpvals ≤ 0.05 and Log2 FC ≥ |1|). Ranked based on fold change.
Supplementary Table S18. Common protein changes in ovarian xenografts (FDRpvals ≤ 0.05 and Log2 FC ≥ |1|).
Supplementary Table S19. Common protein changes in colon xenografts (FDRpvals ≤ 0.05 and Log2 FC ≥ |1|).
Supplementary Table S20. Common protein changes in breast xenografts (FDRpvals ≤ 0.05 and Log2 FC ≥ |1|).
Supplementary Table S21. Significant analytes in all cancer types for Venn diagram (FDRpvals ≤ 0.05 and Log2 FC ≥ |1|).
Supplementary Table S22. Significant protein changes in NSCLC xenografts only (FDRpvals ≤ 0.05 and Log2 FC ≥ |1|).
Supplementary Table S23. Significant protein changes in ovarian xenografts only (FDRpvals ≤ 0.05 and Log2 FC ≥ |1|).
Supplementary Table S24. Significant protein changes in colon xenografts only (FDRpvals ≤ 0.05 and Log2 FC ≥ |1|).
Supplementary Table S25. Significant protein changes in breast xenografts only (FDRpvals ≤ 0.05 and Log2 FC ≥ |1|).
Supplementary Table S26. Performance metrics of ovarian (ES-2 and MDAH-2774), breast (MDA-MB-231 and MDA-MB-468), and colon (HCT-116 and HT-29) tumor volume prediction models.
Supplementary Table S27. Maximum fold changes of common analytes across all cancer xenograft models.
Supplementary Table S28. Analytes used in tumor prediction model across cancer types.
Supplementary Table S29. Analytes used in tumor classification models across cancer types and in control animals.
Supplementary Table S30. Minimum volume calculations (threshold) for representative analytes across all cell lines.
Supplementary Table S31. Minimum tumor volume detection estimates based on early markers across cell lines.
Supplementary Table S32. Significantly enriched pathways and enrichment map clustering relationships.
Supplementary Table S33. Biological roles of the 15 protein biomarkers shared among the eight xenograft models.

## Sheet: S1
Supplementary Table S1. Changes in protein levels in NSCLC xenograft. Ranked based on FDR-values.
H1650										H1975
Rank	SeqId	Target	UniProt	Gene name	Target full name	FDRpvals	Log2 Fold change	Fold change		Rank	SeqId	Target	UniProt	Gene name	Target full name	FDRpvals	Log2 Fold change	Fold change
1	2879-9	a1-Antichymotrypsin	P01011	SERPINA3	Alpha-1-antichymotrypsin	1.64e-12	8.84	460		1	2879-9	a1-Antichymotrypsin	P01011	SERPINA3	Alpha-1-antichymotrypsin	1.45e-13	7.61	195
2	13381-49	B4GT1	P15291	B4GALT1	Beta-1;4-galactosyltransferase 1	2.84e-10	7.84	229		2	3848-14	GAPDH; liver	P04406	GAPDH	Glyceraldehyde-3-phosphate dehydrogenase	1.11e-12	7.1	137
3	10819-108	fibulin 1	P23142	FBLN1	Fibulin-1	2.84e-10	7.28	155		3	11241-8	ARLY	P04424	ASL	Argininosuccinate lyase	1.92e-10	7.18	145
4	5682-13	VASN	Q6EMK4	VASN	Vasorin	2.84e-10	4.82	28.3		4	4249-64	NDP kinase B	P22392	NME2	Nucleoside diphosphate kinase B	1.92e-10	7.21	148
5	9870-17	SYWC	P23381	WARS	Tryptophan--tRNA ligase; cytoplasmic	2.84e-10	7.33	161		5	11441-11	PYGL	P06737	PYGL	Glycogen phosphorylase; liver form	2.37e-10	7.16	143
6	11241-8	ARLY	P04424	ASL	Argininosuccinate lyase	3.04e-10	7.58	191		6	3366-51	ECM1	Q16610	ECM1	Extracellular matrix protein 1	2.37e-10	3	7.98
7	9269-7	Biotinidase	P43251	BTD	Biotinidase	3.04e-10	7.25	152		7	13381-49	B4GT1	P15291	B4GALT1	Beta-1;4-galactosyltransferase 1	5.29e-10	5.34	40.4
8	9267-2	CBPA4	Q9UI42	CPA4	Carboxypeptidase A4	5.09e-10	5.24	37.7		8	4159-130	Factor H	P08603	CFH	Complement factor H	5.47e-10	5.09	34
9	2938-55	Apo E4	P02649	APOE	Apolipoprotein E (isoform E4)	7.02e-10	6.67	102		9	9870-17	SYWC	P23381	WARS	Tryptophan--tRNA ligase; cytoplasmic	6.13e-10	7.09	136
10	4249-64	NDP kinase B	P22392	NME2	Nucleoside diphosphate kinase B	9.71e-10	8.18	289		10	5404-53	DR6	O75509	TNFRSF21	Tumor necrosis factor receptor superfamily member 21	6.86e-10	6.06	66.7
11	11441-11	PYGL	P06737	PYGL	Glycogen phosphorylase; liver form	3.42e-09	7.54	186		11	3434-34	FN1.3	P02751	FN1	Fibronectin Fragment 3	1.3e-09	4.35	20.3
12	3336-50	TFPI	P10646	TFPI	Tissue factor pathway inhibitor	4.14e-09	4.56	23.6		12	3447-64	IL-8	P10145	CXCL8	Interleukin-8	1.3e-09	5.01	32.2
13	7144-234	KAZD1	Q96I82	KAZALD1	Kazal-type serine protease inhibitor domain-containing protein 1	4.14e-09	5.88	58.9		13	4534-10	BSSP4	Q9GZN4	PRSS22	Brain-specific serine protease 4	1.3e-09	6.09	68.2
14	8225-86	EPHB2	P29323	EPHB2	Ephrin type-B receptor 2	5.46e-09	6.12	69.4		14	4129-72	Factor B	P00751	CFB	Complement factor B	2.97e-09	4.36	20.5
15	3343-1	Aminoacylase-1	Q03154	ACY1	Aminoacylase-1	6.7e-09	2.32	5.01		15	9269-7	Biotinidase	P43251	BTD	Biotinidase	2.97e-09	3	7.98
16	4534-10	BSSP4	Q9GZN4	PRSS22	Brain-specific serine protease 4	8.71e-09	5.61	48.9		16	10479-18	MMP-10	P09238	MMP10	Stromelysin-2	3.54e-09	4.33	20.2
17	7871-16	T132A	Q24JP5	TMEM132A	Transmembrane protein 132A	8.71e-09	5.98	63.3		17	7144-234	KAZD1	Q96I82	KAZALD1	Kazal-type serine protease inhibitor domain-containing protein 1	3.58e-09	5.66	50.4
18	3366-51	ECM1	Q16610	ECM1	Extracellular matrix protein 1	1.07e-08	5.86	57.9		18	5441-67	Troponin I	P19429	TNNI3	Troponin I; cardiac muscle	3.75e-09	6.54	92.9
19	4153-11	alpha-1-antichymotrypsin complex	P01011	SERPINA3	Alpha-1-antichymotrypsin complex	1.64e-08	3.42	10.7		19	7871-16	T132A	Q24JP5	TMEM132A	Transmembrane protein 132A	3.91e-09	4.9	29.8
20	10025-1	DLDH	P09622	DLD	Dihydrolipoyl dehydrogenase; mitochondrial	2.2e-08	6.49	89.7		20	4481-34	C4	P0C0L4; P0C0L5	C4A C4B	Complement C4	4.98e-09	3.29	9.8
21	3171-57	amyloid precursor protein	P05067	APP	Amyloid beta A4 protein	4.41e-08	5.13	35.1		21	8479-4	MMP-10	P09238	MMP10	Stromelysin-2	4.98e-09	3.8	13.9
22	6217-23	QSCN6	O00391	QSOX1	Sulfhydryl oxidase 1	4.41e-08	5.34	40.6		22	2837-3	Met	P08581	MET	Hepatocyte growth factor receptor	9.64e-09	5.26	38.3
23	2837-3	Met	P08581	MET	Hepatocyte growth factor receptor	6.08e-08	6.32	79.9		23	9267-2	CBPA4	Q9UI42	CPA4	Carboxypeptidase A4	1.07e-08	2.14	4.4
24	2828-82	HAI-1	O43278	SPINT1	Kunitz-type protease inhibitor 1	6.17e-08	5.52	45.8		24	3320-49	IGFBP-7	Q16270	IGFBP7	Insulin-like growth factor-binding protein 7	1.26e-08	2.83	7.12
25	3434-34	FN1.3	P02751	FN1	Fibronectin Fragment 3	6.44e-08	4.57	23.7		25	8225-86	EPHB2	P29323	EPHB2	Ephrin type-B receptor 2	1.29e-08	3.6	12.1
26	6086-15	CRDL2	Q6WN34	CHRDL2	Chordin-like protein 2	6.64e-08	5	32.1		26	10025-1	DLDH	P09622	DLD	Dihydrolipoyl dehydrogenase; mitochondrial	4.82e-08	4.45	21.9
27	13682-47	M-CSF R	P07333	CSF1R	Macrophage colony-stimulating factor 1 receptor	7.96e-08	5.41	42.6		27	10627-87	APLP2	Q06481	APLP2	Amyloid-like protein 2	6.73e-08	2.69	6.46
28	4834-61	Epithelial cell kinase	P29317	EPHA2	Ephrin type-A receptor 2	8.54e-08	5.03	32.6		28	14088-38	IGFBP-6	P24592	IGFBP6	Insulin-like growth factor-binding protein 6	7.1e-08	3.6	12.1
29	4272-46	PHI	P06744	GPI	Glucose-6-phosphate isomerase	9.35e-08	6.26	76.7		29	3485-28	b2-Microglobulin	P61769	B2M	Beta-2-microglobulin	7.76e-08	3.38	10.4
30	3848-14	GAPDH; liver	P04406	GAPDH	Glyceraldehyde-3-phosphate dehydrogenase	1.03e-07	6.03	65.3		30	4153-11	alpha-1-antichymotrypsin complex	P01011	SERPINA3	Alpha-1-antichymotrypsin complex	9.25e-08	2.56	5.91
31	5742-14	PPA6	Q9NPH0	ACP6	Lysophosphatidic acid phosphatase type 6	1.18e-07	2.7	6.5		31	2609-59	Cystatin C	P01034	CST3	Cystatin-C	1.98e-07	3.54	11.6
32	2501-51	Cadherin E	P12830	CDH1	Cadherin-1	1.94e-07	4.78	27.5		32	3171-57	amyloid precursor protein	P05067	APP	Amyloid beta A4 protein	1.98e-07	2.98	7.9
33	11836-144	discoidin domain receptor 1	Q08345	DDR1	Epithelial discoidin domain-containing receptor 1	3e-07	4.55	23.4		33	3336-50	TFPI	P10646	TFPI	Tissue factor pathway inhibitor	1.98e-07	1.55	2.92
34	3325-2	MATN2	O00339	MATN2	Matrilin-2	3e-07	3.44	10.9		34	6217-23	QSCN6	O00391	QSOX1	Sulfhydryl oxidase 1	1.98e-07	3.27	9.62
35	4314-12	XTP3A	Q9H773	DCTPP1	dCTP pyrophosphatase 1	3e-07	3.16	8.94		35	4924-32	MMP-1	P03956	MMP1	Interstitial collagenase	3.76e-07	4.17	18
36	13728-19	ERP29	P30040	ERP29	Endoplasmic reticulum resident protein 29	3.31e-07	3.52	11.5		36	11204-80	CXAR	P78310	CXADR	Coxsackievirus and adenovirus receptor	3.88e-07	2.02	4.04
37	13959-7	LAP	P28838	LAP3	Cytosol aminopeptidase	5.14e-07	3.79	13.8		37	4992-49	GRN	P28799	GRN	Granulins	5.53e-07	3.43	10.8
38	2609-59	Cystatin C	P01034	CST3	Cystatin-C	6.53e-07	3.07	8.41		38	13940-19	IP16	Q16666	IFI16	Gamma-interferon-inducible protein 16	6.12e-07	3.84	14.4
39	3041-55	MRC2	Q9UBG0	MRC2	C-type mannose receptor 2	6.53e-07	4.64	24.9		39	11232-46	Holo-TC I	P20061	TCN1	Transcobalamin-1	7.74e-07	2.78	6.88
40	5124-62	sICAM-5	Q9UMF0	ICAM5	Intercellular adhesion molecule 5	6.53e-07	2.7	6.49		40	4246-40	NCAM-L1	P32004	L1CAM	Neural cell adhesion molecule L1	7.98e-07	3.27	9.65
41	2950-57	IGFBP-4	P22692	IGFBP4	Insulin-like growth factor-binding protein 4	6.82e-07	2.5	5.66		41	5982-50	FHR1	Q03591	CFHR1	Complement factor H-related protein 1	8.46e-07	1.63	3.09
42	13090-17	S100A6	P06703	S100A6	Protein S100-A6	7.28e-07	3.13	8.77		42	12463-7	KLH13	Q9P2N7	KLHL13	Kelch-like protein 13	1.15e-06	0.711	1.64
43	10835-25	A4GCT	Q9UNA3	A4GNT	Alpha-1;4-N-acetylglucosaminyltransferase	8.22e-07	1.54	2.9		43	2828-82	HAI-1	O43278	SPINT1	Kunitz-type protease inhibitor 1	1.18e-06	2.1	4.27
44	4960-72	annexin I	P04083	ANXA1	Annexin A1	8.82e-07	2.81	7.01		44	12517-52	TFAR19	O14737	PDCD5	Programmed cell death protein 5	1.42e-06	1.36	2.57
45	5934-1	Ferritin	P02794 P02792	FTH1 FTL	Ferritin	1.04e-06	6.68	102		45	3322-52	LRIG3	Q6UXM1	LRIG3	Leucine-rich repeats and immunoglobulin-like domains protein 3	2.12e-06	2.33	5.02
46	5654-70	TMX3	Q96JJ7	TMX3	Protein disulfide-isomerase TMX3	1.24e-06	3.1	8.59		46	5742-14	PPA6	Q9NPH0	ACP6	Lysophosphatidic acid phosphatase type 6	2.12e-06	2.94	7.66
47	11696-7	RABP2	P29373	CRABP2	Cellular retinoic acid-binding protein 2	1.29e-06	3.18	9.07		47	6367-66	fibromodulin	Q06828	FMOD	fibromodulin	2.12e-06	-1.59	0.332
48	14088-38	IGFBP-6	P24592	IGFBP6	Insulin-like growth factor-binding protein 6	1.29e-06	2.57	5.93		48	4272-46	PHI	P06744	GPI	Glucose-6-phosphate isomerase	2.2e-06	4.43	21.5
49	4673-13	IL-6	P05231	IL6	Interleukin-6	1.29e-06	2.78	6.87		49	2827-23	Fractalkine/CX3CL-1	P78423	CX3CL1	Fractalkine	2.62e-06	1.76	3.39
50	5108-72	Notch-3	Q9UM47	NOTCH3	Neurogenic locus notch homolog protein 3	1.29e-06	4.94	30.8		50	2501-51	Cadherin E	P12830	CDH1	Cadherin-1	2.71e-06	3.22	9.3
51	5132-71	TCCR	Q6UWB1	IL27RA	Interleukin-27 receptor subunit alpha	1.29e-06	3.58	11.9		51	2571-12	IGFBP-3	P17936	IGFBP3	Insulin-like growth factor-binding protein 3	2.71e-06	1.76	3.39
52	8348-4	EPHB2	P29323	EPHB2	Ephrin type-B receptor 2	1.29e-06	3.1	8.6		52	3234-23	URB	Q76M96	CCDC80	Coiled-coil domain-containing protein 80	3.46e-06	-1.52	0.348
53	4481-34	C4	P0C0L4; P0C0L5	C4A C4B	Complement C4	1.39e-06	4.65	25.2		53	5542-22	NRP1	O14786	NRP1	Neuropilin-1	3.46e-06	2.41	5.31
54	3474-19	Thrombospondin-1	P07996	THBS1	Thrombospondin-1	1.65e-06	3.14	8.79		54	2938-55	Apo E4	P02649	APOE	Apolipoprotein E (isoform E4)	3.99e-06	1.84	3.59
55	4992-49	GRN	P28799	GRN	Granulins	1.79e-06	4.24	18.8		55	11969-5	S100A2	P29034	S100A2	Protein S100-A2	4.08e-06	2.67	6.34
56	14134-49	AMGO2	Q86SJ2	AMIGO2	Amphoterin-induced protein 2	2.13e-06	3.08	8.48		56	2686-67	IGFBP-6	P24592	IGFBP6	Insulin-like growth factor-binding protein 6	4.33e-06	2.21	4.61
57	2571-12	IGFBP-3	P17936	IGFBP3	Insulin-like growth factor-binding protein 3	2.43e-06	4.11	17.2		57	11383-41	Keratin 7	P08729	KRT7	Keratin; type II cytoskeletal 7	4.56e-06	3.07	8.39
58	11105-171	Alpha enolase	P06733	ENO1	Alpha-enolase	2.54e-06	2.82	7.04		58	11814-29	Met	P08581	MET	Hepatocyte growth factor receptor	5.56e-06	2.85	7.2
59	3485-28	b2-Microglobulin	P61769	B2M	Beta-2-microglobulin	2.72e-06	4.12	17.4		59	3196-6	HPLN1	P10915	HAPLN1	Hyaluronan and proteoglycan link protein 1	5.56e-06	-2.09	0.236
60	2937-10	Apo E3	P02649	APOE	Apolipoprotein E (isoform E3)	2.91e-06	3.72	13.2		60	4541-49	CDON	Q4KMG0	CDON	Cell adhesion molecule-related/down-regulated by oncogenes	5.56e-06	1.1	2.14
61	2687-2	MIA	Q16674	MIA	Melanoma-derived growth regulatory protein	4.07e-06	3.04	8.25		61	11836-144	discoidin domain receptor 1	Q08345	DDR1	Epithelial discoidin domain-containing receptor 1	6.84e-06	2.18	4.55
62	6557-50	LRC15	Q8TF66	LRRC15	Leucine-rich repeat-containing protein 15	4.07e-06	4.97	31.3		62	5108-72	Notch-3	Q9UM47	NOTCH3	Neurogenic locus notch homolog protein 3	7.15e-06	1.64	3.12
63	11814-29	Met	P08581	MET	Hepatocyte growth factor receptor	4.14e-06	4.13	17.5		63	3389-7	PCI	P05154	SERPINA5	Plasma serine protease inhibitor	7.36e-06	1.19	2.29
64	12560-9	NT5C	Q8TCD5	NT5C	5'(3')-deoxyribonucleotidase; cytosolic type	4.14e-06	2.37	5.18		64	4158-54	uPA	P00749	PLAU	Urokinase-type plasminogen activator	7.63e-06	2.46	5.52
65	8330-1	LRP11	Q86VZ4	LRP11	Low-density lipoprotein receptor-related protein 11	4.23e-06	3.83	14.2		65	11140-56	CO1A1	P02452	COL1A1	Collagen alpha-1(I) chain	8.68e-06	-2.12	0.23
66	12517-52	TFAR19	O14737	PDCD5	Programmed cell death protein 5	6.26e-06	2.14	4.42		66	5930-54	Troponin I	P19429	TNNI3	Troponin I; cardiac muscle	9.42e-06	3.4	10.5
67	8795-48	TR	P02786	TFRC	Transferrin receptor protein 1	6.26e-06	2.46	5.51		67	6457-50	PCDG1	Q9Y5H4	PCDHGA1	Protocadherin gamma-A1	9.61e-06	4.04	16.4
68	11450-110	Protein disulfide-isomerase	P07237	P4HB	Protein disulfide-isomerase	7.2e-06	2.39	5.25		68	11382-5	BIEA	P53004	BLVRA	Biliverdin reductase A	9.74e-06	0.761	1.69
69	14151-4	UCRP	P05161	ISG15	Ubiquitin-like protein ISG15	7.53e-06	2.14	4.39		69	11361-73	TP	P19971	TYMP	Thymidine phosphorylase	9.97e-06	1.01	2.02
70	8900-28	NEO1	Q92859	NEO1	Neogenin	7.53e-06	3.39	10.5		70	14148-2	UCRP	P05161	ISG15	Ubiquitin-like protein ISG15	9.97e-06	1.74	3.33
71	11424-4	FAAA	P16930	FAH	Fumarylacetoacetase	8.3e-06	1.3	2.47		71	13728-19	ERP29	P30040	ERP29	Endoplasmic reticulum resident protein 29	1.16e-05	1.77	3.41
72	4246-40	NCAM-L1	P32004	L1CAM	Neural cell adhesion molecule L1	9.41e-06	3.44	10.8		72	2731-29	NADPH-P450 Oxidoreductase	P16435	POR	NADPH--cytochrome P450 reductase	1.42e-05	1.74	3.34
73	5312-49	Apo E2	P02649	APOE	Apolipoprotein E (isoform E2)	9.76e-06	3.33	10		73	11089-7	IgA	P01876 P01877	IGHA1 IGHA2	Immunoglobulin A	1.55e-05	0.614	1.53
74	5069-9	DAF	P08174	CD55	Complement decay-accelerating factor	1.6e-05	1.77	3.42		74	3179-51	Cathepsin A	P10619	CTSA	Lysosomal protective protein	1.55e-05	1.13	2.19
75	6431-68	PCYOX	Q9UHG3	PCYOX1	Prenylcysteine oxidase 1	1.89e-05	3.54	11.6		75	12893-159	IP16	Q16666	IFI16	Gamma-interferon-inducible protein 16	1.59e-05	1.28	2.43
76	5584-21	Holo-TC II	P20062	TCN2	Holo-Transcobalamin-2	1.95e-05	2.81	7		76	12386-11	AMPB	Q9H4A4	RNPEP	Aminopeptidase B	1.64e-05	1.12	2.17
77	5735-54	C1GLC	Q96EU7	C1GALT1C1	C1GALT1-specific chaperone 1	2.03e-05	1.4	2.65		77	3303-23	Cystatin M	Q15828	CST6	Cystatin-M	1.71e-05	2.77	6.81
78	8245-27	sICAM-5	Q9UMF0	ICAM5	Intercellular adhesion molecule 5	2.13e-05	2.76	6.77		78	4374-45	MIC-1	Q99988	GDF15	Growth/differentiation factor 15	1.99e-05	1.27	2.41
79	5441-67	Troponin I	P19429	TNNI3	Troponin I; cardiac muscle	2.19e-05	6.83	114		79	13090-17	S100A6	P06703	S100A6	Protein S100-A6	2.06e-05	2.84	7.14
80	4129-72	Factor B	P00751	CFB	Complement factor B	2.3e-05	2.83	7.12		80	11278-4	COL11A2	P13942	COL11A2	Collagen alpha-2(XI) chain	2.19e-05	-2.11	0.232
81	6914-15	AMGO2	Q86SJ2	AMIGO2	Amphoterin-induced protein 2	2.76e-05	2.35	5.11		81	13959-7	LAP	P28838	LAP3	Cytosol aminopeptidase	2.21e-05	2.75	6.73
82	13107-9	LYPD3	O95274	LYPD3	Ly6/PLAUR domain-containing protein 3	2.79e-05	2.51	5.71		82	8795-48	TR	P02786	TFRC	Transferrin receptor protein 1	2.3e-05	1.4	2.63
83	8046-9	Galectin-1	P09382	LGALS1	Galectin-1	2.8e-05	1.22	2.33		83	2658-27	TrkC	Q16288	NTRK3	NT-3 growth factor receptor	2.34e-05	-1.09	0.47
84	8289-8	GPNMB	Q14956	GPNMB	Transmembrane glycoprotein NMB	3e-05	2.48	5.6		84	5660-51	SOD3	P08294	SOD3	Extracellular superoxide dismutase [Cu-Zn]	2.47e-05	3.3	9.82
85	4162-54	Transferrin	P02787	TF	Serotransferrin	3.3e-05	2.39	5.25		85	14054-17	IL-15 Ra	Q13261	IL15RA	Interleukin-15 receptor subunit alpha	2.68e-05	2.33	5.04
86	13710-6	C1-Esterase Inhibitor	P05155	SERPING1	Plasma protease C1 inhibitor	3.34e-05	2.15	4.43		86	14711-27	Cystatin M	Q15828	CST6	Cystatin-M	2.71e-05	1.09	2.13
87	5581-28	FGL1	Q08830	FGL1	Fibrinogen-like protein 1	3.52e-05	1.55	2.93		87	2962-50	PTHrP	P12272	PTHLH	Parathyroid hormone-related protein	3.26e-05	0.8	1.74
88	5404-53	DR6	O75509	TNFRSF21	Tumor necrosis factor receptor superfamily member 21	3.53e-05	4.53	23		88	4673-13	IL-6	P05231	IL6	Interleukin-6	3.55e-05	2.23	4.69
89	12479-50	KAP1	P31321	PRKAR1B	cAMP-dependent protein kinase type I-beta regulatory subunit	3.78e-05	0.756	1.69		89	10344-334	IL-10 Ra	Q13651	IL10RA	Interleukin-10 receptor subunit alpha	3.73e-05	0.477	1.39
90	4541-49	CDON	Q4KMG0	CDON	Cell adhesion molecule-related/down-regulated by oncogenes	3.82e-05	2.26	4.79		90	12513-8	GLTP	Q9NZD2	GLTP	Glycolipid transfer protein	4.11e-05	-2.16	0.224
91	11436-6	AINX	Q16352	INA	Alpha-internexin	4.99e-05	2.47	5.55		91	11424-4	FAAA	P16930	FAH	Fumarylacetoacetase	4.19e-05	1.29	2.44
92	10082-251	NFL	P07196	NEFL	Neurofilament light polypeptide	5.35e-05	2.4	5.28		92	4342-10	sICAM-1	P05362	ICAM1	Intercellular adhesion molecule 1	4.3e-05	0.748	1.68
93	2570-72	IGFBP-2	P18065	IGFBP2	Insulin-like growth factor-binding protein 2	6.01e-05	2.4	5.28		93	2620-4	gp130; soluble	P40189	IL6ST	Interleukin-6 receptor subunit beta	4.49e-05	0.823	1.77
94	3447-64	IL-8	P10145	CXCL8	Interleukin-8	6.07e-05	1.49	2.81		94	4834-61	Epithelial cell kinase	P29317	EPHA2	Ephrin type-A receptor 2	4.49e-05	2	3.99
95	2638-12	M-CSF R	P07333	CSF1R	Macrophage colony-stimulating factor 1 receptor	6.12e-05	2.95	7.71		95	11480-1	Aldehyde dehydrogenase; class 3	P30838	ALDH3A1	Aldehyde dehydrogenase; dimeric NADP-preferring	4.94e-05	-1.64	0.321
96	4964-67	ARTS1	Q9NZ08	ERAP1	Endoplasmic reticulum aminopeptidase 1	6.12e-05	2.11	4.32		96	4125-52	sRAGE	Q15109	AGER	Advanced glycosylation end product-specific receptor; soluble	4.94e-05	3.36	10.3
97	7113-1	GRPE1	Q9HAV7	GRPEL1	GrpE protein homolog 1; mitochondrial	6.46e-05	2.07	4.19		97	8833-20	TRAIL	P50591	TNFSF10	Tumor necrosis factor ligand superfamily member 10	5.39e-05	-2.16	0.224
98	2620-4	gp130; soluble	P40189	IL6ST	Interleukin-6 receptor subunit beta	6.54e-05	2.24	4.71		98	8900-28	NEO1	Q92859	NEO1	Neogenin	6.86e-05	1.85	3.62
99	14704-10	discoidin domain receptor 1	Q08345	DDR1	Epithelial discoidin domain-containing receptor 1	6.86e-05	2.3	4.91		99	13991-47	IF4G3	O43432	EIF4G3	Eukaryotic translation initiation factor 4 gamma 3	7.11e-05	0.466	1.38
100	14133-93	IL-1 sRII	P27930	IL1R2	Interleukin-1 receptor type 2	6.87e-05	1.54	2.9		100	9580-5	Laminin gamma-2	Q13753	LAMC2	Laminin subunit gamma-2	8.67e-05	2.64	6.25
101	2652-15	suPAR	Q03405	PLAUR	Urokinase plasminogen activator surface receptor	7.37e-05	2.24	4.71		101	3457-57	Periostin	Q15063	POSTN	Periostin	9.03e-05	-0.789	0.579
102	13655-34	Nucleolin	P19338	NCL	Nucleolin	7.87e-05	1.67	3.19		102	11547-84	MUSK	O15146	MUSK	Muscle; skeletal receptor tyrosine-protein kinase	9.31e-05	-1.06	0.479
103	4908-6	Endoglin	P17813	ENG	Endoglin	8.35e-05	2.57	5.96		103	5963-9	Dermokine	Q6E0U4	DMKN	Dermokine	9.31e-05	-0.899	0.536
104	6470-19	fibulin 1	P23142	FBLN1	Fibulin-1	8.35e-05	2.17	4.49		104	10014-31	SLUG	O43623	SNAI2	Zinc finger protein SNAI2	0.000109	-0.557	0.68
105	14108-15	TGF-b1	P01137	TGFB1	Transforming growth factor beta-1	8.51e-05	1.03	2.05		105	5682-13	VASN	Q6EMK4	VASN	Vasorin	0.000127	0.589	1.5
106	10479-18	MMP-10	P09238	MMP10	Stromelysin-2	9.14e-05	1.64	3.11		106	10082-251	NFL	P07196	NEFL	Neurofilament light polypeptide	0.00013	2.36	5.13
107	2573-20	IL-6	P05231	IL6	Interleukin-6	0.0001	1.61	3.06		107	12475-48	CLIC5	Q9NZA1	CLIC5	Chloride intracellular channel protein 5	0.00013	1.39	2.61
108	8479-4	MMP-10	P09238	MMP10	Stromelysin-2	0.000103	1.84	3.58		108	9890-8	Tropomyosin alpha-3 chain	P06753	TPM3	Tropomyosin alpha-3 chain	0.00013	0.367	1.29
109	5077-28	EPHB2	P29323	EPHB2	Ephrin type-B receptor 2	0.000104	1.72	3.29		109	2985-35	Gro-a	P09341	CXCL1	Growth-regulated alpha protein	0.000131	1.15	2.21
110	9761-89	LDHA	P00338	LDHA	L-lactate dehydrogenase A chain	0.000105	1.45	2.74		110	11377-19	ADH7	P40394	ADH7	Alcohol dehydrogenase class 4 mu/sigma chain	0.000134	-1.15	0.451
111	14148-2	UCRP	P05161	ISG15	Ubiquitin-like protein ISG15	0.000108	1.68	3.21		111	7228-2	SIA7F	Q969X2	ST6GALNAC6	Alpha-N-acetylgalactosaminide alpha-2;6-sialyltransferase 6	0.000134	0.643	1.56
112	10506-53	PGRC2	O15173	PGRMC2	Membrane-associated progesterone receptor component 2	0.000119	1.98	3.94		112	3474-19	Thrombospondin-1	P07996	THBS1	Thrombospondin-1	0.000134	2.11	4.31
113	9328-55	MICB	Q29980	MICB	MHC class I polypeptide-related sequence B	0.000127	2.37	5.17		113	5430-66	SHPS1	P78324	SIRPA	Tyrosine-protein phosphatase non-receptor type substrate 1	0.000139	1.19	2.27
114	9216-100	PLXB2	O15031	PLXNB2	Plexin-B2	0.000135	2.63	6.21		114	7886-26	SPTC1	O15269	SPTLC1	Serine palmitoyltransferase 1	0.00014	-0.706	0.613
115	13940-19	IP16	Q16666	IFI16	Gamma-interferon-inducible protein 16	0.000154	2.13	4.37		115	4314-12	XTP3A	Q9H773	DCTPP1	dCTP pyrophosphatase 1	0.000141	2.46	5.52
116	5542-22	NRP1	O14786	NRP1	Neuropilin-1	0.000155	3.02	8.13		116	9906-21	TICN3	Q9BQ16	SPOCK3	Testican-3	0.000142	-4.96	0.032
117	14054-17	IL-15 Ra	Q13261	IL15RA	Interleukin-15 receptor subunit alpha	0.000182	2.15	4.43		117	14226-120	BHMT2	Q9H2M3	BHMT2	S-methylmethionine--homocysteine S-methyltransferase BHMT2	0.000157	0.621	1.54
118	3593-72	Caspase-3	P42574	CASP3	Caspase-3	0.000182	1.34	2.53		118	6929-10	SIA8C	O43173	ST8SIA3	Sia-alpha-2;3-Gal-beta-1;4-GlcNAc-R:alpha 2;8-sialyltransferase	0.000159	-2.3	0.203
119	8039-41	F177A	Q8N128	FAM177A1	Protein FAM177A1	0.000184	1.69	3.23		119	13107-9	LYPD3	O95274	LYPD3	Ly6/PLAUR domain-containing protein 3	0.000185	0.735	1.66
120	9317-4	LRC25	Q8N386	LRRC25	Leucine-rich repeat-containing protein 25	0.000184	1.21	2.32		120	13929-27	OCTC	Q9UKG9	CROT	Peroxisomal carnitine O-octanoyltransferase	0.000187	0.53	1.44
121	7886-26	SPTC1	O15269	SPTLC1	Serine palmitoyltransferase 1	0.000185	-0.795	0.576		121	3340-53	TSP4	P35443	THBS4	Thrombospondin-4	0.000199	-1.06	0.481
122	12386-11	AMPB	Q9H4A4	RNPEP	Aminopeptidase B	0.000194	1.53	2.88		122	6990-44	SDF2L	Q9HCN8	SDF2L1	Stromal cell-derived factor 2-like protein 1	0.000199	1.29	2.45
123	3890-8	LDH-H 1	P07195	LDHB	L-lactate dehydrogenase B chain	0.000208	1.41	2.66		123	3898-5	PSD7	P51665	PSMD7	26S proteasome non-ATPase regulatory subunit 7	0.00022	-0.548	0.684
124	2755-8	C3adesArg	P01024	C3	C3a anaphylatoxin des Arginine	0.000213	4.74	26.7		124	9235-3	PXDC1	Q8IUK5	PLXDC1	Plexin domain-containing protein 1	0.00022	-2.1	0.233
125	11651-24	AGO1	Q9UL18	AGO1	Protein argonaute-1	0.000219	-0.761	0.59		125	2848-2	WIF-1	Q9Y5W5	WIF1	Wnt inhibitory factor 1	0.000232	-1.25	0.42
126	6393-63	Endoplasmin	P14625	HSP90B1	Endoplasmin	0.000225	1.04	2.06		126	10903-50	STX8	Q9UNK0	STX8	Syntaxin-8	0.000243	1.3	2.46
127	10631-9	PGRC2	O15173	PGRMC2	Membrane-associated progesterone receptor component 2	0.00023	0.839	1.79		127	7115-5	Semenogelin	P04279	SEMG1	Semenogelin-1	0.000246	1.13	2.18
128	4155-3	Tenascin	P24821	TNC	Tenascin	0.000236	4.27	19.4		128	14151-4	UCRP	P05161	ISG15	Ubiquitin-like protein ISG15	0.000252	2.16	4.46
129	11313-100	PHS	P61457	PCBD1	Pterin-4-alpha-carbinolamine dehydratase	0.000244	1.85	3.61		129	2755-8	C3adesArg	P01024	C3	C3a anaphylatoxin des Arginine	0.000272	3.41	10.6
130	10339-48	NSE	P09104	ENO2	Gamma-enolase	0.000244	2.05	4.15		130	12560-9	NT5C	Q8TCD5	NT5C	5'(3')-deoxyribonucleotidase; cytosolic type	0.000283	1.51	2.84
131	5102-55	MICB	Q29980	MICB	MHC class I polypeptide-related sequence B	0.000244	2.86	7.27		131	13534-20	MYOM2	P54296	MYOM2	Myomesin-2	0.000303	-2.46	0.182
132	8970-9	RIPK2	O43353	RIPK2	Receptor-interacting serine/threonine-protein kinase 2	0.000244	1.12	2.17		132	9574-11	BIN1	O00499	BIN1	Myc box-dependent-interacting protein 1	0.000304	-0.491	0.712
133	14226-120	BHMT2	Q9H2M3	BHMT2	S-methylmethionine--homocysteine S-methyltransferase BHMT2	0.000248	0.521	1.43		133	3326-58	Nectin-like protein 2	Q9BY67	CADM1	Cell adhesion molecule 1	0.000317	-0.657	0.634
134	10627-87	APLP2	Q06481	APLP2	Amyloid-like protein 2	0.000255	2.46	5.51		134	8923-94	GLTL1	Q8N428	GALNT16	Polypeptide N-acetylgalactosaminyltransferase 16	0.000331	-1.67	0.315
135	7779-86	CHSTB	Q9NPF2	CHST11	Carbohydrate sulfotransferase 11	0.000261	0.909	1.88		135	12577-100	FLAP endonuclease-1	P39748	FEN1	Flap endonuclease 1	0.000342	-0.845	0.557
136	2730-58	MICA	Q29983	MICA	MHC class I polypeptide-related sequence A	0.000263	2.22	4.65		136	7190-50	EPHA4	P54764	EPHA4	Ephrin type-A receptor 4	0.000347	-1.15	0.451
137	2816-50	BCAM	P50895	BCAM	Basal Cell Adhesion Molecule	0.000267	0.747	1.68		137	3197-70	IDE	P14735	IDE	Insulin-degrading enzyme	0.000352	-0.582	0.668
138	14083-25	SPS1	P49903	SEPHS1	Selenide; water dikinase 1	0.000277	0.945	1.92		138	9242-11	BTC	P35070	BTC	Betacellulin	0.000358	-1.12	0.46
139	4413-3	SLPI	P03973	SLPI	Antileukoproteinase	0.000279	2.75	6.71		139	7551-33	LRC32	Q14392	LRRC32	Leucine-rich repeat-containing protein 32	0.000359	-1.27	0.416
140	6947-4	SIA10	Q9Y274	ST3GAL6	Type 2 lactosamine alpha-2;3-sialyltransferase	0.000279	1.86	3.64		140	14583-49	Myostatin	O14793	MSTN	Growth/differentiation factor 8	0.00036	-0.973	0.509
141	8906-60	LRTM2	Q8N967	LRTM2	Leucine-rich repeat and transmembrane domain-containing protein 2	0.000279	-1.02	0.492		141	5138-50	TWEAKR	Q9NP84	TNFRSF12A	Tumor necrosis factor receptor superfamily member 12A	0.00036	-0.979	0.507
142	5139-32	UNC5H3	O95185	UNC5C	Netrin receptor UNC5C	0.000281	2.11	4.33		142	4234-8	IL-1 R4	Q01638	IL1RL1	Interleukin-1 receptor-like 1	0.000379	0.69	1.61
143	6107-3	ELA1	Q9UNI1	CELA1	Chymotrypsin-like elastase family member 1	0.000331	2.9	7.48		143	12387-7	PDLI4	P50479	PDLIM4	PDZ and LIM domain protein 4	0.000381	-0.84	0.559
144	8956-96	SREC-II	Q96GP6	SCARF2	Scavenger receptor class F member 2	0.000331	1.8	3.47		144	6923-1	PLOD2	O00469	PLOD2	Procollagen-lysine;2-oxoglutarate 5-dioxygenase 2	0.000381	-1.3	0.406
145	2992-59	IL-17 sR	Q96F46	IL17RA	Interleukin-17 receptor A	0.000339	0.986	1.98		145	4915-64	Hemoglobin	P69905; P68871	HBA1 HBB	Hemoglobin	0.000393	-3.73	0.0755
146	7136-107	Hemoglobin epsilon chain	P02100	HBE1	Hemoglobin subunit epsilon	0.000339	-2.68	0.156		146	3178-5	CATC	P53634	CTSC	Dipeptidyl peptidase 1	0.00041	-0.163	0.893
147	8092-29	IL-6 sRa	P08887	IL6R	Interleukin-6 receptor subunit alpha	0.000346	1.74	3.34		147	5654-70	TMX3	Q96JJ7	TMX3	Protein disulfide-isomerase TMX3	0.00046	1.6	3.03
148	3592-4	CAMK1	Q14012	CAMK1	Calcium/calmodulin-dependent protein kinase type 1	0.000415	-1.15	0.45		148	13644-30	HGS	O14964	HGS	Hepatocyte growth factor-regulated tyrosine kinase substrate	0.000462	-1.05	0.485
149	3196-6	HPLN1	P10915	HAPLN1	Hyaluronan and proteoglycan link protein 1	0.000445	-1.92	0.264		149	11638-42	B3GT2	O43825	B3GALT2	Beta-1;3-galactosyltransferase 2	0.000491	0.616	1.53
150	6081-52	PCOC2	Q9UKZ9	PCOLCE2	Procollagen C-endopeptidase enhancer 2	0.000445	1.95	3.87		150	5636-10	MFAP4	P55083	MFAP4	Microfibril-associated glycoprotein 4	0.000498	-1.37	0.388
151	13492-44	HSPA9B	P38646	HSPA9	Stress-70 protein; mitochondrial	0.000468	1.72	3.28		151	10949-59	RLA2	P05387	RPLP2	60S acidic ribosomal protein P2	0.00056	-0.938	0.522
152	9557-5	MANS1	Q9H8J5	MANSC1	MANSC domain-containing protein 1	0.000479	2.58	6		152	2763-66	FGF-20	Q9NP95	FGF20	Fibroblast growth factor 20	0.000572	-0.582	0.668
153	11383-41	Keratin 7	P08729	KRT7	Keratin; type II cytoskeletal 7	0.000484	1.42	2.68		153	7951-146	FCRL2	Q96LA5	FCRL2	Fc receptor-like protein 2	0.000572	1.57	2.97
154	12471-47	STAU1	O95793	STAU1	Double-stranded RNA-binding protein Staufen homolog 1	0.000484	0.728	1.66		154	7959-34	CADH7	Q9ULB5	CDH7	Cadherin-7	0.000587	-0.576	0.671
155	5687-5	GLU2B	P14314	PRKCSH	Glucosidase 2 subunit beta	0.000502	1.43	2.69		155	11545-9	HVEM	Q92956	TNFRSF14	Tumor necrosis factor receptor superfamily member 14	0.000591	0.732	1.66
156	12334-25	cSHMT	P34896	SHMT1	Serine hydroxymethyltransferase; cytosolic	0.000512	1.02	2.03		156	12077-32	Myostatin	O14793	MSTN	Growth/differentiation factor 8	0.000621	-1.2	0.436
157	13734-22	IFN-lambda 1	Q8IU54	IFNL1	Interferon lambda-1	0.000521	1.67	3.17		157	5440-26	Troponin I; skeletal; fast twitch	P48788	TNNI2	Troponin I; fast skeletal muscle	0.000624	2.19	4.56
158	12812-25	ACYP2	P14621	ACYP2	Acylphosphatase-2	0.000544	0.919	1.89		158	6424-2	RNS13	Q5GAN3	RNASE13	Probable inactive ribonuclease-like protein 13	0.000624	0.482	1.4
159	5980-55	BOLA3	Q53S33	BOLA3	BolA-like protein 3	0.000544	1.29	2.45		159	8463-2	SOD3	P08294	SOD3	Extracellular superoxide dismutase [Cu-Zn]	0.000629	1.03	2.05
160	12356-65	Sorcin	P30626	SRI	Sorcin	0.00055	1.71	3.27		160	4880-21	GDF2	Q9UK05	GDF2	Growth/differentiation factor 2	0.000635	-0.187	0.878
161	6990-44	SDF2L	Q9HCN8	SDF2L1	Stromal cell-derived factor 2-like protein 1	0.00055	1.43	2.7		161	10551-7	LAT	O43561	LAT	Linker for activation of T-cells family member 1	0.000674	0.289	1.22
162	3320-49	IGFBP-7	Q16270	IGFBP7	Insulin-like growth factor-binding protein 7	0.000555	1.44	2.71		162	13655-34	Nucleolin	P19338	NCL	Nucleolin	0.000708	0.784	1.72
163	8866-53	QPCTL	Q9NXS2	QPCTL	Glutaminyl-peptide cyclotransferase-like protein	0.000564	2.01	4.02		163	9503-1	NMS	Q5H8A3	NMS	Neuromedin-S	0.000721	-1.03	0.49
164	9005-16	PLXA1	Q9UIW2	PLXNA1	Plexin-A1	0.000564	1.93	3.8		164	10613-33	CASC4	Q6P4E1	CASC4	Protein CASC4	0.000742	-1.1	0.467
165	10490-3	RPN1	P04843	RPN1	Dolichyl-diphosphooligosaccharide--protein glycosyltransferase subunit 1	0.000626	1.39	2.62		165	10976-44	MUC1	P15941	MUC1	Mucin-1	0.000742	0.488	1.4
166	11212-7	TXND5	Q8NBS9	TXNDC5	Thioredoxin domain-containing protein 5	0.000626	1.04	2.05		166	4155-3	Tenascin	P24821	TNC	Tenascin	0.000784	1.07	2.11
167	3607-71	DKK3	Q9UBP4	DKK3	Dickkopf-related protein 3	0.000632	2.5	5.65		167	3727-35	PYY	P10082	PYY	Peptide YY	0.000826	0.775	1.71
168	5087-5	IL-22BP	Q969J5	IL22RA2	Interleukin-22 receptor subunit alpha-2	0.000692	2.08	4.23		168	11104-13	YKL-40	P36222	CHI3L1	Chitinase-3-like protein 1	0.000881	1.12	2.18
169	8909-77	GNPI1	P46926	GNPDA1	Glucosamine-6-phosphate isomerase 1	0.000694	1.14	2.21		169	2573-20	IL-6	P05231	IL6	Interleukin-6	0.000887	1.13	2.19
170	12577-100	FLAP endonuclease-1	P39748	FEN1	Flap endonuclease 1	0.000698	-0.917	0.53		170	5115-31	RELT	Q969Z4	RELT	Tumor necrosis factor receptor superfamily member 19L	0.000889	-0.691	0.619
171	3640-14	RAP	P30533	LRPAP1	alpha-2-macroglobulin receptor-associated protein	0.000698	3.14	8.83		171	9233-71	TFPI -2	P48307	TFPI2	Tissue factor pathway inhibitor 2	0.000891	0.646	1.56
172	7175-4	PCDG2	Q9Y5H1	PCDHGA2	Protocadherin gamma-A2	0.000703	1.16	2.23		172	9557-5	MANS1	Q9H8J5	MANSC1	MANSC domain-containing protein 1	0.000891	1.7	3.25
173	7179-69	NFASC	O94856	NFASC	Neurofascin	0.000703	1.16	2.24		173	9816-37	ISOC1	Q96CN7	ISOC1	Isochorismatase domain-containing protein 1	0.000891	-0.48	0.717
174	7748-11	NDUV2	P19404	NDUFV2	NADH dehydrogenase [ubiquinone] flavoprotein 2; mitochondrial	0.000745	1.15	2.22		174	2693-20	OSM	P13725	OSM	Oncostatin-M	0.000909	0.723	1.65
175	8983-7	GOLM1	Q8NBJ4	GOLM1	Golgi membrane protein 1	0.000756	1.15	2.22		175	6350-43	Apo C-II	P02655	APOC2	Apolipoprotein C-II	0.000971	0.371	1.29
176	7228-2	SIA7F	Q969X2	ST6GALNAC6	Alpha-N-acetylgalactosaminide alpha-2;6-sialyltransferase 6	0.000762	0.684	1.61		176	4917-62	Integrin aVb5	P06756; P18084	ITGAV ITGB5	Integrin alpha-V: beta-5 complex	0.000972	-0.964	0.512
177	11638-42	B3GT2	O43825	B3GALT2	Beta-1;3-galactosyltransferase 2	0.000788	1.19	2.28		177	8982-65	TSP3	P49746	THBS3	Thrombospondin-3	0.00105	-1.25	0.42
178	11354-21	Phospholipase C-beta-1	Q9NQ66	PLCB1	1-phosphatidylinositol 4;5-bisphosphate phosphodiesterase beta-1	0.000796	0.981	1.97		178	10668-5	STX4	Q12846	STX4	Syntaxin-4	0.00106	1.38	2.6
179	5356-2	MIF	P14174	MIF	Macrophage migration inhibitory factor	0.000796	0.577	1.49		179	6963-82	SELPL	Q14242	SELPLG	P-selectin glycoprotein ligand 1	0.00113	0.779	1.72
180	2590-69	ROR1	Q01973	ROR1	Inactive tyrosine-protein kinase transmembrane receptor ROR1	0.000809	1.85	3.6		180	4276-10	prostatic binding protein	P30086	PEBP1	Phosphatidylethanolamine-binding protein 1	0.00114	1.63	3.09
181	11431-235	RECQ1	P46063	RECQL	ATP-dependent DNA helicase Q1	0.000917	2.81	7.01		181	12535-2	XRCC1	P18887	XRCC1	DNA repair protein XRCC1	0.00116	-0.546	0.685
182	11645-9	P4HA1	P13674	P4HA1	Prolyl 4-hydroxylase subunit alpha-1	0.000917	1.24	2.36		182	11690-47	APC7	Q9UJX3	ANAPC7	Anaphase-promoting complex subunit 7	0.00118	0.365	1.29
183	11462-8	RBM9	O43251	RBFOX2	RNA binding protein fox-1 homolog 2	0.000917	1.69	3.22		183	12678-66	SNRPA	P09012	SNRPA	U1 small nuclear ribonucleoprotein A	0.00118	0.329	1.26
184	13133-73	LTBP4	Q8N2S1	LTBP4	Latent-transforming growth factor beta-binding protein 4	0.000938	1.97	3.93		184	8039-41	F177A	Q8N128	FAM177A1	Protein FAM177A1	0.00118	-0.368	0.775
185	4982-54	Elafin	P19957	PI3	Elafin	0.000973	2.65	6.27		185	6590-54	Neuropilin-2	O60462	NRP2	Neuropilin-2	0.0012	-1.21	0.434
186	10892-8	OSMR	Q99650	OSMR	Oncostatin-M-specific receptor subunit beta	0.000992	0.701	1.63		186	10430-31	4F2	P08195	SLC3A2	4F2 cell-surface antigen heavy chain	0.0012	0.646	1.57
187	4971-1	CATZ	Q9UBR2	CTSZ	Cathepsin Z	0.00108	1.36	2.56		187	5483-1	RGMA	Q96B86	RGMA	Repulsive guidance molecule A	0.0012	-0.775	0.584
188	10855-55	PLXB2	O15031	PLXNB2	Plexin-B2	0.00108	0.918	1.89		188	9005-16	PLXA1	Q9UIW2	PLXNA1	Plexin-A1	0.00121	1.42	2.68
189	8300-82	PEX14	O75381	PEX14	Peroxisomal membrane protein PEX14	0.00108	2.72	6.58		189	9039-47	TOIP1	Q5JTV8	TOR1AIP1	Torsin-1A-interacting protein 1	0.00123	1.04	2.06
190	9053-16	CRIP2	P52943	CRIP2	Cysteine-rich protein 2	0.00112	0.905	1.87		190	5701-81	Tetranectin	P05452	CLEC3B	Tetranectin	0.00126	-0.736	0.601
191	2668-70	Calpain I	P07384 P04632	CAPN1 CAPNS1	Calpain I	0.00114	0.617	1.53		191	9761-89	LDHA	P00338	LDHA	L-lactate dehydrogenase A chain	0.00126	1.33	2.51
192	8854-59	RIR2B	Q7LG56	RRM2B	Ribonucleoside-diphosphate reductase subunit M2 B	0.00114	1.05	2.07		192	3593-72	Caspase-3	P42574	CASP3	Caspase-3	0.00129	1.35	2.55
193	9525-1	PTK7	Q13308	PTK7	Inactive tyrosine-protein kinase 7	0.00114	1.47	2.77		193	2835-1	Ku70	P12956	XRCC6	X-ray repair cross-complementing protein 6	0.00137	0.593	1.51
194	10949-59	RLA2	P05387	RPLP2	60S acidic ribosomal protein P2	0.00114	-1.02	0.493		194	8818-13	INGR2	P38484	IFNGR2	Interferon gamma receptor 2	0.00142	2.88	7.35
195	4342-10	sICAM-1	P05362	ICAM1	Intercellular adhesion molecule 1	0.00115	1.06	2.09		195	5581-28	FGL1	Q08830	FGL1	Fibrinogen-like protein 1	0.00142	1.41	2.65
196	2754-50	C3	P01024	C3	Complement C3	0.00124	4.02	16.3		196	11407-57	PLS3	Q9NRY6	PLSCR3	Phospholipid scramblase 3	0.00144	-1.79	0.289
197	11204-80	CXAR	P78310	CXADR	Coxsackievirus and adenovirus receptor	0.00126	1.96	3.88		197	3521-16	TSH	P01215 P01222	CGA TSHB	Thyroid Stimulating Hormone	0.00144	-0.525	0.695
198	13743-56	CUL4B	Q13620	CUL4B	Cullin-4B	0.00126	0.853	1.81		198	11696-7	RABP2	P29373	CRABP2	Cellular retinoic acid-binding protein 2	0.00149	1.94	3.85
199	11227-31	TBL2	Q9Y4P3	TBL2	Transducin beta-like protein 2	0.00128	0.941	1.92		199	5035-7	TS	P04818	TYMS	Thymidylate synthase	0.00149	-1.13	0.457
200	8837-8	MFA3L	O75121	MFAP3L	Microfibrillar-associated protein 3-like	0.00128	-0.75	0.595		200	9877-28	CRKL	P46109	CRKL	Crk-like protein	0.00151	0.699	1.62
201	9231-23	IMPA3	Q9NX62	IMPAD1	Inositol monophosphatase 3	0.0013	0.74	1.67		201	12864-9	NIPA4	Q0D2K0	NIPAL4	Magnesium transporter NIPA4	0.00153	0.828	1.77
202	6713-4	LRP11	Q86VZ4	LRP11	Low-density lipoprotein receptor-related protein 11	0.00132	1.46	2.75		202	3583-54	Arylsulfatase A	P15289	ARSA	Arylsulfatase A	0.00156	-0.707	0.613
203	8295-16	NOE2	O95897	OLFM2	Noelin-2	0.00134	1.57	2.96		203	7195-12	EPHA7	Q15375	EPHA7	Ephrin type-A receptor 7	0.00156	-1.21	0.433
204	7206-20	F16P1	P09467	FBP1	Fructose-1;6-bisphosphatase 1	0.00141	2.56	5.9		204	9261-14	EphB6	O15197	EPHB6	Ephrin type-B receptor 6	0.00161	-1.21	0.433
205	9910-9	MTAP	Q13126	MTAP	S-methyl-5'-thioadenosine phosphorylase	0.00156	-0.572	0.672		205	7194-36	NPTN	Q9Y639	NPTN	Neuroplastin	0.00163	-1.03	0.489
206	3831-21	pTEN	P60484	PTEN	Phosphatidylinositol 3;4;5-trisphosphate 3-phosphatase and dual-specificity protein phosphatase PTEN	0.00157	0.575	1.49		206	2999-6	LSAMP	Q13449	LSAMP	Limbic system-associated membrane protein	0.00165	-1.22	0.43
207	13510-7	AT2A3	Q93084	ATP2A3	Sarcoplasmic/endoplasmic reticulum calcium ATPase 3	0.00157	1.21	2.32		207	10835-25	A4GCT	Q9UNA3	A4GNT	Alpha-1;4-N-acetylglucosaminyltransferase	0.00166	1.16	2.24
208	3317-33	HTRA2	O43464	HTRA2	Serine protease HTRA2; mitochondrial	0.00159	1.74	3.34		208	13411-21	RNF41	Q9H4P4	RNF41	E3 ubiquitin-protein ligase NRDP1	0.00166	0.434	1.35
209	6304-8	C1QT1	Q9BXJ1	C1QTNF1	Complement C1q tumor necrosis factor-related protein 1	0.00163	1.17	2.25		209	2711-6	CNTFR alpha	P26992	CNTFR	Ciliary neurotrophic factor receptor subunit alpha	0.00169	-0.646	0.639
210	11361-73	TP	P19971	TYMP	Thymidine phosphorylase	0.00168	0.934	1.91		210	2765-4	GDF-11/8	O95390 O14793	GDF11 MSTN	Growth/differentiation factor 11/8	0.00169	-1.15	0.45
211	9456-34	IL-22BP	Q969J5	IL22RA2	Interleukin-22 receptor subunit alpha-2	0.00169	1.57	2.96		211	4775-34	Gelsolin	P06396	GSN	Gelsolin	0.00173	-0.736	0.6
212	4276-10	prostatic binding protein	P30086	PEBP1	Phosphatidylethanolamine-binding protein 1	0.00181	1.34	2.54		212	10737-96	Serpin B1	P30740	SERPINB1	Leukocyte elastase inhibitor	0.00174	1.26	2.4
213	9877-28	CRKL	P46109	CRKL	Crk-like protein	0.00182	0.515	1.43		213	13511-29	SATB1	Q01826	SATB1	DNA-binding protein SATB1	0.00182	0.674	1.6
214	9906-21	TICN3	Q9BQ16	SPOCK3	Testican-3	0.00194	-3.12	0.115		214	6557-50	LRC15	Q8TF66	LRRC15	Leucine-rich repeat-containing protein 15	0.00183	0.602	1.52
215	6651-74	PolyUbiquitin K48	P0CG47	UBB	PolyUbiquitin K48-linked	0.00194	-0.787	0.58		215	14101-2	CNTFR alpha	P26992	CNTFR	Ciliary neurotrophic factor receptor subunit alpha	0.00186	-0.722	0.606
216	12777-11	SF01	Q15637	SF1	Splicing factor 1	0.00195	1.32	2.5		216	12511-83	S41A2	Q96JW4	SLC41A2	Solute carrier family 41 member 2	0.00187	0.642	1.56
217	9235-3	PXDC1	Q8IUK5	PLXDC1	Plexin domain-containing protein 1	0.00208	-1.48	0.358		217	13510-7	AT2A3	Q93084	ATP2A3	Sarcoplasmic/endoplasmic reticulum calcium ATPase 3	0.00187	1.22	2.33
218	4917-62	Integrin aVb5	P06756; P18084	ITGAV ITGB5	Integrin alpha-V: beta-5 complex	0.00208	-1.22	0.428		218	13930-3	ABC3G	Q9HC16	APOBEC3G	DNA dC->dU-editing enzyme APOBEC-3G	0.00187	0.398	1.32
219	3009-3	TGF-b R III	Q03167	TGFBR3	Transforming growth factor beta receptor type 3	0.00213	1.11	2.16		219	14705-1	VEGF-D	O43915	FIGF	Vascular endothelial growth factor D	0.00187	-0.592	0.664
220	3357-67	CDK2/cyclin A	P24941 P20248	CDK2 CCNA2	Cyclin-dependent kinase 2:Cyclin-A2 complex	0.00213	1.17	2.26		220	4430-44	Collectin Kidney 1	Q9BWP8	COLEC11	Collectin-11	0.00187	-1.45	0.365
221	3488-64	Catalase	P04040	CAT	Catalase	0.00217	-0.952	0.517		221	8970-9	RIPK2	O43353	RIPK2	Receptor-interacting serine/threonine-protein kinase 2	0.00187	0.601	1.52
222	6036-78	EPHAA	Q5JZY3	EPHA10	Ephrin type-A receptor 10	0.00225	2.18	4.53		222	3045-72	PTN	P21246	PTN	Pleiotrophin	0.00196	-1.34	0.396
223	2686-67	IGFBP-6	P24592	IGFBP6	Insulin-like growth factor-binding protein 6	0.0023	1.56	2.94		223	6304-8	C1QT1	Q9BXJ1	C1QTNF1	Complement C1q tumor necrosis factor-related protein 1	0.00196	0.895	1.86
224	12662-82	ECH1	Q13011	ECH1	Delta(3;5)-Delta(2;4)-dienoyl-CoA isomerase; mitochondrial	0.00232	1.38	2.61		224	3043-49	ON	P09486	SPARC	SPARC	0.00198	-0.941	0.521
225	6364-7	TPSNR	Q9BX59	TAPBPL	Tapasin-related protein	0.00246	1.6	3.04		225	14006-36	GNMT	Q14749	GNMT	Glycine N-methyltransferase	0.00214	2.83	7.09
226	2654-19	TNF sR-I	P19438	TNFRSF1A	Tumor necrosis factor receptor superfamily member 1A	0.00248	1.19	2.28		226	10816-150	PILRA isoform FDF03-M14	Q9UKJ1	PILRA	Paired immunoglobulin-like type 2 receptor alpha isoform FDF03-M14	0.00215	0.224	1.17
227	10903-50	STX8	Q9UNK0	STX8	Syntaxin-8	0.0025	1.63	3.09		227	11712-207	UN45A	Q9H3U1	UNC45A	Protein unc-45 homolog A	0.00215	-0.388	0.764
228	8990-42	AT1B3	P54709	ATP1B3	Sodium/potassium-transporting ATPase subunit beta-3	0.00258	1.18	2.27		228	3053-49	Flt3 ligand	P49771	FLT3LG	Fms-related tyrosine kinase 3 ligand	0.00215	0.327	1.25
229	5335-73	annexin VI	P08133	ANXA6	Annexin A6	0.00264	0.831	1.78		229	3700-15	IgG	P01857	IGHG1 IGHG2 IGHG3 IGHG4 IGK@ IGL@	Immunoglobulin G	0.00217	0.796	1.74
230	7959-34	CADH7	Q9ULB5	CDH7	Cadherin-7	0.00265	-0.662	0.632		230	13388-57	NEC1	P29120	PCSK1	Neuroendocrine convertase 1	0.00221	-0.23	0.853
231	11203-97	KPYR	P30613	PKLR	Pyruvate kinase PKLR	0.0027	-0.716	0.609		231	9910-9	MTAP	Q13126	MTAP	S-methyl-5'-thioadenosine phosphorylase	0.00222	-0.469	0.723
232	11208-15	NAGPA	Q9UK23	NAGPA	N-acetylglucosamine-1-phosphodiester alpha-N-acetylglucosaminidase	0.0027	1.06	2.09		232	10569-28	Urinary protein 1	P11684	SCGB1A1	Uteroglobin	0.00227	-0.669	0.629
233	11175-45	PCAT2	Q7L5N7	LPCAT2	Lysophosphatidylcholine acyltransferase 2	0.0028	0.405	1.32		233	4829-43	STRATIFIN	P31947	SFN	14-3-3 protein sigma	0.00227	-0.885	0.541
234	13482-14	CNOT1	A5YKK6	CNOT1	CCR4-NOT transcription complex subunit 1	0.0028	1.24	2.37		234	3651-50	VEGF sR2	P35968	KDR	Vascular endothelial growth factor receptor 2	0.00228	0.853	1.81
235	3052-8	Fas ligand; soluble	P48023	FASLG	Tumor necrosis factor ligand superfamily member 6; soluble form	0.00296	-0.779	0.583		235	7179-69	NFASC	O94856	NFASC	Neurofascin	0.00229	1.01	2.01
236	13126-52	DSC2	Q02487	DSC2	Desmocollin-2	0.00298	1.98	3.95		236	4566-24	RSPO2	Q6UXX9	RSPO2	R-spondin-2	0.00229	-0.365	0.776
237	2911-27	Midkine	P21741	MDK	Midkine	0.00313	2.06	4.16		237	7195-119	EPHA7	Q15375	EPHA7	Ephrin type-A receptor 7	0.00229	-1.15	0.449
238	7131-8	CETP	P11597	CETP	Cholesteryl ester transfer protein	0.00316	1.57	2.98		238	9769-48	DNER	Q8NFT8	DNER	Delta and Notch-like epidermal growth factor-related receptor	0.00232	-0.826	0.564
239	8975-26	RCD1	Q92600	RQCD1	Cell differentiation protein RCD1 homolog	0.0032	1.36	2.57		239	9595-11	B4GT2	O60909	B4GALT2	Beta-1;4-galactosyltransferase 2	0.00233	-0.589	0.665
240	14006-36	GNMT	Q14749	GNMT	Glycine N-methyltransferase	0.00334	2.53	5.76		240	10855-55	PLXB2	O15031	PLXNB2	Plexin-B2	0.00237	0.503	1.42
241	10575-31	PUF60	Q9UHX1	PUF60	Poly(U)-binding-splicing factor PUF60	0.00335	0.78	1.72		241	10561-5	PGRP-I-alpha	Q96LB9	PGLYRP3	Peptidoglycan recognition protein 3	0.00239	0.554	1.47
242	12893-159	IP16	Q16666	IFI16	Gamma-interferon-inducible protein 16	0.00339	0.527	1.44		242	8885-6	CA2D3	Q8IZS8	CACNA2D3	Voltage-dependent calcium channel subunit alpha-2/delta-3	0.00241	-0.607	0.657
243	11263-57	CASQ1	P31415	CASQ1	Calsequestrin-1	0.00358	-0.569	0.674		243	3209-69	MEPE	Q9NQ76	MEPE	Matrix extracellular phosphoglycoprotein	0.00243	-0.644	0.64
244	7661-51	1433S_MOUSE	O70456	Sfn	14-3-3 protein sigma_MOUSE	0.00358	1.46	2.76		244	9305-89	INGR2	P38484	IFNGR2	Interferon gamma receptor 2	0.00245	-0.28	0.823
245	3339-33	TSP2	P35442	THBS2	Thrombospondin-2	0.00374	0.848	1.8		245	11567-23	ZNF10	P21506	ZNF10	Zinc finger protein 10	0.00246	0.751	1.68
246	9213-24	FTCD	O95954	FTCD	Formimidoyltransferase-cyclodeaminase	0.00374	3.05	8.27		246	11647-6	Frizzled-10	Q9ULW2	FZD10	Frizzled-10	0.00246	0.768	1.7
247	14705-1	VEGF-D	O43915	FIGF	Vascular endothelial growth factor D	0.00376	-1.28	0.413		247	12892-10	SYTL1	Q8IYJ3	SYTL1	Synaptotagmin-like protein 1	0.00246	0.447	1.36
248	10562-42	NETO2	Q8NC67	NETO2	Neuropilin and tolloid-like protein 2	0.004	-0.68	0.624		248	2790-54	NAP-2	P02775	PPBP	Neutrophil-activating peptide 2	0.00246	0.602	1.52
249	13986-6	LANC1	O43813	LANCL1	LanC-like protein 1	0.00402	0.71	1.64		249	13101-60	SOST	Q9BQB4	SOST	Sclerostin	0.00247	0.34	1.27
250	9580-5	Laminin gamma-2	Q13753	LAMC2	Laminin subunit gamma-2	0.00411	1.31	2.49		250	10967-12	PRL	P01236	PRL	Prolactin	0.00249	0.376	1.3
251	9762-14	VASP	P50552	VASP	Vasodilator-stimulated phosphoprotein	0.00415	2.59	6.03		251	12599-10	URP2	Q86UX7	FERMT3	Fermitin family homolog 3	0.00249	-0.743	0.597
252	6453-70	LIRB4	Q8NHJ6	LILRB4	Leukocyte immunoglobulin-like receptor subfamily B member 4	0.00417	1.29	2.44		252	14134-49	AMGO2	Q86SJ2	AMIGO2	Amphoterin-induced protein 2	0.00249	0.729	1.66
253	5602-62	RNS10	Q5GAN6	RNASE10	Inactive ribonuclease-like protein 10	0.00453	0.905	1.87		253	3343-1	Aminoacylase-1	Q03154	ACY1	Aminoacylase-1	0.00249	0.776	1.71
254	6291-55	Alcadein-beta	Q9BQT9	CLSTN3	Calsyntenin-3	0.00457	2.22	4.67		254	4960-72	annexin I	P04083	ANXA1	Annexin A1	0.00249	1.57	2.97
255	4187-49	6-Phosphogluconate dehydrogenase	P52209	PGD	6-phosphogluconate dehydrogenase; decarboxylating	0.00466	-0.534	0.691		255	2979-8	ENA-78	P42830	CXCL5	C-X-C motif chemokine 5	0.00258	0.193	1.14
256	2835-1	Ku70	P12956	XRCC6	X-ray repair cross-complementing protein 6	0.00471	1.19	2.29		256	8983-7	GOLM1	Q8NBJ4	GOLM1	Golgi membrane protein 1	0.00258	0.485	1.4
257	5138-50	TWEAKR	Q9NP84	TNFRSF12A	Tumor necrosis factor receptor superfamily member 12A	0.00475	-1.14	0.453		257	12750-9	LFA-1 beta-2	P05107	ITGB2	Integrin beta-2	0.00263	0.434	1.35
258	5650-9	PDIA6	Q15084	PDIA6	Protein disulfide-isomerase A6	0.00494	1.48	2.8		258	14153-8	Ephrin-A3	P52797	EFNA3	Ephrin-A3	0.00265	0.41	1.33
259	7696-104	NBR1	Q14596	NBR1	Next to BRCA1 gene 1 protein	0.00494	-0.726	0.605		259	2911-27	Midkine	P21741	MDK	Midkine	0.00265	0.495	1.41
260	6380-23	ICT1	Q14197	ICT1	Peptidyl-tRNA hydrolase ICT1; mitochondrial	0.00507	0.4	1.32		260	11352-42	TITIN	Q8WZ42	TTN	Titin	0.0027	0.877	1.84
261	6641-60	PolyUbiquitin K48	P0CG47	UBB	PolyUbiquitin K48-linked	0.00507	-1.1	0.466		261	13053-6	S6A14	Q9UN76	SLC6A14	Sodium- and chloride-dependent neutral and basic amino acid transporter B(0+)	0.00276	0.794	1.73
262	11545-9	HVEM	Q92956	TNFRSF14	Tumor necrosis factor receptor superfamily member 14	0.00512	0.517	1.43		262	10939-16	PKHA4	Q9H4M7	PLEKHA4	Pleckstrin homology domain-containing family A member 4	0.00286	0.324	1.25
263	8296-117	KDEL2	Q7Z4H8	KDELC2	KDEL motif-containing protein 2	0.00519	1.75	3.37		263	12812-25	ACYP2	P14621	ACYP2	Acylphosphatase-2	0.00286	0.383	1.3
264	7669-6	GROA	P12850	Cxcl1	Growth-regulated alpha protein_MOUSE	0.0053	1.33	2.51		264	4959-2	AGR2	O95994	AGR2	Anterior gradient protein 2 homolog	0.00286	0.53	1.44
265	9864-38	TTC1	Q99614	TTC1	Tetratricopeptide repeat protein 1	0.00551	1.52	2.87		265	3378-49	Kallikrein 7	P49862	KLK7	Kallikrein-7	0.00287	-1.21	0.431
266	7806-33	B4GT7	Q9UBV7	B4GALT7	Beta-1;4-galactosyltransferase 7	0.00553	0.453	1.37		266	5315-22	Troponin T	P45379	TNNT2	Troponin T; cardiac muscle	0.00289	1.88	3.68
267	4915-64	Hemoglobin	P69905; P68871	HBA1 HBB	Hemoglobin	0.00557	-2.63	0.161		267	4719-58	Protein disulfide isomerase A3	P30101	PDIA3	Protein disulfide-isomerase A3	0.00289	0.768	1.7
268	12759-47	DRBP76	Q12906	ILF3	Interleukin enhancer-binding factor 3	0.00561	1.8	3.48		268	13623-4	MLL2	O14686	MLL2	Histone-lysine N-methyltransferase 2D	0.00294	0.43	1.35
269	6502-50	CRIM1	Q9NZV1	CRIM1	Cysteine-rich motor neuron 1 protein	0.00578	1.23	2.35		269	13687-5	I-309	P22362	CCL1	C-C motif chemokine 1	0.00294	0.338	1.26
270	5029-3	SEPR	Q12884	FAP	Prolyl endopeptidase FAP	0.00578	0.811	1.75		270	5649-83	PSG4	Q00888	PSG4	Pregnancy-specific beta-1-glycoprotein 4	0.00294	0.745	1.68
271	6263-77	PLTP	P55058	PLTP	Phospholipid transfer protein	0.00586	1.67	3.18		271	9070-1	CQ067	Q0P5P2	C17orf67	Uncharacterized protein C17orf67	0.00294	0.39	1.31
272	8404-102	BolA-like protein 2	Q9H3K6	BOLA2	BolA-like protein 2	0.00628	-0.453	0.73		272	10872-103	SCAR3	Q6AZY7	SCARA3	Scavenger receptor class A member 3	0.00306	0.221	1.17
273	6455-52	HPLN4	Q86UW8	HAPLN4	Hyaluronan and proteoglycan link protein 4	0.00644	1.18	2.27		273	8348-4	EPHB2	P29323	EPHB2	Ephrin type-B receptor 2	0.00307	0.933	1.91
274	13102-1	FAM3D	Q96BQ1	FAM3D	Protein FAM3D	0.00645	-0.54	0.688		274	10631-9	PGRC2	O15173	PGRMC2	Membrane-associated progesterone receptor component 2	0.0031	0.731	1.66
275	8829-4	RAP	P30533	LRPAP1	alpha-2-macroglobulin receptor-associated protein	0.00645	1.05	2.08		275	7989-5	CA226	A1L170	C1orf226	Uncharacterized protein C1orf226	0.0031	-1	0.499
276	11192-168	TINAL	Q9GZM7	TINAGL1	Tubulointerstitial nephritis antigen-like	0.00651	0.883	1.84		276	11513-92	CD38	P28907	CD38	ADP-ribosyl cyclase/cyclic ADP-ribose hydrolase 1	0.00315	0.206	1.15
277	13930-3	ABC3G	Q9HC16	APOBEC3G	DNA dC->dU-editing enzyme APOBEC-3G	0.00682	0.619	1.54		277	10373-253	CDNF_MOUSE	Q8CC36	Cdnf	Cerebral dopamine neurotrophic factor_MOUSE	0.00317	-0.781	0.582
278	11278-4	COL11A2	P13942	COL11A2	Collagen alpha-2(XI) chain	0.00689	-1.75	0.297		278	4859-6	BMPR1A	P36894	BMPR1A	Bone morphogenetic protein receptor type-1A	0.00319	-0.884	0.542
279	6221-1	ADPGK	Q9BRR6	ADPGK	ADP-dependent glucokinase	0.00699	0.859	1.81		279	13104-32	EFNB1	P98172	EFNB1	Ephrin-B1	0.00321	-0.549	0.684
280	10767-52	GPR64	Q8IZP9	GPR64	G-protein coupled receptor 64	0.00705	0.95	1.93		280	2974-61	contactin-1	Q12860	CNTN1	Contactin-1	0.00326	-0.719	0.607
281	13712-104	granzyme A	P12544	GZMA	Granzyme A	0.00725	-0.592	0.663		281	8803-61	nectin-1 gamma	Q15223	PVRL1	Nectin-1; isoform gamma	0.00326	0.304	1.23
282	2731-29	NADPH-P450 Oxidoreductase	P16435	POR	NADPH--cytochrome P450 reductase	0.00725	1.38	2.6		282	12595-11	TMOD1	P28289	TMOD1	Tropomodulin-1	0.00328	-0.991	0.503
283	9855-10	Rho A	P61586	RHOA	Transforming protein RhoA	0.00731	-0.706	0.613		283	8330-1	LRP11	Q86VZ4	LRP11	Low-density lipoprotein receptor-related protein 11	0.00328	1.09	2.13
284	11140-56	CO1A1	P02452	COL1A1	Collagen alpha-1(I) chain	0.00733	-1.54	0.343		284	9459-7	Fas; soluble	P25445	FAS	Tumor necrosis factor receptor superfamily member 6	0.00328	0.915	1.89
285	12020-39	PMGE	P07738	BPGM	Bisphosphoglycerate mutase	0.00753	-0.811	0.57		285	13734-22	IFN-lambda 1	Q8IU54	IFNL1	Interferon lambda-1	0.0033	0.403	1.32
286	9831-12	G3BP2	Q9UN86	G3BP2	Ras GTPase-activating protein-binding protein 2	0.00755	1.51	2.85		286	6478-2	IGLO5	A6NGN9	IGLON5	IgLON family member 5	0.0033	-0.868	0.548
287	13590-1	ORN	Q9Y3B8	REXO2	Oligoribonuclease; mitochondrial	0.00759	0.526	1.44		287	7060-2	ERO1A	Q96HE7	ERO1L	ERO1-like protein alpha	0.00334	0.645	1.56
288	5900-11	HINT1	P49773	HINT1	Histidine triad nucleotide-binding protein 1	0.00759	-0.958	0.515		288	9038-12	JTB	O76095	JTB	Protein JTB	0.00334	0.437	1.35
289	8925-25	RIR2B	Q7LG56	RRM2B	Ribonucleoside-diphosphate reductase subunit M2 B	0.00759	1.26	2.39		289	10743-13	SLIK1	Q96PX8	SLITRK1	SLIT and NTRK-like protein 1	0.00353	-0.863	0.55
290	6289-78	RHG36	Q6ZRI8	ARHGAP36	Rho GTPase-activating protein 36	0.00769	2.06	4.18		290	6468-37	TKN4	Q86UU9	TAC4	Tachykinin-4	0.00353	0.375	1.3
291	7765-15	ITM2A	O43736	ITM2A	Integral membrane protein 2A	0.00881	0.561	1.48		291	9359-9	EGFL9	Q6UY11	DLK2	Protein delta homolog 2	0.00353	-1.08	0.475
292	9543-131	COG8	Q96MW5	COG8	Conserved oligomeric Golgi complex subunit 8	0.00939	0.722	1.65		292	4568-17	SLIK5	O94991	SLITRK5	SLIT and NTRK-like protein 5	0.00358	-0.81	0.571
293	10606-34	TOIP1	Q5JTV8	TOR1AIP1	Torsin-1A-interacting protein 1	0.00951	0.985	1.98		293	3290-50	CD109	Q6YHK3	CD109	CD109 antigen	0.0036	0.281	1.22
294	8007-19	Cathepsin B	P07858	CTSB	Cathepsin B	0.00972	-1.81	0.285		294	9204-33	Corticotropin-lipotropin	P01189	POMC	Pro-opiomelanocortin	0.0036	-1.28	0.411
295	8923-94	GLTL1	Q8N428	GALNT16	Polypeptide N-acetylgalactosaminyltransferase 16	0.00974	-1.48	0.358		295	10848-137	BTNL3	Q6UXE8	BTNL3	Butyrophilin-like protein 3	0.00361	-0.253	0.839
296	3179-51	Cathepsin A	P10619	CTSA	Lysosomal protective protein	0.00978	0.71	1.64		296	3440-7	granzyme A	P12544	GZMA	Granzyme A	0.00361	-0.709	0.612
297	3303-23	Cystatin M	Q15828	CST6	Cystatin-M	0.00978	1.72	3.31		297	4842-62	Glypican 3	P51654	GPC3	Glypican-3	0.00361	1.32	2.49
298	8660-5	OLFL3	Q9NRN5	OLFML3	Olfactomedin-like protein 3	0.00978	0.855	1.81		298	7776-20	UNC5B	Q8IZJ1	UNC5B	Netrin receptor UNC5B	0.00361	-1.11	0.464
299	9168-31	Eotaxin-3	Q9Y258	CCL26	C-C motif chemokine 26	0.0098	0.536	1.45		299	8837-8	MFA3L	O75121	MFAP3L	Microfibrillar-associated protein 3-like	0.00361	-0.417	0.749
300	13534-20	MYOM2	P54296	MYOM2	Myomesin-2	0.01	-2.3	0.202		300	2942-50	Cytochrome c	P99999	CYCS	Cytochrome c	0.00361	-0.688	0.621
301	3197-70	IDE	P14735	IDE	Insulin-degrading enzyme	0.0102	-0.621	0.65		301	11334-7	LIRB3	O75022	LILRB3	Leukocyte immunoglobulin-like receptor subfamily B member 3	0.00371	0.4	1.32
302	6367-66	fibromodulin	Q06828	FMOD	fibromodulin	0.0104	-1.39	0.382		302	5452-71	ASGR1	P07306	ASGR1	Asialoglycoprotein receptor 1	0.00381	0.507	1.42
303	12378-71	TPSN	O15533	TAPBP	Tapasin	0.0105	0.713	1.64		303	10907-116	NTRI	Q9P121	NTM	Neurotrimin	0.00386	-0.903	0.535
304	9986-14	Neuropeptide W	Q8N729	NPW	Neuropeptide W	0.0105	0.877	1.84		304	9297-12	B3GN8	Q7Z7M8	B3GNT8	UDP-GlcNAc:betaGal beta-1;3-N-acetylglucosaminyltransferase 8	0.00386	-0.732	0.602
305	12807-89	RHG30	Q7Z6I6	ARHGAP30	Rho GTPase-activating protein 30	0.0113	0.784	1.72		305	2753-2	C1q	P02745 P02746 P02747	C1QA C1QB C1QC	Complement C1q subcomponent	0.00391	0.471	1.39
306	2714-78	EMAP-2	Q12904	AIMP1	Endothelial monocyte-activating polypeptide 2	0.0114	-0.845	0.557		306	7204-1	CEA21	Q3KPI0	CEACAM21	Carcinoembryonic antigen-related cell adhesion molecule 21	0.00392	0.787	1.73
307	12793-4	PIWL1	Q96J94	PIWIL1	Piwi-like protein 1	0.0116	-0.507	0.704		307	13698-28	K319L	Q8IZA0	KIAA0319L	Dyslexia-associated protein KIAA0319-like protein	0.00392	0.221	1.17
308	3431-54	EphA1	P21709	EPHA1	Ephrin type-A receptor 1	0.0117	0.394	1.31		308	2278-61	TIMP-2	P16035	TIMP2	Metalloproteinase inhibitor 2	0.00392	-0.722	0.606
309	5601-2	PGRP-L	Q96PD5	PGLYRP2	N-acetylmuramoyl-L-alanine amidase	0.0117	0.709	1.63		309	2836-68	Lipocalin 2	P80188	LCN2	Neutrophil gelatinase-associated lipocalin	0.00394	2.34	5.06
310	8403-18	Fatty acid synthase	P49327	FASN	Fatty acid synthase	0.0117	1.4	2.65		310	6463-59	OX26	P83859	QRFP	Orexigenic neuropeptide QRFP	0.00405	0.239	1.18
311	10668-5	STX4	Q12846	STX4	Syntaxin-4	0.0118	1.69	3.22		311	14684-17	CAN2	P17655	CAPN2	Calpain-2 catalytic subunit	0.00407	0.6	1.52
312	9757-29	ENAH	Q8N8S7	ENAH	Protein enabled homolog	0.0125	0.551	1.47		312	6512-68	KREM1	Q96MU8	KREMEN1	Kremen protein 1	0.00407	0.27	1.21
313	11547-84	MUSK	O15146	MUSK	Muscle; skeletal receptor tyrosine-protein kinase	0.0125	-0.983	0.506		313	10339-48	NSE	P09104	ENO2	Gamma-enolase	0.00408	2.28	4.86
314	4706-17	41	P11171	EPB41	Protein 4.1	0.0126	-1.43	0.371		314	4131-72	Fibronectin	P02751	FN1	Fibronectin	0.00408	-0.579	0.67
315	13929-27	OCTC	Q9UKG9	CROT	Peroxisomal carnitine O-octanoyltransferase	0.0126	0.938	1.92		315	12378-71	TPSN	O15533	TAPBP	Tapasin	0.00408	0.286	1.22
316	13993-20	E41L1	Q9H4G0	EPB41L1	Band 4.1-like protein 1	0.0131	-1.42	0.374		316	8469-41	IGFBP-2	P18065	IGFBP2	Insulin-like growth factor-binding protein 2	0.00408	-0.799	0.575
317	9518-95	PLA1A	Q53H76	PLA1A	Phospholipase A1 member A	0.0131	0.576	1.49		317	8246-9	PCSK9	Q8NBP7	PCSK9	Proprotein convertase subtilisin/kexin type 9	0.00413	0.622	1.54
318	6237-11	FGRL1	Q8N441	FGFRL1	Fibroblast growth factor receptor-like 1	0.0132	1.32	2.5		318	8304-50	OPG	O00300	TNFRSF11B	Tumor necrosis factor receptor superfamily member 11B	0.00418	-0.405	0.755
319	9478-69	KPRA	Q14558	PRPSAP1	Phosphoribosyl pyrophosphate synthase-associated protein 1	0.0133	-0.905	0.534		319	9110-2	SYT17	Q9BSW7	SYT17	Synaptotagmin-17	0.00419	-0.572	0.673
320	4474-19	Ubiquitin	P62979	RPS27A	Ubiquitin	0.0133	-0.822	0.566		320	5731-1	ISK6	Q6UWN8	SPINK6	Serine protease inhibitor Kazal-type 6	0.00423	-1.47	0.361
321	7015-8	LIRB5	O75023	LILRB5	Leukocyte immunoglobulin-like receptor subfamily B member 5	0.0134	0.58	1.49		321	11587-5	MGAP	Q8IWI9	MGA	MAX gene-associated protein	0.00425	0.387	1.31
322	9303-9	B7-H2	O75144	ICOSLG	ICOS ligand	0.0134	0.845	1.8		322	7674-25	IL3_MOUSE	P01586	Il3	Interleukin-3_MOUSE	0.00425	0.272	1.21
323	9748-31	GSTM3-3	P21266	GSTM3	Glutathione S-transferase Mu 3	0.0134	-0.556	0.68		323	14116-129	S100A4	P26447	S100A4	Protein S100-A4	0.00431	0.679	1.6
324	12376-85	p19-INK4d	P55273	CDKN2D	Cyclin-dependent kinase 4 inhibitor D	0.0138	0.398	1.32		324	7753-21	HTAI2	Q9BUP3	HTATIP2	Oxidoreductase HTATIP2	0.00431	0.288	1.22
325	4179-57	14-3-3 protein gamma	P61981	YWHAG	14-3-3 protein gamma	0.014	1.46	2.74		325	3592-4	CAMK1	Q14012	CAMK1	Calcium/calmodulin-dependent protein kinase type 1	0.00437	-0.796	0.576
326	10940-25	SRCA	Q86TD4	SRL	Sarcalumenin	0.014	0.253	1.19		326	11510-31	Apo L1	O14791	APOL1	Apolipoprotein L1	0.00441	0.608	1.52
327	9945-8	ARMC5	Q96C12	ARMC5	Armadillo repeat-containing protein 5	0.0144	-0.644	0.64		327	6556-5	ENPP5	Q9UJA9	ENPP5	Ectonucleotide pyrophosphatase/phosphodiesterase family member 5	0.00442	-0.985	0.505
328	9503-1	NMS	Q5H8A3	NMS	Neuromedin-S	0.0145	-1.02	0.492		328	7957-2	SCG3	Q8WXD2	SCG3	Secretogranin-3	0.00444	-0.942	0.521
329	6172-7	PolyUbiquitin K63	P0CG48	UBC	PolyUbiquitin K63-linked	0.0145	-0.88	0.543		329	2981-9	ESAM	Q96AP7	ESAM	Endothelial cell-selective adhesion molecule	0.00444	1.7	3.26
330	7989-5	CA226	A1L170	C1orf226	Uncharacterized protein C1orf226	0.0146	-1.03	0.491		330	7922-5	Adrenomedullin	P35318	ADM	Adrenomedullin	0.00444	-0.654	0.635
331	12463-7	KLH13	Q9P2N7	KLHL13	Kelch-like protein 13	0.0146	0.402	1.32		331	2652-15	suPAR	Q03405	PLAUR	Urokinase plasminogen activator surface receptor	0.0045	0.26	1.2
332	4986-59	FAK1	Q05397	PTK2	Focal adhesion kinase 1	0.0153	-0.664	0.631		332	7206-20	F16P1	P09467	FBP1	Fructose-1;6-bisphosphatase 1	0.0045	3.01	8.07
333	6457-50	PCDG1	Q9Y5H4	PCDHGA1	Protocadherin gamma-A1	0.0161	1.22	2.33		333	11456-2	MAGBA	Q96LZ2	MAGEB10	Melanoma-associated antigen B10	0.00453	0.876	1.84
334	7152-5	TIMD3	Q8TDQ0	HAVCR2	Hepatitis A virus cellular receptor 2	0.0161	0.755	1.69		334	3817-18	KPCT	Q04759	PRKCQ	Protein kinase C theta type	0.00453	-0.721	0.606
335	3894-15	NAGK	Q9UJ70	NAGK	N-acetyl-D-glucosamine kinase	0.0162	1.27	2.41		335	4160-49	MMP-2	P08253	MMP2	72 kDa type IV collagenase	0.00455	-0.934	0.523
336	9278-9	Epiphycan	Q99645	EPYC	Epiphycan	0.0162	-0.291	0.817		336	4453-83	LRRT3	Q86VH5	LRRTM3	Leucine-rich repeat transmembrane neuronal protein 3	0.00455	-0.586	0.666
337	11109-56	SVEP1	Q4LDE5	SVEP1	Sushi; von Willebrand factor type A; EGF and pentraxin domain-containing protein 1	0.0163	0.603	1.52		337	6603-18	KALM	P23352	KAL1	Anosmin-1	0.00455	-1.24	0.424
338	13519-112	ARHGP	Q86VW2	ARHGEF25	Rho guanine nucleotide exchange factor 25	0.0163	0.528	1.44		338	2925-9	PAI-1	P05121	SERPINE1	Plasminogen activator inhibitor 1	0.00456	1.1	2.14
339	14583-49	Myostatin	O14793	MSTN	Growth/differentiation factor 8	0.0163	-1.18	0.443		339	5316-54	Prothrombin	P00734	F2	Prothrombin	0.00456	-0.587	0.666
340	8474-6	ROR1	Q01973	ROR1	Inactive tyrosine-protein kinase transmembrane receptor ROR1	0.0163	1.28	2.43		340	11318-20	Apo A-V	Q6Q788	APOA5	Apolipoprotein A-V	0.00457	0.376	1.3
341	9995-6	DUT	P33316	DUT	Deoxyuridine 5'-triphosphate nucleotidohydrolase; mitochondrial	0.0163	-0.551	0.682		341	5698-60	Tenascin-X	P22105	TNXB	Tenascin-X	0.00457	-0.944	0.52
342	5392-73	Fas; soluble	P25445	FAS	Tumor necrosis factor receptor superfamily member 6	0.0163	1.27	2.41		342	10499-1	T106A	Q96A25	TMEM106A	Transmembrane protein 106A	0.00474	0.362	1.29
343	12022-12	SMAD4	Q13485	SMAD4	Mothers against decapentaplegic homolog 4	0.0165	0.527	1.44		343	6019-12	C1T9A	P0C862	C1QTNF9	Complement C1q and tumor necrosis factor-related protein 9A	0.00474	0.934	1.91
344	4158-54	uPA	P00749	PLAU	Urokinase-type plasminogen activator	0.0165	1.72	3.29		344	5132-71	TCCR	Q6UWB1	IL27RA	Interleukin-27 receptor subunit alpha	0.00477	0.58	1.49
345	2846-24	Ubiquitin+1	P62979	RPS27A	Ubiquitin+1; truncated mutation for UbB	0.0168	-1.3	0.407		345	9378-6	FBCD1	Q8N539	FIBCD1	Fibrinogen C domain-containing protein 1	0.00477	0.33	1.26
346	4910-21	GIB	P04054	PLA2G1B	Phospholipase A2	0.0168	-0.479	0.718		346	4910-21	GIB	P04054	PLA2G1B	Phospholipase A2	0.00484	-0.503	0.705
347	7115-5	Semenogelin	P04279	SEMG1	Semenogelin-1	0.0168	1.13	2.19		347	5077-28	EPHB2	P29323	EPHB2	Ephrin type-B receptor 2	0.00486	-0.67	0.629
348	3795-6	ADAM 9	Q13443	ADAM9	Disintegrin and metalloproteinase domain-containing protein 9	0.017	1.24	2.37		348	14048-7	IL-1 R AcP	Q9NPH3	IL1RAP	Interleukin-1 Receptor accessory protein	0.00489	-0.595	0.662
349	6296-36	OIT3	Q8WWZ8	OIT3	Oncoprotein-induced transcript 3 protein	0.0174	1.99	3.97		349	2468-62	MIP-3a	P78556	CCL20	C-C motif chemokine 20	0.00489	-0.621	0.65
350	9173-21	PGM1	P36871	PGM1	Phosphoglucomutase-1	0.0178	0.562	1.48		350	11670-18	GP101	Q96P66	GPR101	Probable G-protein coupled receptor 101	0.0049	0.345	1.27
351	7127-3	Apo A-II	P02652	APOA2	Apolipoprotein A-II	0.0179	0.392	1.31		351	12376-85	p19-INK4d	P55273	CDKN2D	Cyclin-dependent kinase 4 inhibitor D	0.0049	0.629	1.55
352	9394-19	Aminopeptidase	Q9Y646	CPQ	Carboxypeptidase Q	0.0182	0.535	1.45		352	7679-4	MK_MOUSE	P12025	Mdk	Midkine_MOUSE	0.0049	-1.35	0.391
353	14078-69	Lymphotactin	P47992	XCL1	Lymphotactin	0.0195	0.986	1.98		353	6081-52	PCOC2	Q9UKZ9	PCOLCE2	Procollagen C-endopeptidase enhancer 2	0.00493	0.908	1.88
354	14759-149	Cadherin E	P12830	CDH1	Cadherin-1	0.0195	0.94	1.92		354	3488-64	Catalase	P04040	CAT	Catalase	0.00495	-1.03	0.488
355	2857-70	Glucocorticoid receptor	P04150	NR3C1	Glucocorticoid receptor	0.0195	-0.318	0.802		355	12391-27	PDZD7	Q9H5P4	PDZD7	PDZ domain-containing protein 7	0.00502	0.839	1.79
356	13496-19	HMCS1	Q01581	HMGCS1	Hydroxymethylglutaryl-CoA synthase; cytoplasmic	0.0197	0.643	1.56		356	12827-37	RGS3	P49796	RGS3	Regulator of G-protein signaling 3	0.00505	0.441	1.36
357	9883-29	Glyoxalase I	Q04760	GLO1	Lactoylglutathione lyase	0.0208	2.05	4.13		357	6641-60	PolyUbiquitin K48	P0CG47	UBB	PolyUbiquitin K48-linked	0.00507	-0.884	0.542
358	8358-30	Peroxiredoxin-3	P30048	PRDX3	Thioredoxin-dependent peroxide reductase; mitochondrial	0.0209	-0.868	0.548		358	5864-10	aldolase A	P04075	ALDOA	Fructose-bisphosphate aldolase A	0.0051	-0.564	0.676
359	5018-68	Peroxiredoxin-6	P30041	PRDX6	Peroxiredoxin-6	0.0212	1.45	2.74		359	5347-59	Cyclin B1	P14635	CCNB1	G2/mitotic-specific cyclin-B1	0.00517	0.338	1.26
360	12348-46	SYSM	Q9NP81	SARS2	Serine--tRNA ligase; mitochondrial	0.0215	0.384	1.31		360	5532-53	bFGF-R	P11362	FGFR1	Fibroblast growth factor receptor 1	0.00521	-0.728	0.604
361	6392-7	WISP-2	O76076	WISP2	WNT1-inducible-signaling pathway protein 2	0.0217	2.15	4.43		361	7696-104	NBR1	Q14596	NBR1	Next to BRCA1 gene 1 protein	0.00524	-0.699	0.616
362	3344-60	Antithrombin III	P01008	SERPINC1	Antithrombin-III	0.022	-0.649	0.638		362	14030-21	OX40 Ligand	P23510	TNFSF4	Tumor necrosis factor ligand superfamily member 4	0.00527	0.586	1.5
363	12686-15	THTM	P25325	MPST	3-mercaptopyruvate sulfurtransferase	0.0222	-0.339	0.791		363	14043-12	EEA1	Q15075	EEA1	Early endosome antigen 1	0.00528	0.442	1.36
364	7780-34	PACAP	Q8WU39	PACAP	Marginal zone B- and B1-cell-specific protein	0.0224	0.266	1.2		364	12403-30	RB39B	Q96DA2	RAB39B	Ras-related protein Rab-39B	0.0053	0.631	1.55
365	6379-62	ATL2	Q86TH1	ADAMTSL2	ADAMTS-like protein 2	0.0228	-0.89	0.54		365	3630-27	Nectin-like protein 1	Q8N126	CADM3	Cell adhesion molecule 3	0.0053	0.45	1.37
366	4719-58	Protein disulfide isomerase A3	P30101	PDIA3	Protein disulfide-isomerase A3	0.023	0.886	1.85		366	10635-33	F159B	A6NKW6	FAM159B	Membrane protein FAM159B	0.00536	0.896	1.86
367	4983-6	ERP29	P30040	ERP29	Endoplasmic reticulum resident protein 29	0.0234	0.804	1.75		367	4474-19	Ubiquitin	P62979	RPS27A	Ubiquitin	0.00538	-0.651	0.637
368	11347-9	Transaldolase	P37837	TALDO1	Transaldolase	0.0237	-0.777	0.584		368	6230-56	CER1	O95813	CER1	Cerberus	0.00538	0.172	1.13
369	12350-86	ETS2	P15036	ETS2	Protein C-ets-2	0.0237	0.327	1.25		369	11450-110	Protein disulfide-isomerase	P07237	P4HB	Protein disulfide-isomerase	0.00541	1.13	2.19
370	4563-61	PLCG1	P19174	PLCG1	1-phosphatidylinositol 4;5-bisphosphate phosphodiesterase gamma-1	0.0237	1.32	2.49		370	12334-25	cSHMT	P34896	SHMT1	Serine hydroxymethyltransferase; cytosolic	0.00541	0.694	1.62
371	5440-26	Troponin I; skeletal; fast twitch	P48788	TNNI2	Troponin I; fast skeletal muscle	0.0237	2.08	4.21		371	7905-30	HPT	P00738	HP	Haptoglobin isoform 2	0.00541	0.381	1.3
372	10535-25	CX6A2	Q02221	COX6A2	Cytochrome c oxidase subunit 6A2; mitochondrial	0.0237	-0.513	0.701		372	4145-58	Neurotrophin-3	P20783	NTF3	Neurotrophin-3	0.00554	-0.542	0.687
373	5443-62	ANP	P01160	NPPA	Atrial natriuretic factor	0.0237	1.24	2.36		373	11186-12	TMM52	Q8NDY8	TMEM52	Transmembrane protein 52	0.00556	-0.361	0.778
374	8405-108	ADAM 10	O14672	ADAM10	Disintegrin and metalloproteinase domain-containing protein 10	0.0239	-1.3	0.406		374	4304-18	transcription factor MLR1; isoform CRA_b	Q8N3X6	LCORL	Ligand-dependent nuclear receptor corepressor-like protein	0.0056	-0.398	0.759
375	14116-129	S100A4	P26447	S100A4	Protein S100-A4	0.0243	0.646	1.56		375	12480-9	OTUD5	Q96G74	OTUD5	OTU domain-containing protein 5	0.00563	1.43	2.7
376	9544-24	CG069	Q9H7B7	C7orf69	Uncharacterized protein C7orf69	0.0244	0.306	1.24		376	2570-72	IGFBP-2	P18065	IGFBP2	Insulin-like growth factor-binding protein 2	0.00564	-0.595	0.662
377	3214-3	NRP1	O14786	NRP1	Neuropilin-1	0.0244	1.04	2.05		377	8295-16	NOE2	O95897	OLFM2	Noelin-2	0.00581	-1.07	0.475
378	6385-63	VWA1	Q6PCB0	VWA1	von Willebrand factor A domain-containing protein 1	0.025	1.11	2.17		378	10356-21	c-Jun	P05412	JUN	Transcription factor AP-1	0.00582	0.618	1.54
379	3322-52	LRIG3	Q6UXM1	LRIG3	Leucine-rich repeats and immunoglobulin-like domains protein 3	0.025	1.14	2.21		379	4240-31	M2-PK	P14618	PKM2	Pyruvate kinase PKM	0.00584	-0.603	0.658
380	3796-79	ANGL4	Q9BY76	ANGPTL4	Angiopoietin-related protein 4	0.0259	0.367	1.29		380	3432-21	EPHA3	P29320	EPHA3	Ephrin type-A receptor 3	0.00585	-0.365	0.776
381	11145-72	K154L	Q6ZVL6	KIAA1549L	UPF0606 protein KIAA1549L	0.026	0.489	1.4		381	6594-64	SMDC1	Q9NPB0	SAYSD1	SAYSvFN domain-containing protein 1	0.00591	0.336	1.26
382	12370-30	Apo F	Q13790	APOF	Apolipoprotein F	0.0261	0.751	1.68		382	4420-7	ADAM12	O43184	ADAM12	Disintegrin and metalloproteinase domain-containing protein 12	0.00592	-0.266	0.832
383	11567-23	ZNF10	P21506	ZNF10	Zinc finger protein 10	0.0261	0.45	1.37		383	8959-61	ADAM 17	P78536	ADAM17	Disintegrin and metalloproteinase domain-containing protein 17	0.00592	0.356	1.28
384	4968-50	CAPG	P40121	CAPG	Macrophage-capping protein	0.0263	1.89	3.71		384	3344-60	Antithrombin III	P01008	SERPINC1	Antithrombin-III	0.00594	-0.622	0.65
385	6207-10	prosaposin	P07602	PSAP	Prosaposin	0.0263	-0.536	0.69		385	10756-34	UCN3	Q969E3	UCN3	Urocortin-3	0.00596	-0.637	0.643
386	3340-53	TSP4	P35443	THBS4	Thrombospondin-4	0.0264	-0.988	0.504		386	6651-74	PolyUbiquitin K48	P0CG47	UBB	PolyUbiquitin K48-linked	0.00603	-0.623	0.649
387	12678-66	SNRPA	P09012	SNRPA	U1 small nuclear ribonucleoprotein A	0.0269	0.84	1.79		387	6107-3	ELA1	Q9UNI1	CELA1	Chymotrypsin-like elastase family member 1	0.0061	0.511	1.43
388	12511-83	S41A2	Q96JW4	SLC41A2	Solute carrier family 41 member 2	0.0272	0.409	1.33		388	12976-49	Vinexin b	O60504	SORBS3	Vinexin b	0.00611	1.49	2.81
389	12621-55	PP2AAA	P30153	PPP2R1A	Serine/threonine-protein phosphatase 2A 65 kDa regulatory subunit A alpha isoform	0.0272	-0.41	0.753		389	6543-182	PRRP	P81277	PRLH	Prolactin-releasing peptide	0.00611	0.507	1.42
390	11287-14	Cytochrome b5	P00167	CYB5A	Cytochrome b5	0.0284	0.511	1.43		390	14121-24	TRAIL R4	Q9UBN6	TNFRSF10D	Tumor necrosis factor receptor superfamily member 10D	0.00612	0.598	1.51
391	11573-3	SRSF6	Q13247	SRSF6	Serine/arginine-rich splicing factor 6	0.0285	1.66	3.15		391	4151-6	Plasminogen	P00747	PLG	Plasminogen	0.00614	-1.15	0.451
392	13518-5	ASAP2	O43150	ASAP2	Arf-GAP with SH3 domain; ANK repeat and PH domain-containing protein 2	0.0285	-0.586	0.666		392	5451-1	ALCAM	Q13740	ALCAM	CD166 antigen	0.00616	-0.726	0.605
393	9627-15	VITRN	Q6UXI7	VIT	Vitrin	0.0285	-0.883	0.542		393	4328-2	BOC	Q9BWV1	BOC	Brother of CDO	0.00624	-0.934	0.524
394	3323-37	LRP8	Q14114	LRP8	Low-density lipoprotein receptor-related protein 8	0.0286	1.55	2.93		394	6558-5	COL10	Q9Y6Z7	COLEC10	Collectin-10	0.00625	0.234	1.18
395	8994-65	SLAMF8	Q9P0V8	SLAMF8	SLAM family member 8	0.0287	-0.856	0.552		395	9213-24	FTCD	O95954	FTCD	Formimidoyltransferase-cyclodeaminase	0.00625	4.31	19.8
396	8087-250	RNF13	O43567	RNF13	E3 ubiquitin-protein ligase RNF13	0.0287	0.345	1.27		396	8002-27	Spinesin	Q9H3S3	TMPRSS5	Transmembrane protease serine 5	0.00628	0.476	1.39
397	10054-3	GAN	Q9H2C0	GAN	Gigaxonin	0.0288	-0.509	0.703		397	11682-7	TXNIP	Q9H3M7	TXNIP	Thioredoxin-interacting protein	0.00631	0.696	1.62
398	2682-68	HSP 60	P10809	HSPD1	60 kDa heat shock protein; mitochondrial	0.0309	1.31	2.47		398	14227-21	MYL6B	P14649	MYL6B	Myosin light chain 6B	0.00631	-0.338	0.791
399	5493-17	WNK3	Q9BYP7	WNK3	Serine/threonine-protein kinase WNK3	0.0309	-0.346	0.787		399	6992-67	HBD	P02042	HBD	Hemoglobin subunit delta	0.00634	0.543	1.46
400	13954-9	GNA1	Q96EK6	GNPNAT1	Glucosamine 6-phosphate N-acetyltransferase	0.0311	0.952	1.93		400	4330-4	PSA	P07288	KLK3	Prostate-specific antigen	0.00643	-0.506	0.704
401	10375-4	AMRP_MOUSE	P55302	Lrpap1	Alpha-2-macroglobulin receptor-associated protein_MOUSE	0.032	0.78	1.72		401	14759-149	Cadherin E	P12830	CDH1	Cadherin-1	0.00649	1.07	2.09
402	6297-49	HS3S1	O14792	HS3ST1	Heparan sulfate glucosamine 3-O-sulfotransferase 1	0.0321	0.515	1.43		402	8459-10	BMP-6	P22004	BMP6	Bone morphogenetic protein 6	0.00651	-0.75	0.595
403	9039-47	TOIP1	Q5JTV8	TOR1AIP1	Torsin-1A-interacting protein 1	0.0321	1.16	2.24		403	10337-83	CEBPB	P17676	CEBPB	CCAAT/enhancer-binding protein beta	0.00651	0.661	1.58
404	2643-57	P-Cadherin	P22223	CDH3	Cadherin-3	0.0324	-0.569	0.674		404	7210-25	Amyloid-like protein 1	P51693	APLP1	Amyloid-like protein 1	0.00651	-1.34	0.394
405	9202-309	ATPO	P48047	ATP5O	ATP synthase subunit O; mitochondrial	0.0325	0.693	1.62		405	11126-102	TRIO	O75962	TRIO	Triple functional domain protein	0.00657	0.395	1.31
406	13577-25	U2AF2	P26368	U2AF2	Splicing factor U2AF 65 kDa subunit	0.0325	0.411	1.33		406	8990-42	AT1B3	P54709	ATP1B3	Sodium/potassium-transporting ATPase subunit beta-3	0.00657	1.41	2.66
407	6103-70	FCRL5	Q96RD9	FCRL5	Fc receptor-like protein 5	0.0325	1.02	2.03		407	9864-38	TTC1	Q99614	TTC1	Tetratricopeptide repeat protein 1	0.00657	0.929	1.9
408	3298-52	Contactin-4	Q8IWV2	CNTN4	Contactin-4	0.0332	-0.388	0.764		408	6575-79	ATL1	Q8N6G6	ADAMTSL1	ADAMTS-like protein 1	0.00657	0.232	1.17
409	8043-153	COMP	P49747	COMP	Cartilage oligomeric matrix protein	0.0332	1.53	2.89		409	6364-7	TPSNR	Q9BX59	TAPBPL	Tapasin-related protein	0.00659	0.653	1.57
410	7745-3	ZCD1	Q9NZ45	CISD1	CDGSH iron-sulfur domain-containing protein 1	0.0336	0.442	1.36		410	8874-53	CLN5	O75503	CLN5	Ceroid-lipofuscinosis neuronal protein 5	0.0066	0.349	1.27
411	6398-12	LONM	P36776	LONP1	Lon protease homolog; mitochondrial	0.0337	2.41	5.32		411	5140-56	UNC5H4	Q6UXZ4	UNC5D	Netrin receptor UNC5D	0.00662	-1.05	0.484
412	5745-64	PI15	O43692	PI15	Peptidase inhibitor 15	0.034	-0.672	0.628		412	10767-52	GPR64	Q8IZP9	GPR64	G-protein coupled receptor 64	0.00667	0.713	1.64
413	13094-75	RSPO3	Q9BXY4	RSPO3	R-spondin-3	0.0343	0.426	1.34		413	3077-66	Coagulation Factor Xa	P00742	F10	Coagulation factor Xa	0.00667	-0.532	0.692
414	13078-3	CETN2	P41208	CETN2	Centrin-2	0.0352	-0.688	0.621		414	4133-54	Granzyme B	P10144	GZMB	Granzyme B	0.00667	-0.522	0.697
415	13101-60	SOST	Q9BQB4	SOST	Sclerostin	0.0357	0.21	1.16		415	2330-2	SDF-1	P48061	CXCL12	Stromal cell-derived factor 1	0.00685	-0.539	0.688
416	5011-11	PBEF	P43490	NAMPT	Nicotinamide phosphoribosyltransferase	0.0362	0.668	1.59		416	3737-6	Cathepsin H	P09668	CTSH	Cathepsin H	0.00686	0.649	1.57
417	9083-35	SHPS1	P78324	SIRPA	Tyrosine-protein phosphatase non-receptor type substrate 1	0.0368	-1.01	0.496		417	4500-50	SCGF-alpha	Q9Y240	CLEC11A	Stem cell growth factor-alpha	0.00688	-0.839	0.559
418	7648-9	MYPC1	Q00872	MYBPC1	Myosin-binding protein C; slow-type	0.0371	-1.95	0.258		418	8950-4	CLCA2	Q9UQC9	CLCA2	Calcium-activated chloride channel regulator 2	0.00689	-0.6	0.66
419	6229-13	CSH	P0DML2 P0DML3	CSH1 CSH2	Chorionic somatomammotropin hormone	0.0372	-0.472	0.721		419	13430-50	UT1	Q13336	SLC14A1	Urea transporter 1	0.00693	0.6	1.52
420	7953-20	SLAF1	Q13291	SLAMF1	Signaling lymphocytic activation molecule	0.0372	-0.668	0.629		420	5467-15	HSP 90b	P08238	HSP90AB1	Heat shock protein HSP 90-beta	0.00699	-0.482	0.716
421	3212-30	ASAH2	Q9NR71	ASAH2	Neutral ceramidase	0.0375	0.375	1.3		421	12716-3	ZN175	Q9Y473	ZNF175	Zinc finger protein 175	0.00714	0.822	1.77
422	3432-21	EPHA3	P29320	EPHA3	Ephrin type-A receptor 3	0.0375	-0.363	0.778		422	7009-6	CD72	P21854	CD72	B-cell differentiation antigen CD72	0.00719	0.295	1.23
423	5638-23	GT251	Q8NBJ5	COLGALT1	Procollagen galactosyltransferase 1	0.0375	0.872	1.83		423	11129-66	BMP15	O95972	BMP15	Bone morphogenetic protein 15	0.00725	0.495	1.41
424	8447-11	ghrelin	Q9UBU3	GHRL	Appetite-regulating hormone	0.0375	0.882	1.84		424	4392-54	FGF-12	P61328	FGF12	Fibroblast growth factor 12	0.00729	-0.506	0.704
425	12709-63	H1X	Q92522	H1FX	Histone H1x	0.0376	0.774	1.71		425	6232-54	B7-2	P42081	CD86	T-lymphocyte activation antigen CD86	0.00729	0.585	1.5
426	11480-1	Aldehyde dehydrogenase; class 3	P30838	ALDH3A1	Aldehyde dehydrogenase; dimeric NADP-preferring	0.0377	-1.14	0.455		426	3052-8	Fas ligand; soluble	P48023	FASLG	Tumor necrosis factor ligand superfamily member 6; soluble form	0.00729	-0.53	0.693
427	13522-20	VISL1	P62760	VSNL1	Visinin-like protein 1	0.0379	0.419	1.34		427	10425-3	B4GT5	O43286	B4GALT5	Beta-1;4-galactosyltransferase 5	0.00737	0.219	1.16
428	7861-9	ROR2	Q01974	ROR2	Tyrosine-protein kinase transmembrane receptor ROR2	0.0379	0.679	1.6		428	12848-9	ARHG2	Q92974	ARHGEF2	Rho guanine nucleotide exchange factor 2	0.00737	0.479	1.39
429	12867-40	DYLT3	P51808	DYNLT3	Dynein light chain Tctex-type 3	0.0386	-0.584	0.667		429	4549-78	FUT5	Q11128	FUT5	Alpha-(1;3)-fucosyltransferase 5	0.00752	0.491	1.41
430	3905-62	UBE2N	P61088	UBE2N	Ubiquitin-conjugating enzyme E2 N	0.0388	-1.01	0.496		430	6521-35	NPTX2	P47972	NPTX2	Neuronal pentraxin-2	0.00756	-0.566	0.676
431	5930-54	Troponin I	P19429	TNNI3	Troponin I; cardiac muscle	0.0388	4.02	16.2		431	8929-7	BDP1	A6H8Y1	BDP1	Transcription factor TFIIIB component B'' homolog	0.00758	0.622	1.54
432	14068-29	TECK	O15444	CCL25	C-C motif chemokine 25	0.0394	0.533	1.45		432	9016-12	NR1H2	P55055	NR1H2	Oxysterols receptor LXR-beta	0.00773	0.363	1.29
433	4250-23	NSF1C	Q9UNZ2	NSFL1C	NSFL1 cofactor p47	0.0395	-0.886	0.541		433	5756-66	PAPP2	Q9BXP8	PAPPA2	Pappalysin-2	0.00774	0.4	1.32
434	3221-54	SARP-2	Q8N474	SFRP1	Secreted frizzled-related protein 1	0.0396	1.01	2.01		434	5280-68	GHC2	Q9H1K4	SLC25A18	Mitochondrial glutamate carrier 2	0.00782	-0.265	0.832
435	8250-2	PTPRJ	Q12913	PTPRJ	Receptor-type tyrosine-protein phosphatase eta	0.0396	1.04	2.05		435	9271-101	STIM1	Q13586	STIM1	Stromal interaction molecule 1	0.00782	0.695	1.62
436	7951-146	FCRL2	Q96LA5	FCRL2	Fc receptor-like protein 2	0.0401	-0.664	0.631		436	6229-13	CSH	P0DML2 P0DML3	CSH1 CSH2	Chorionic somatomammotropin hormone	0.00792	-0.431	0.742
437	5748-20	Acid ceramidase	Q13510	ASAH1	Acid ceramidase	0.0402	1.81	3.51		437	12987-12	SRSF7	Q16629	SRSF7	Serine/arginine-rich splicing factor 7	0.00792	1.09	2.12
438	14675-20	IF4B	P23588	EIF4B	Eukaryotic translation initiation factor 4B	0.0403	-1.03	0.49		438	14216-35	DDX46	Q7L014	DDX46	Probable ATP-dependent RNA helicase DDX46	0.00792	0.389	1.31
439	3043-49	ON	P09486	SPARC	SPARC	0.0403	-0.933	0.524		439	7081-2	BT3A1	O00481	BTN3A1	Butyrophilin subfamily 3 member A1	0.00793	0.792	1.73
440	9002-36	SPA11	Q86U17	SERPINA11	Serpin A11	0.0404	-0.568	0.675		440	7208-60	MGT4C	Q9UBM8	MGAT4C	Alpha-1;3-mannosyl-glycoprotein 4-beta-N-acetylglucosaminyltransferase C	0.00793	-0.708	0.612
441	5023-23	PUR8	P30566	ADSL	Adenylosuccinate lyase	0.0404	0.446	1.36		441	4967-1	C1QBP	Q07021	C1QBP	Complement component 1 Q subcomponent-binding protein; mitochondrial	0.00797	-0.325	0.798
442	13438-115	CHRD	Q9H2X0	CHRD	Chordin	0.0408	-0.429	0.743		442	12030-82	Desmin	P17661	DES	Desmin	0.008	0.541	1.46
443	10753-31	ADAM7	Q9H2U9	ADAM7	Disintegrin and metalloproteinase domain-containing protein 7	0.041	-0.46	0.727		443	7789-182	PRDX4	Q13162	PRDX4	Peroxiredoxin-4	0.008	0.951	1.93
444	3758-63	Activated Protein C	P04070	PROC	Activated Protein C	0.041	0.371	1.29		444	2687-2	MIA	Q16674	MIA	Melanoma-derived growth regulatory protein	0.00806	-0.911	0.532
445	5740-17	ROBO1	Q9Y6N7	ROBO1	Roundabout homolog 1	0.0422	0.935	1.91		445	8458-16	a-Synuclein	P37840	SNCA	Alpha-synuclein	0.00806	-1.41	0.377
446	12077-32	Myostatin	O14793	MSTN	Growth/differentiation factor 8	0.0425	-1.12	0.459		446	12020-39	PMGE	P07738	BPGM	Bisphosphoglycerate mutase	0.00815	-0.834	0.561
447	5526-53	GITR	Q9Y5U5	TNFRSF18	Tumor necrosis factor receptor superfamily member 18	0.0427	1.03	2.04		447	2972-57	BMP-7	P18075	BMP7	Bone morphogenetic protein 7	0.00815	-0.828	0.563
448	3847-56	ETHE1	O95571	ETHE1	Persulfide dioxygenase ETHE1; mitochondrial	0.0428	0.676	1.6		448	13451-2	FNDC4	Q9H6D8	FNDC4	Fibronectin type III domain-containing protein 4	0.00816	0.697	1.62
449	5707-55	ELK3	P41970	ELK3	ETS domain-containing protein Elk-3	0.043	2.05	4.14		449	2723-9	IL-1F7	Q9NZH6	IL37	Interleukin-37	0.00816	0.705	1.63
450	3173-49	ASAHL	Q02083	NAAA	N-acylethanolamine-hydrolyzing acid amidase	0.0435	-0.506	0.704		450	7991-54	IQCF1	Q8N6M8	IQCF1	IQ domain-containing protein F1	0.00816	0.572	1.49
451	12826-5	SC5A5	Q92911	SLC5A5	Sodium/iodide cotransporter	0.0439	-0.572	0.673		451	3069-52	IgM	P01871	IGHM IGJ IGK@ IGL@	Immunoglobulin M	0.00823	-0.196	0.873
452	12945-33	RAB18	Q9NP72	RAB18	Ras-related protein Rab-18	0.0439	-0.608	0.656		452	9018-38	PCD10	Q9P2E7	PCDH10	Protocadherin-10	0.00823	-0.672	0.628
453	7863-50	PGRC1	O00264	PGRMC1	Membrane-associated progesterone receptor component 1	0.0439	0.798	1.74		453	9854-36	Aldose reductase	P15121	AKR1B1	Aldose reductase	0.00823	1.3	2.46
454	9348-1	C1RL1	Q9NZP8	C1RL	Complement C1r subcomponent-like protein	0.0439	0.909	1.88		454	5107-7	Notch 1	P46531	NOTCH1	Neurogenic locus notch homolog protein 1	0.00824	-0.906	0.534
455	11481-25	TIMD3	Q8TDQ0	HAVCR2	Hepatitis A virus cellular receptor 2	0.044	-0.527	0.694		455	10506-53	PGRC2	O15173	PGRMC2	Membrane-associated progesterone receptor component 2	0.00827	0.43	1.35
456	12669-30	HECW1	Q76N89	HECW1	E3 ubiquitin-protein ligase HECW1	0.0441	-0.27	0.829		456	11347-9	Transaldolase	P37837	TALDO1	Transaldolase	0.00828	-0.578	0.67
457	5677-15	CB066	Q6UXQ4	C2orf66	Uncharacterized protein C2orf66	0.0441	-0.354	0.782		457	11617-1	LFA-1 alpha-L chain	P20701	ITGAL	Integrin alpha-L	0.00829	0.368	1.29
458	11101-18	TLR4	O00206	TLR4	Toll-like receptor 4	0.0449	-0.808	0.571		458	3748-74	APOA1_MOUSE	Q00623	Apoa1	Apolipoprotein A-I_MOUSE	0.00829	-0.603	0.658
459	13485-20	TM87B	Q96K49	TMEM87B	Transmembrane protein 87B	0.0449	0.932	1.91		459	7661-51	1433S_MOUSE	O70456	Sfn	14-3-3 protein sigma_MOUSE	0.00831	1.1	2.15
460	6372-7	YBOX2	Q9Y2T7	YBX2	Y-box-binding protein 2	0.0449	-0.818	0.567		460	5112-73	OX2G	P41217	CD200	OX-2 membrane glycoprotein	0.00832	0.498	1.41
461	11988-24	PTPRH	Q9HD43	PTPRH	Receptor-type tyrosine-protein phosphatase H	0.0454	1.01	2.02		461	14078-69	Lymphotactin	P47992	XCL1	Lymphotactin	0.00835	1.02	2.02
462	6494-60	sperm acrosome associated 5	Q96QH8	SPACA5	Sperm acrosome-associated protein 5	0.0454	-0.587	0.666		462	3684-78	Macrophage scavenger receptor	P21757	MSR1	Macrophage scavenger receptor types I and II	0.00849	0.28	1.21
463	11348-132	P4HA2	O15460	P4HA2	Prolyl 4-hydroxylase subunit alpha-2	0.0456	-0.356	0.782		463	6440-31	MFAP5	Q13361	MFAP5	Microfibrillar-associated protein 5	0.00859	-0.584	0.667
464	6992-67	HBD	P02042	HBD	Hemoglobin subunit delta	0.0456	0.521	1.43		464	10460-1	Chitotriosidase-1	Q13231	CHIT1	Chitotriosidase-1	0.0087	0.667	1.59
465	8885-6	CA2D3	Q8IZS8	CACNA2D3	Voltage-dependent calcium channel subunit alpha-2/delta-3	0.0456	-0.606	0.657		465	11276-1	CEP57	Q86XR8	CEP57	Centrosomal protein of 57 kDa	0.00871	0.194	1.14
466	2843-13	SPINT2	O43291	SPINT2	Kunitz-type protease inhibitor 2	0.0459	0.625	1.54		466	11459-81	ELL	P55199	ELL	RNA polymerase II elongation factor ELL	0.00871	0.214	1.16
467	6283-60	MCEM1	Q8IX19	MCEMP1	Mast cell-expressed membrane protein 1	0.0462	0.64	1.56		467	12534-10	CACO2	Q13137	CALCOCO2	Calcium-binding and coiled-coil domain-containing protein 2	0.00871	0.508	1.42
468	9846-32	Rho-GDI beta	P52566	ARHGDIB	Rho GDP-dissociation inhibitor 2	0.0469	-0.571	0.673		468	13509-5	SCAM5	Q8TAC9	SCAMP5	Secretory carrier-associated membrane protein 5	0.00871	-0.296	0.815
469	11369-23	ADHX	P11766	ADH5	Alcohol dehydrogenase class-3	0.0469	0.549	1.46		469	3325-2	MATN2	O00339	MATN2	Matrilin-2	0.00871	-0.924	0.527
470	9848-22	Cyclin H	P51946	CCNH	Cyclin-H	0.0477	1.73	3.32		470	11573-3	SRSF6	Q13247	SRSF6	Serine/arginine-rich splicing factor 6	0.00872	1.21	2.31
471	3449-58	Kallistatin	P29622	SERPINA4	Kallistatin	0.0495	0.605	1.52		471	4771-10	ASM3A	Q92484	SMPDL3A	Acid sphingomyelinase-like phosphodiesterase 3a	0.00872	0.747	1.68
472	7038-45	SIA8D	Q92187	ST8SIA4	CMP-N-acetylneuraminate-poly-alpha-2;8-sialyltransferase	0.0496	-0.384	0.766		472	8997-4	NPTXR	O95502	NPTXR	Neuronal pentraxin receptor	0.00872	-0.868	0.548
473	2848-2	WIF-1	Q9Y5W5	WIF1	Wnt inhibitory factor 1	0.0498	-1.25	0.421		473	13085-18	GLP1R	P43220	GLP1R	Glucagon-like peptide 1 receptor	0.00872	0.278	1.21
										474	2819-23	Cadherin-5	P33151	CDH5	Cadherin-5	0.00883	-0.797	0.576
474	8052-115	NLGN1	Q8N2Q7	NLGN1	Neuroligin-1	0.0503	0.356	1.28		475	7911-29	SCN4B	Q8IWT1	SCN4B	Sodium channel subunit beta-4	0.00883	0.764	1.7
475	9279-7	IGS11	Q5DX21	IGSF11	Immunoglobulin superfamily member 11	0.0505	0.327	1.25		476	11442-1	DNER	Q8NFT8	DNER	Delta and Notch-like epidermal growth factor-related receptor	0.00883	0.27	1.21
476	13053-6	S6A14	Q9UN76	SLC6A14	Sodium- and chloride-dependent neutral and basic amino acid transporter B(0+)	0.0511	0.443	1.36		477	6324-11	DNSL2	Q92874	DNASE1L2	Deoxyribonuclease-1-like 2	0.00888	0.627	1.54
477	8061-102	F171B	Q6P995	FAM171B	Protein FAM171B	0.0516	-0.652	0.636		478	9003-99	MARCO	Q9UEW3	MARCO	Macrophage receptor MARCO	0.00889	0.46	1.38
478	5424-55	RANK	Q9Y6Q6	TNFRSF11A	Tumor necrosis factor receptor superfamily member 11A	0.052	0.259	1.2		479	2954-56	MMP-8	P22894	MMP8	Neutrophil collagenase	0.00892	-0.836	0.56
479	8014-359	MANEA	Q5SRI9	MANEA	Glycoprotein endo-alpha-1;2-mannosidase	0.0521	0.817	1.76		480	9361-7	PCDC2	Q9Y5I4	PCDHAC2	Protocadherin alpha-C2	0.00892	-0.233	0.851
480	14273-19	PPCE	P48147	PREP	Prolyl endopeptidase	0.0522	0.566	1.48		481	9337-43	TKN1	P20366	TAC1	Protachykinin-1	0.00893	-0.401	0.757
481	13561-5	5HT6R	P50406	HTR6	5-hydroxytryptamine receptor 6	0.0524	1.16	2.23		482	13506-10	DUS2L	Q9NX74	DUS2	tRNA-dihydrouridine(20) synthase [NAD(P)+]-like	0.00893	0.832	1.78
482	9190-7	CD63	P08962	CD63	CD63 antigen	0.0524	0.353	1.28		483	4890-10	ACTH	P01189	POMC	Corticotropin	0.00894	-0.738	0.599
483	9204-33	Corticotropin-lipotropin	P01189	POMC	Pro-opiomelanocortin	0.0537	-1.72	0.304		484	5752-63	SUSD3	Q96L08	SUSD3	Sushi domain-containing protein 3	0.00894	-0.317	0.803
484	2625-53	HSP 90a	P07900	HSP90AA1	Hsp90alpha	0.0544	0.631	1.55		485	11150-3	Collagen a1(VI)	P12109	COL6A1	Collagen alpha-1(VI) chain	0.00897	-0.708	0.612
485	3903-49	Sorting nexin 4	O95219	SNX4	Sorting nexin-4	0.0544	0.386	1.31		486	3486-58	b-ECGF	P05230	FGF1	Fibroblast growth factor 1	0.00897	2.29	4.9
486	11371-1	GP101	Q96P66	GPR101	Probable G-protein coupled receptor 101	0.0555	-0.243	0.845		487	5133-17	TGF-b R II	P37173	TGFBR2	TGF-beta receptor type-2	0.00897	0.506	1.42
487	4998-50	JAK2	O60674	JAK2	Tyrosine-protein kinase JAK2	0.0555	-0.372	0.773		488	3091-70	Aurora kinase A	O14965	AURKA	Aurora kinase A	0.00899	0.576	1.49
488	7096-30	RMD1	Q96DB5	RMDN1	Regulator of microtubule dynamics protein 1	0.0567	1.04	2.06		489	4332-6	CLC1B	Q9P126	CLEC1B	C-type lectin domain family 1 member B	0.00913	-0.539	0.688
489	12357-41	SNP29	O95721	SNAP29	Synaptosomal-associated protein 29	0.0575	-0.734	0.601		490	14329-4	DIDO1	Q9BTC0	DIDO1	Death-inducer obliterator 1	0.00914	0.188	1.14
490	13567-1	DPYL2	Q16555	DPYSL2	Dihydropyrimidinase-related protein 2	0.0578	-0.689	0.62		491	10854-15	GCNT4	Q9P109	GCNT4	Beta-1;3-galactosyl-O-glycosyl-glycoprotein beta-1;6-N-acetylglucosaminyltransferase 4	0.00915	0.63	1.55
491	9016-12	NR1H2	P55055	NR1H2	Oxysterols receptor LXR-beta	0.0578	-0.344	0.788		492	10890-135	LCTL	Q6UWM7	LCTL	Lactase-like protein	0.00915	0.436	1.35
492	9197-4	LEG9	O00182	LGALS9	Galectin-9	0.058	0.489	1.4		493	2696-87	Persephin	O60542	PSPN	Persephin	0.00915	-0.405	0.755
493	2658-27	TrkC	Q16288	NTRK3	NT-3 growth factor receptor	0.0583	-0.75	0.595		494	4696-2	FABP	P05413	FABP3	Fatty acid-binding protein; heart	0.00915	1.19	2.27
494	10746-24	DKK3	Q9UBP4	DKK3	Dickkopf-related protein 3	0.0594	1.25	2.38		495	5340-24	Caspase-10	Q92851	CASP10	Caspase-10	0.00915	0.384	1.31
495	5864-10	aldolase A	P04075	ALDOA	Fructose-bisphosphate aldolase A	0.0601	-0.381	0.768		496	7249-307	B2L10	Q9HD36	BCL2L10	Bcl-2-like protein 10	0.00921	0.285	1.22
496	3132-1	VEGF-C	P49767	VEGFC	Vascular endothelial growth factor C	0.0602	-0.389	0.764		497	9731-29	SCAR3	Q6AZY7	SCARA3	Scavenger receptor class A member 3	0.00926	0.554	1.47
497	5598-3	GREM2	Q9H772	GREM2	Gremlin-2	0.0602	0.351	1.28		498	2770-51	I-309	P22362	CCL1	C-C motif chemokine 1	0.00931	0.649	1.57
498	13636-20	NP1L1	P55209	NAP1L1	Nucleosome assembly protein 1-like 1	0.0602	-1.16	0.448		499	4562-1	NXPH1	P58417	NXPH1	Neurexophilin-1	0.00931	0.733	1.66
499	12351-25	STAT1	P42224	STAT1	Signal transducer and activator of transcription 1-alpha/beta	0.0602	2.19	4.55		500	6626-81	CHSTC	Q9NRB3	CHST12	Carbohydrate sulfotransferase 12	0.00931	-0.555	0.681
500	7846-44	PSG11	Q9UQ72	PSG11	Pregnancy-specific beta-1-glycoprotein 11	0.0604	0.429	1.35		501	9487-60	Growth hormone-releasing factor	P01286	GHRH	Somatoliberin	0.00931	0.375	1.3
501	8000-17	KI2LA	Q8N109	KIR2DL5A	Killer cell immunoglobulin-like receptor 2DL5A	0.0604	-0.494	0.71		502	10527-22	DHX9	Q08211	DHX9	ATP-dependent RNA helicase A	0.00955	0.464	1.38
502	13132-14	SEM5A	Q13591	SEMA5A	Semaphorin-5A	0.0604	-0.662	0.632		503	5024-67	Rb	P06400	RB1	Retinoblastoma-associated protein	0.00955	0.77	1.71
503	12414-31	14-3-3 protein beta/alpha	P31946	YWHAB	14-3-3 protein beta/alpha	0.0607	0.603	1.52		504	6587-6	LRFN5	Q96NI6	LRFN5	Leucine-rich repeat and fibronectin type-III domain-containing protein 5	0.00955	0.819	1.76
504	4124-24	HSP 70	P0DMV8	HSPA1A	Heat shock 70 kDa protein 1A	0.061	0.849	1.8		505	6393-63	Endoplasmin	P14625	HSP90B1	Endoplasmin	0.00959	0.692	1.62
505	2991-9	IL-1 sRI	P14778	IL1R1	Interleukin-1 receptor type 1	0.0617	-0.578	0.67		506	4874-3	Angiogenin	P03950	ANG	Angiogenin	0.00975	0.662	1.58
506	3853-56	MDHC	P40925	MDH1	Malate dehydrogenase; cytoplasmic	0.0618	-0.29	0.818		507	10940-25	SRCA	Q86TD4	SRL	Sarcalumenin	0.00975	0.531	1.44
507	7007-24	TRAPPC4	Q9Y296	TRAPPC4	Trafficking protein particle complex subunit 4	0.0629	0.23	1.17		508	12756-3	BACH2	Q9BYV9	BACH2	Transcription regulator protein BACH2	0.00975	-0.367	0.775
508	8303-102	MYG1	Q9HB07	C12orf10	UPF0160 protein MYG1; mitochondrial	0.063	0.69	1.61		509	2968-61	TNFSF15	O95150	TNFSF15	Tumor necrosis factor ligand superfamily member 15	0.00975	0.209	1.16
509	12646-2	RPE	Q96AT9	RPE	Ribulose-phosphate 3-epimerase	0.0634	2.23	4.68		510	6172-7	PolyUbiquitin K63	P0CG48	UBC	PolyUbiquitin K63-linked	0.00975	-0.558	0.679
510	11364-18	MFN1	Q8IWA4	MFN1	Mitofusin-1	0.0637	-0.72	0.607		511	7670-68	IBP3_MOUSE	P47878	Igfbp3	Insulin-like growth factor-binding protein 3_MOUSE	0.00975	-0.818	0.567
511	3194-36	GPVI	Q9HCN6	GP6	Platelet glycoprotein VI	0.0637	0.689	1.61		512	9372-157	MPZL2	O60487	MPZL2	Myelin protein zero-like protein 2	0.00975	0.456	1.37
512	7200-4	LRFN2	Q9ULH4	LRFN2	Leucine-rich repeat and fibronectin type-III domain-containing protein 2	0.0637	-0.385	0.766		513	11396-39	DNAI1	Q9UI46	DNAI1	Dynein intermediate chain 1; axonemal	0.00977	0.309	1.24
513	3858-5	PPAC	P24666	ACP1	Low molecular weight phosphotyrosine protein phosphatase	0.0638	-0.998	0.501		514	11646-4	Carbohydrate sulfotransferase 9	Q7L1S5	CHST9	Carbohydrate sulfotransferase 9	0.00977	-0.462	0.726
514	6383-90	TLL1	O43897	TLL1	Tolloid-like protein 1	0.0638	0.684	1.61		515	10490-3	RPN1	P04843	RPN1	Dolichyl-diphosphooligosaccharide--protein glycosyltransferase subunit 1	0.00988	1.23	2.35
515	7110-2	DJB11	Q9UBS4	DNAJB11	DnaJ homolog subfamily B member 11	0.0638	-0.556	0.68		516	12400-25	UBE2T	Q9NPD8	UBE2T	Ubiquitin-conjugating enzyme E2 T	0.01	0.524	1.44
516	2715-25	EPO-R	P19235	EPOR	Erythropoietin receptor	0.065	0.385	1.31		517	6366-38	TXD15	Q96J42	TXNDC15	Thioredoxin domain-containing protein 15	0.01	-0.973	0.509
517	6406-3	NMES1	Q9C002	NMES1	Normal mucosa of esophagus-specific gene 1 protein	0.0655	-0.489	0.712		518	11370-20	INP5E	Q9NRR6	INPP5E	72 kDa inositol polyphosphate 5-phosphatase	0.0101	0.301	1.23
518	11352-42	TITIN	Q8WZ42	TTN	Titin	0.0655	0.838	1.79		519	4925-54	MMP-13	P45452	MMP13	Collagenase 3	0.0101	0.216	1.16
519	6262-14	IL-17B R	Q9NRM6	IL17RB	Interleukin-17 receptor B	0.0655	1.63	3.09		520	6075-61	Hexosaminidase B	P07686	HEXB	Beta-hexosaminidase subunit beta	0.0102	-0.554	0.681
520	4500-50	SCGF-alpha	Q9Y240	CLEC11A	Stem cell growth factor-alpha	0.0658	-0.764	0.589		521	3741-4	IL-5	P05113	IL5	Interleukin-5	0.0103	0.753	1.69
521	2954-56	MMP-8	P22894	MMP8	Neutrophil collagenase	0.0665	-0.865	0.549		522	2796-62	Fibrinogen	P02671 P02675 P02679	FGA FGB FGG	Fibrinogen	0.0103	-0.499	0.707
522	9370-69	GGH	Q92820	GGH	Gamma-glutamyl hydrolase	0.0665	0.918	1.89		523	10044-12	WN10A	Q9GZT5	WNT10A	Protein Wnt-10a	0.0103	1.08	2.11
523	11381-56	PRPS1	P60891	PRPS1	Ribose-phosphate pyrophosphokinase 1	0.067	-0.804	0.573		524	14704-10	discoidin domain receptor 1	Q08345	DDR1	Epithelial discoidin domain-containing receptor 1	0.0103	0.86	1.82
524	5430-66	SHPS1	P78324	SIRPA	Tyrosine-protein phosphatase non-receptor type substrate 1	0.067	0.464	1.38		525	6022-57	NELL2	Q99435	NELL2	Protein kinase C-binding protein NELL2	0.0103	-0.864	0.549
525	10078-5	BAG3	O95817	BAG3	BAG family molecular chaperone regulator 3	0.0673	0.632	1.55		526	3853-56	MDHC	P40925	MDH1	Malate dehydrogenase; cytoplasmic	0.0103	-0.659	0.633
526	13112-179	FSTL1	Q12841	FSTL1	Follistatin-related protein 1	0.0673	0.358	1.28		527	10974-20	ISK7	P58062	SPINK7	Serine protease inhibitor Kazal-type 7	0.0103	0.232	1.17
527	3685-53	MFRP	Q9BY79	MFRP	Membrane frizzled-related protein	0.0675	0.542	1.46		528	13501-10	S35G2	Q8TBE7	SLC35G2	Solute carrier family 35 member G2	0.0103	0.655	1.57
528	13595-20	THTPA	Q9BU02	THTPA	Thiamine-triphosphatase	0.0678	-0.202	0.869		529	13942-140	SPSB1	Q96BD6	SPSB1	SPRY domain-containing SOCS box protein 1	0.0103	0.519	1.43
529	8982-65	TSP3	P49746	THBS3	Thrombospondin-3	0.0678	-0.904	0.534		530	8299-66	LIRA4	P59901	LILRA4	Leukocyte immunoglobulin-like receptor subfamily A member 4	0.0103	0.458	1.37
530	12530-14	CKS-1	P61024	CKS1B	Cyclin-dependent kinases regulatory subunit 1	0.0678	-0.176	0.885		531	9525-1	PTK7	Q13308	PTK7	Inactive tyrosine-protein kinase 7	0.0104	-0.565	0.676
531	12619-14	Protein phophatase 2Ca	P35813	PPM1A	Protein phosphatase 1A	0.0678	-0.381	0.768		532	12415-122	EDF1	O60869	EDF1	Endothelial differentiation-related factor 1	0.0104	1.05	2.07
532	8006-12	DJB12	Q9NXW2	DNAJB12	DnaJ homolog subfamily B member 12	0.0682	-0.36	0.779		533	6104-1	FGRL1	Q8N441	FGFRL1	Fibroblast growth factor receptor-like 1	0.0104	1.08	2.11
533	10938-13	sLFA-3	P19256	CD58	Lymphocyte function-associated antigen 3	0.0682	0.155	1.11		534	10833-64	HHIP	Q96QV1	HHIP	Hedgehog-interacting protein	0.0105	-0.495	0.71
534	14032-2	VEGF121	P15692	VEGFA	Vascular endothelial growth factor A; isoform 121	0.0682	0.682	1.6		535	8962-48	KS6B1	P23443	RPS6KB1	Ribosomal protein S6 kinase beta-1	0.0105	0.531	1.45
535	4188-1	Aflatoxin B1 aldehyde reductase	O43488	AKR7A2	Aflatoxin B1 aldehyde reductase member 2	0.0682	1.17	2.26		536	10472-53	HVEM	Q92956	TNFRSF14	Tumor necrosis factor receptor superfamily member 14	0.0106	0.608	1.52
536	7145-1	ITIH3	Q06033	ITIH3	Inter-alpha-trypsin inhibitor heavy chain H3	0.0682	-0.367	0.775		537	13123-3	FLRT3	Q9NZU0	FLRT3	Leucine-rich repeat transmembrane protein FLRT3	0.0106	-0.655	0.635
537	3284-75	BGN	P21810	BGN	Biglycan	0.069	0.921	1.89		538	9189-76	ghrelin	Q9UBU3	GHRL	Appetite-regulating hormone	0.0106	0.768	1.7
538	14643-27	KIN17	O60870	KIN	DNA/RNA-binding protein KIN17	0.0697	-0.264	0.833		539	10882-12	Desmocollin-1	Q08554	DSC1	Desmocollin-1	0.0107	0.589	1.5
539	6512-68	KREM1	Q96MU8	KREMEN1	Kremen protein 1	0.0709	0.213	1.16		540	11292-13	SCAR3	Q6AZY7	SCARA3	Scavenger receptor class A member 3	0.0107	0.297	1.23
540	10626-116	SIA7C	Q8NDV1	ST6GALNAC3	Alpha-N-acetylgalactosaminide alpha-2;6-sialyltransferase 3	0.071	-0.923	0.528		541	7854-38	NR3L1	Q68D85	NCR3LG1	Natural cytotoxicity triggering receptor 3 ligand 1	0.0108	0.251	1.19
541	3710-49	Angiostatin	P00747	PLG	Angiostatin	0.0712	-0.228	0.854		542	9335-28	PSG9	Q00887	PSG9	Pregnancy-specific beta-1-glycoprotein 9	0.0108	0.418	1.34
542	5092-51	JAG1	P78504	JAG1	Protein jagged-1	0.0712	0.855	1.81		543	7805-52	GOS-28	O95249	GOSR1	Golgi SNAP receptor complex member 1	0.0108	0.539	1.45
543	8997-4	NPTXR	O95502	NPTXR	Neuronal pentraxin receptor	0.0712	0.952	1.93		544	8242-9	CLC2L	P0C7M8	CLEC2L	C-type lectin domain family 2 member L	0.0108	-0.328	0.797
544	10916-44	PLA2R	Q13018	PLA2R1	Secretory phospholipase A2 receptor	0.0714	1.02	2.03		545	8245-27	sICAM-5	Q9UMF0	ICAM5	Intercellular adhesion molecule 5	0.0108	-0.989	0.504
545	4914-10	HCG	P01215;P01233	CGA CGB	Human Chorionic Gonadotropin	0.0714	0.628	1.55		546	7767-1	CF126	Q6UWE3	CLPSL2	Colipase-like protein 2	0.0108	0.79	1.73
546	5731-1	ISK6	Q6UWN8	SPINK6	Serine protease inhibitor Kazal-type 6	0.0714	-1.22	0.43		547	8653-132	DNJC4	Q9NNZ3	DNAJC4	DnaJ homolog subfamily C member 4	0.0108	0.684	1.61
547	6420-4	SDHF2	Q9NX18	SDHAF2	Succinate dehydrogenase assembly factor 2; mitochondrial	0.0714	-0.312	0.806		548	8963-8	Vti1-rp1	Q9UEU0	VTI1B	Vesicle transport through interaction with t-SNAREs homolog 1B	0.0108	0.602	1.52
548	13603-7	RFESD	Q8TAC1	RFESD	Rieske domain-containing protein	0.0717	-0.288	0.819		549	9426-73	ID2	Q02363	ID2	DNA-binding protein inhibitor ID-2	0.0108	0.146	1.11
549	11275-94	LRP1B	Q9NZR2	LRP1B	Low-density lipoprotein receptor-related protein 1B	0.0717	-0.735	0.601		550	9880-33	T23O	P48775	TDO2	Tryptophan 2;3-dioxygenase	0.0108	2.25	4.76
550	11207-3	Macrophage scavenger receptor	P21757	MSR1	Macrophage scavenger receptor types I and II	0.0722	0.141	1.1		551	11190-129	YMEL1	Q96TA2	YME1L1	ATP-dependent zinc metalloprotease YME1L1	0.0109	0.322	1.25
551	6382-17	MANBA	O00462	MANBA	Beta-mannosidase	0.0722	0.76	1.69		552	13650-11	KCIP1	Q9NZI2	KCNIP1	Kv channel-interacting protein 1	0.0109	0.404	1.32
552	9845-33	PARK7	Q99497	PARK7	Protein DJ-1	0.0722	0.664	1.58		553	5301-7	Eotaxin	P51671	CCL11	Eotaxin	0.0109	0.172	1.13
553	8697-38	Glypican 1	P35052	GPC1	Glypican-1	0.0726	0.244	1.18		554	7850-1	COX42	Q96KJ9	COX4I2	Cytochrome c oxidase subunit 4 isoform 2; mitochondrial	0.0109	0.627	1.54
554	11510-31	Apo L1	O14791	APOL1	Apolipoprotein L1	0.0726	0.513	1.43		555	6453-70	LIRB4	Q8NHJ6	LILRB4	Leukocyte immunoglobulin-like receptor subfamily B member 4	0.0109	0.497	1.41
555	14115-34	Adrenomedullin	P35318	ADM	Adrenomedullin	0.0726	-0.531	0.692		556	13525-17	KCNG4	Q8TDN1	KCNG4	Potassium voltage-gated channel subfamily G member 4	0.0111	0.777	1.71
556	2942-50	Cytochrome c	P99999	CYCS	Cytochrome c	0.0733	-0.348	0.786		557	8092-29	IL-6 sRa	P08887	IL6R	Interleukin-6 receptor subunit alpha	0.0112	0.708	1.63
557	4874-3	Angiogenin	P03950	ANG	Angiogenin	0.0733	0.602	1.52		558	2754-50	C3	P01024	C3	Complement C3	0.0113	1.6	3.04
558	7640-29	LRP1B	Q9NZR2	LRP1B	Low-density lipoprotein receptor-related protein 1B	0.0733	-0.576	0.671		559	6941-11	SUMF1	Q8NBK3	SUMF1	Sulfatase-modifying factor 1	0.0113	0.401	1.32
559	12628-31	LANC2	Q9NS86	LANCL2	LanC-like protein 2	0.0734	-0.827	0.564		560	9043-7	TFP11	Q9UBB9	TFIP11	Tuftelin-interacting protein 11	0.0113	0.685	1.61
560	7204-1	CEA21	Q3KPI0	CEACAM21	Carcinoembryonic antigen-related cell adhesion molecule 21	0.0735	-0.344	0.788		561	3807-1	FGF23	Q9GZV9	FGF23	Fibroblast growth factor 23	0.0116	-0.363	0.778
561	5451-1	ALCAM	Q13740	ALCAM	CD166 antigen	0.0737	1.03	2.04		562	7678-84	MBL2_MOUSE	P41317	Mbl2	Mannose-binding protein C_MOUSE	0.0116	-0.757	0.592
562	8991-115	FCRL4	Q96PJ5	FCRL4	Fc receptor-like protein 4	0.074	-0.5	0.707		563	10076-1	AP4M1	O00189	AP4M1	AP-4 complex subunit mu-1	0.0116	0.209	1.16
563	10833-64	HHIP	Q96QV1	HHIP	Hedgehog-interacting protein	0.0741	-0.459	0.727		564	13575-40	DVL2	O14641	DVL2	Segment polarity protein dishevelled homolog DVL-2	0.0118	0.356	1.28
564	11449-22	CAZA1	P52907	CAPZA1	F-actin-capping protein subunit alpha-1	0.0746	-0.842	0.558		565	8480-29	FBLN3	Q12805	EFEMP1	EGF-containing fibulin-like extracellular matrix protein 1	0.0118	-0.371	0.773
565	4240-31	M2-PK	P14618	PKM2	Pyruvate kinase PKM	0.0746	-0.364	0.777		566	14229-5	MOCS3	O95396	MOCS3	Adenylyltransferase and sulfurtransferase MOCS3	0.0119	0.368	1.29
566	13644-30	HGS	O14964	HGS	Hepatocyte growth factor-regulated tyrosine kinase substrate	0.0756	-0.51	0.702		567	2515-14	GFRa-2	O00451	GFRA2	GDNF family receptor alpha-2	0.012	-0.306	0.809
567	6620-82	LIGO1	Q96FE5	LINGO1	Leucine-rich repeat and immunoglobulin-like domain-containing nogo receptor-interacting protein 1	0.0756	-0.546	0.685		568	7823-22	SIA7B	Q9UJ37	ST6GALNAC2	Alpha-N-acetylgalactosaminide alpha-2;6-sialyltransferase 2	0.012	0.979	1.97
568	4131-72	Fibronectin	P02751	FN1	Fibronectin	0.0761	-0.496	0.709		569	11313-100	PHS	P61457	PCBD1	Pterin-4-alpha-carbinolamine dehydratase	0.012	1.1	2.15
569	6360-7	DB128	Q7Z7B8	DEFB128	Beta-defensin 128	0.0761	0.445	1.36		570	14645-253	GSTA4	O15217	GSTA4	Glutathione S-transferase A4	0.0121	0.397	1.32
570	13384-110	FUMH	P07954	FH	Fumarate hydratase; mitochondrial	0.0765	-0.515	0.7		571	11353-143	SMAD2	Q15796	SMAD2	Mothers against decapentaplegic homolog 2	0.0122	0.545	1.46
571	5340-24	Caspase-10	Q92851	CASP10	Caspase-10	0.0765	0.331	1.26		572	6617-12	FCRL6	Q6DN72	FCRL6	Fc receptor-like protein 6	0.0122	0.671	1.59
572	6462-12	TIMP-4	Q99727	TIMP4	Metalloproteinase inhibitor 4	0.0765	0.612	1.53		573	9053-16	CRIP2	P52943	CRIP2	Cysteine-rich protein 2	0.0122	0.426	1.34
573	14634-13	LSHR	P22888	LHCGR	Lutropin-choriogonadotropic hormone receptor	0.0769	-0.479	0.718		574	7009-8	CD72	P21854	CD72	B-cell differentiation antigen CD72	0.0123	0.342	1.27
574	10531-18	RASN	P01111	NRAS	GTPase NRas	0.078	-0.502	0.706		575	9310-2	CD8B	P10966	CD8B	T-cell surface glycoprotein CD8 beta chain	0.0123	0.57	1.48
575	6234-74	VITRN	Q6UXI7	VIT	Vitrin	0.079	-0.966	0.512		576	5638-23	GT251	Q8NBJ5	COLGALT1	Procollagen galactosyltransferase 1	0.0123	0.983	1.98
576	3201-49	kallikrein 5	Q9Y337	KLK5	Kallikrein-5	0.0794	-0.664	0.631		577	4476-22	ZAP70	P43403	ZAP70	Tyrosine-protein kinase ZAP-70	0.0124	1.26	2.4
577	12697-30	PI42A	P48426	PIP4K2A	Phosphatidylinositol 5-phosphate 4-kinase type-2 alpha	0.0809	-1.23	0.427		578	5632-6	CRAC1	Q9NQ79	CRTAC1	Cartilage acidic protein 1	0.0124	-0.856	0.552
578	13481-24	TCEA2	Q15560	TCEA2	Transcription elongation factor A protein 2	0.0809	-1.17	0.444		579	11312-40	PMS2	P54278	PMS2	Mismatch repair endonuclease PMS2	0.0124	0.459	1.37
579	13509-5	SCAM5	Q8TAC9	SCAMP5	Secretory carrier-associated membrane protein 5	0.0809	-0.399	0.759		580	14245-195	SNX7	Q9UNH6	SNX7	Sorting nexin-7	0.0125	0.476	1.39
580	2567-5	Factor I	P05156	CFI	Complement factor I	0.0809	-0.418	0.749		581	8352-26	SIG12	Q96PQ1	SIGLEC12	Sialic acid-binding Ig-like lectin 12	0.0125	-0.577	0.67
581	5491-12	Testican-2	Q92563	SPOCK2	Testican-2	0.0809	-0.953	0.516		582	10040-63	P73L	Q9H3D4	TP63	Tumor protein 63	0.0125	-0.698	0.617
582	9183-7	IFN-a/b R1	P17181	IFNAR1	Interferon alpha/beta receptor 1	0.0809	0.445	1.36		583	10842-7	GCNT4	Q9P109	GCNT4	Beta-1;3-galactosyl-O-glycosyl-glycoprotein beta-1;6-N-acetylglucosaminyltransferase 4	0.0126	0.354	1.28
583	9749-190	L-plastin	P13796	LCP1	Plastin-2	0.0809	0.461	1.38		584	9412-52	Activin RIIB	Q13705	ACVR2B	Activin receptor type-2B	0.0126	0.462	1.38
584	3313-21	FCN2	Q15485	FCN2	Ficolin-2	0.0816	0.421	1.34		585	8094-20	CISD2	Q8N5K1	CISD2	CDGSH iron-sulfur domain-containing protein 2	0.0126	0.358	1.28
585	13131-5	HXK1	P19367	HK1	Hexokinase-1	0.0816	0.621	1.54		586	8099-42	SPON2	Q9BUD6	SPON2	Spondin-2	0.0127	-0.982	0.506
586	8918-64	FAK2	Q14289	PTK2B	Protein-tyrosine kinase 2-beta	0.0818	-0.705	0.614		587	8219-14	ZG16	O60844	ZG16	Zymogen granule membrane protein 16	0.0128	-0.532	0.692
587	10342-55	PIAS4	Q8N2W9	PIAS4	E3 SUMO-protein ligase PIAS4	0.0823	0.476	1.39		588	6096-23	CO6A2	P12110	COL6A2	Collagen alpha-2(VI) chain	0.0128	-1.82	0.283
588	12333-87	RPIA	P49247	RPIA	Ribose-5-phosphate isomerase	0.0826	-0.566	0.675		589	7680-205	OVOS_MOUSE	Q3UU35	Ovos	Ovostatin homolog_MOUSE	0.0128	-0.747	0.596
589	8091-16	MASP3	P48740	MASP1	Mannan-binding lectin serine protease 1	0.0828	-0.745	0.597		590	6936-7	PMEPA	Q969W9	PMEPA1	Protein TMEPAI	0.0129	0.666	1.59
590	10924-258	NEUFC	Q8WUJ1	CYB5D2	Neuferricin	0.0846	-0.422	0.747		591	2732-58	NANOG	Q9H9S0	NANOG	Homeobox protein NANOG	0.0129	-0.651	0.637
591	8099-42	SPON2	Q9BUD6	SPON2	Spondin-2	0.0847	-1.5	0.353		592	13541-1	MYCT1	Q8N699	MYCT1	Myc target protein 1	0.0129	0.557	1.47
592	4430-44	Collectin Kidney 1	Q9BWP8	COLEC11	Collectin-11	0.085	-1.58	0.335		593	6049-64	PTPRS	Q13332	PTPRS	Receptor-type tyrosine-protein phosphatase S	0.0131	-0.572	0.673
593	5111-15	NRX3B	Q9HDB5	NRXN3	Neurexin-3-beta	0.0851	-0.463	0.725		594	7849-3	Glutaminyl cyclase	Q16769	QPCT	Glutaminyl-peptide cyclotransferase	0.0133	-1.97	0.255
594	6366-38	TXD15	Q96J42	TXNDC15	Thioredoxin domain-containing protein 15	0.0851	1.06	2.08		595	5392-73	Fas; soluble	P25445	FAS	Tumor necrosis factor receptor superfamily member 6	0.0133	0.814	1.76
595	13516-46	TMM85	Q5J8M3	EMC4	ER membrane protein complex subunit 4	0.0856	0.785	1.72		596	13109-82	NEGR1	Q7Z3B1	NEGR1	Neuronal growth regulator 1	0.0133	-0.494	0.71
596	5019-16	PGP9.5	P09936	UCHL1	Ubiquitin carboxyl-terminal hydrolase isozyme L1	0.0857	-0.54	0.688		597	7795-14	NKG2E	Q07444	KLRC3	NKG2-E type II integral membrane protein	0.0133	-0.56	0.678
597	5484-63	RS3A	P61247	RPS3A	40S ribosomal protein S3a	0.0863	-0.695	0.618		598	2643-57	P-Cadherin	P22223	CDH3	Cadherin-3	0.0133	-0.402	0.757
598	9753-17	Ezrin	P15311	EZR	Ezrin	0.0883	0.467	1.38		599	8654-13	ADAM 10	O14672	ADAM10	Disintegrin and metalloproteinase domain-containing protein 10	0.0133	0.308	1.24
599	4829-43	STRATIFIN	P31947	SFN	14-3-3 protein sigma	0.0889	0.555	1.47		600	12548-75	RRAGC	Q9HB90	RRAGC	Ras-related GTP-binding protein C	0.0134	-0.824	0.565
600	14114-18	PIANP	Q8IYJ0	PIANP	PILR alpha-associated neural protein	0.0912	-0.248	0.842		601	9348-1	C1RL1	Q9NZP8	C1RL	Complement C1r subcomponent-like protein	0.0134	0.241	1.18
601	4301-58	Thymidine kinase	P04183	TK1	Thymidine kinase; cytosolic	0.0912	0.657	1.58		602	9123-18	DOS	Q8N350	DOS	Protein Dos	0.0134	0.525	1.44
602	2647-66	Rab GDP dissociation inhibitor beta	P50395	GDI2	Rab GDP dissociation inhibitor beta	0.0915	-0.347	0.786		603	13122-19	FLRT2	O43155	FLRT2	Leucine-rich repeat transmembrane protein FLRT2	0.0135	-0.543	0.686
603	3709-4	ALT	P24298	GPT	Alanine aminotransferase 1	0.0915	-0.28	0.824		604	4594-22	PACAP-38	P18509	ADCYAP1	Pituitary adenylate cyclase-activating polypeptide 38	0.0135	0.394	1.31
604	12572-236	EFS	O43281	EFS	Embryonal Fyn-associated substrate	0.0915	-0.271	0.829		605	8458-111	a-Synuclein	P37840	SNCA	Alpha-synuclein	0.0135	-1.26	0.417
605	13118-5	SMOC1	Q9H4F8	SMOC1	SPARC-related modular calcium-binding protein 1	0.0922	0.651	1.57		606	9484-75	Desmoglein-2	Q14126	DSG2	Desmoglein-2	0.0135	-0.653	0.636
606	12664-19	PTN13	Q12923	PTPN13	Tyrosine-protein phosphatase non-receptor type 13	0.0923	0.352	1.28		607	6408-2	INHBC	P55103	INHBC	Inhibin beta C chain	0.0135	-0.284	0.821
607	13572-43	PSD11	O00231	PSMD11	26S proteasome non-ATPase regulatory subunit 11	0.0927	-1.05	0.481		608	13439-6	IQCF3	P0C7M6	IQCF3	IQ domain-containing protein F3	0.0136	0.546	1.46
608	13472-35	HDHD2	Q9H0R4	HDHD2	Haloacid dehalogenase-like hydrolase domain-containing protein 2	0.093	-0.686	0.622		609	2833-20	Kallikrein 4	Q9Y5K2	KLK4	Kallikrein-4	0.0137	-0.357	0.781
609	9583-17	RNF24	Q9Y225	RNF24	RING finger protein 24	0.0934	-0.512	0.701		610	7859-21	PCDGK	Q9UN70	PCDHGC3	Protocadherin gamma-C3	0.0137	1.12	2.17
610	7182-1	carboxylesterase; liver	P23141	CES1	Liver carboxylesterase 1	0.0941	-0.992	0.503		611	7861-9	ROR2	Q01974	ROR2	Tyrosine-protein kinase transmembrane receptor ROR2	0.0137	-0.65	0.637
611	4840-73	G-CSF	P09919	CSF3	Granulocyte colony-stimulating factor	0.0941	-0.352	0.784		612	14692-3	ZN276	Q8N554	ZNF276	Zinc finger protein 276	0.0137	1.2	2.29
612	13690-26	BGN	P21810	BGN	Biglycan	0.0945	0.998	2		613	11094-104	LPPL	Q05315	CLC	Galectin-10	0.0138	0.341	1.27
613	4545-53	DnaJ homolog	Q96DA6	DNAJC19	Mitochondrial import inner membrane translocase subunit TIM14	0.0952	0.491	1.41		614	3078-1	PlGF	P49763	PGF	Placenta growth factor	0.0138	0.235	1.18
614	11218-84	TPMT	P51580	TPMT	Thiopurine S-methyltransferase	0.0954	-0.292	0.817		615	7242-14	CJ072	Q8IW00	VSTM4	V-set and transmembrane domain-containing protein 4	0.0138	0.396	1.32
615	6963-82	SELPL	Q14242	SELPLG	P-selectin glycoprotein ligand 1	0.0954	0.492	1.41		616	8776-10	ERLN1	O75477	ERLIN1	Erlin-1	0.0138	0.412	1.33
616	2867-52	PKB	P31749	AKT1	RAC-alpha serine/threonine-protein kinase	0.0955	0.598	1.51		617	9715-15	IGSF3	O75054	IGSF3	Immunoglobulin superfamily member 3	0.0138	-0.647	0.638
617	10363-13	SMAD3	P84022	SMAD3	Mothers against decapentaplegic homolog 3	0.096	0.738	1.67		618	4138-25	IL-20	Q9NYY1	IL20	Interleukin-20	0.0138	-0.37	0.774
618	13514-121	Rab-1C	Q15286	RAB35	Ras-related protein Rab-35	0.096	-0.51	0.702		619	6951-26	ASIC4	Q96FT7	ASIC4	Acid-sensing ion channel 4	0.0139	0.37	1.29
619	13992-12	NSF	P46459	NSF	Vesicle-fusing ATPase	0.096	-0.577	0.67		620	9059-14	RPGF5	Q92565	RAPGEF5	Rap guanine nucleotide exchange factor 5	0.0139	0.559	1.47
620	3469-74	RPS6KA3	P51812	RPS6KA3	Ribosomal protein S6 kinase alpha-3	0.096	-0.825	0.565		621	2567-5	Factor I	P05156	CFI	Complement factor I	0.0139	-0.37	0.774
621	4535-50	BST1	Q10588	BST1	ADP-ribosyl cyclase/cyclic ADP-ribose hydrolase 2	0.096	1.03	2.04		622	7105-7	CABL2	Q9BTV7	CABLES2	CDK5 and ABL1 enzyme substrate 2	0.0139	-0.151	0.9
622	6574-11	FAIM3	O60667	FAIM3	Fas apoptotic inhibitory molecule 3	0.096	0.498	1.41		623	14112-40	RELT	Q969Z4	RELT	Tumor necrosis factor receptor superfamily member 19L	0.014	0.314	1.24
623	8076-4	SACA3	Q8IXA5	SPACA3	Sperm acrosome membrane-associated protein 3	0.096	-0.492	0.711		624	2705-5	TECK	O15444	CCL25	C-C motif chemokine 25	0.0141	-0.314	0.804
624	8280-238	Vitronectin	P04004	VTN	Vitronectin	0.096	-0.331	0.795		625	5424-55	RANK	Q9Y6Q6	TNFRSF11A	Tumor necrosis factor receptor superfamily member 11A	0.0141	0.365	1.29
625	2855-49	ERK-1	P27361	MAPK3	Mitogen-activated protein kinase 3	0.0968	0.707	1.63		626	9087-8	NHLC3	Q5JS37	NHLRC3	NHL repeat-containing protein 3	0.0141	-0.419	0.748
626	11302-237	TENR	Q92752	TNR	Tenascin-R	0.0975	0.229	1.17		627	9176-3	MUC1	P15941	MUC1	Mucin-1	0.0141	0.396	1.32
627	12795-2	ZN566	Q969W8	ZNF566	Zinc finger protein 566	0.0975	0.362	1.28		628	6597-24	TM157	Q8TBP5	FAM174A	Membrane protein FAM174A	0.0141	0.48	1.4
628	3073-51	IL-18 BPa	O95998	IL18BP	Interleukin-18-binding protein	0.0975	0.842	1.79		629	7895-108	MRAP	Q8TCY5	MRAP	Melanocortin-2 receptor accessory protein	0.0141	0.193	1.14
629	6069-71	SUMF2	Q8NBJ7	SUMF2	Sulfatase-modifying factor 2	0.0975	0.646	1.56		630	5493-17	WNK3	Q9BYP7	WNK3	Serine/threonine-protein kinase WNK3	0.0141	-0.421	0.747
630	8889-5	CCPG1	Q9ULG6	CCPG1	Cell cycle progression protein 1	0.0975	-0.297	0.814		631	10588-39	SIAT9	Q9UNP4	ST3GAL5	Lactosylceramide alpha-2;3-sialyltransferase	0.0141	0.303	1.23
631	8871-14	NUDC	Q9Y266	NUDC	Nuclear migration protein nudC	0.0979	0.247	1.19		632	6378-2	CEI	Q86SI9	C5orf38	Protein CEI	0.0141	0.136	1.1
632	5694-57	SMOC1	Q9H4F8	SMOC1	SPARC-related modular calcium-binding protein 1	0.101	0.772	1.71		633	8864-59	CENPW	Q5EE01	CENPW	Centromere protein W	0.0141	0.38	1.3
633	2878-66	YES	P07947	YES1	Tyrosine-protein kinase Yes	0.101	0.548	1.46		634	7797-11	CC167	Q9P0B6	CCDC167	Coiled-coil domain-containing protein 167	0.0143	0.338	1.26
634	9884-8	PPIL1	Q9Y3C6	PPIL1	Peptidyl-prolyl cis-trans isomerase-like 1	0.101	-0.745	0.596		635	12779-30	PRDM4	Q9UKN5	PRDM4	PR domain zinc finger protein 4	0.0143	0.669	1.59
635	11267-11	MUC1	P15941	MUC1	Mucin-1	0.102	0.177	1.13		636	13386-248	RNF34	Q969K3	RNF34	E3 ubiquitin-protein ligase RNF34	0.0143	0.437	1.35
636	2612-5	eIF-5	P55010	EIF5	Eukaryotic translation initiation factor 5	0.102	-2	0.25		637	14007-22	PAPS1	O43252	PAPSS1	Bifunctional 3'-phosphoadenosine 5'-phosphosulfate synthase 1	0.0143	-0.391	0.762
637	5713-9	IFN-lambda 3	Q8IZI9	IFNL3	Interferon lambda-3	0.102	-0.745	0.597		638	8671-378	TPPC5	Q8IUR0	TRAPPC5	Trafficking protein particle complex subunit 5	0.0143	0.366	1.29
638	9340-17	FKB14	Q9NWM8	FKBP14	Peptidyl-prolyl cis-trans isomerase FKBP14	0.103	0.626	1.54		639	8946-38	NR1H4	Q96RI1	NR1H4	Bile acid receptor	0.0143	0.27	1.21
639	10970-3	NAR3	Q13508	ART3	Ecto-ADP-ribosyltransferase 3	0.103	0.7	1.62		640	2783-18	LD78-beta	P16619	CCL3L1	C-C motif chemokine 3-like 1	0.0144	0.551	1.46
640	9590-10	COX7R	O14548	COX7A2L	Cytochrome c oxidase subunit 7A-related protein; mitochondrial	0.104	-0.539	0.688		641	12743-18	BAG5	Q9UL15	BAG5	BAG family molecular chaperone regulator 5	0.0145	0.18	1.13
641	14037-18	RANB3	Q9H6Z4	RANBP3	Ran-binding protein 3	0.104	0.459	1.37		642	8244-16	FUT8	Q9BYC5	FUT8	Alpha-(1;6)-fucosyltransferase	0.0145	0.316	1.25
642	10039-32	PNP	P00491	PNP	Purine nucleoside phosphorylase	0.104	-0.945	0.52		643	9312-8	AZGP1	P25311	AZGP1	Zinc-alpha-2-glycoprotein	0.0145	0.59	1.51
643	13392-13	AT1B1	P05026	ATP1B1	Sodium/potassium-transporting ATPase subunit beta-1	0.104	0.654	1.57		644	9306-7	DB118	Q96PH6	DEFB118	Beta-defensin 118	0.0145	-0.209	0.865
644	7923-41	SEM4C	Q9C0C4	SEMA4C	Semaphorin-4C	0.104	0.519	1.43		645	4494-63	IL-23	P29460; Q9NPF7	IL12B IL23A	Interleukin-23	0.0146	-0.446	0.734
645	8221-19	MIF	P14174	MIF	Macrophage migration inhibitory factor	0.104	0.54	1.45		646	6605-17	IGFALS	P35858	IGFALS	Insulin-like growth factor-binding protein complex acid labile subunit	0.0146	-0.507	0.703
646	12480-9	OTUD5	Q96G74	OTUD5	OTU domain-containing protein 5	0.105	0.908	1.88		647	7778-104	BINCA	Q96LW7	C9orf89	Caspase recruitment domain-containing protein 19	0.0146	0.326	1.25
647	6606-61	KISS1	Q15726	KISS1	Metastasis-suppressor KiSS-1	0.105	-0.477	0.719		648	2247-20	EG-VEGF	P58294	PROK1	Prokineticin-1	0.0146	-0.523	0.696
648	13639-101	USO1	O60763	USO1	General vesicular transport factor p115	0.106	0.633	1.55		649	12695-62	KLH12	Q53G59	KLHL12	Kelch-like protein 12	0.0147	-0.326	0.798
649	14021-81	MED4	Q9NPJ6	MED4	Mediator of RNA polymerase II transcription subunit 4	0.107	-0.38	0.768		650	14286-2	NF-ATc1	O95644	NFATC1	Nuclear factor of activated T-cells; cytoplasmic 1	0.0148	0.537	1.45
650	3283-21	BGH3	Q15582	TGFBI	Transforming growth factor-beta-induced protein ig-h3	0.107	0.733	1.66		651	7880-9	PSA1	P25786	PSMA1	Proteasome subunit alpha type-1	0.0149	0.501	1.42
651	3234-23	URB	Q76M96	CCDC80	Coiled-coil domain-containing protein 80	0.109	-1.01	0.498		652	8366-19	CA115	Q9H7X2	C1orf115	Uncharacterized protein C1orf115	0.0149	0.443	1.36
652	3854-24	NACA	Q13765	NACA	Nascent polypeptide-associated complex subunit alpha	0.109	-1.19	0.44		653	8488-33	gpIIbIIIa	P08514 P05106	ITGA2B ITGB3	Integrin alpha-IIb: beta-3 complex	0.0149	0.321	1.25
653	9229-9	CTRL	P40313	CTRL	Chymotrypsin-like protease CTRL-1	0.109	0.836	1.79		654	5087-5	IL-22BP	Q969J5	IL22RA2	Interleukin-22 receptor subunit alpha-2	0.0149	-0.378	0.77
654	9840-2	Cdc42Hs	P60953	CDC42	Cell division control protein 42 homolog	0.109	-1.32	0.4		655	3216-2	PIGR	P01833	PIGR	Polymeric immunoglobulin receptor	0.015	-3.1	0.116
655	2765-4	GDF-11/8	O95390 O14793	GDF11 MSTN	Growth/differentiation factor 11/8	0.109	-1.05	0.484		656	10955-4	CLC10	Q8IUN9	CLEC10A	C-type lectin domain family 10 member A	0.015	0.189	1.14
656	3612-6	EphB4	P54760	EPHB4	Ephrin type-B receptor 4	0.109	-0.215	0.862		657	11530-37	HEM3	P08397	HMBS	Porphobilinogen deaminase	0.015	-0.705	0.613
657	4278-14	Protein disulfide-isomerase	P07237	P4HB	Protein disulfide-isomerase	0.109	0.809	1.75		658	13384-110	FUMH	P07954	FH	Fumarate hydratase; mitochondrial	0.015	-0.431	0.742
658	9963-19	PCDBA	Q9UN67	PCDHB10	Protocadherin beta-10	0.109	0.191	1.14		659	3681-87	kallikrein 14	Q9P0G3	KLK14	Kallikrein-14	0.015	1.28	2.42
659	7787-25	LIRA5	A6NI73	LILRA5	Leukocyte immunoglobulin-like receptor subfamily A member 5	0.11	0.414	1.33		660	5352-11	HVEM	Q92956	TNFRSF14	Tumor necrosis factor receptor superfamily member 14	0.015	0.36	1.28
660	11107-25	TEN3	Q9P273	TENM3	Teneurin-3	0.11	-0.442	0.736		661	5846-24	Noggin	Q13253	NOG	Noggin	0.015	-0.551	0.682
661	13463-1	PXDN	Q92626	PXDN	Peroxidasin homolog	0.11	0.276	1.21		662	6380-23	ICT1	Q14197	ICT1	Peptidyl-tRNA hydrolase ICT1; mitochondrial	0.015	0.477	1.39
662	4775-34	Gelsolin	P06396	GSN	Gelsolin	0.112	-0.451	0.731		663	7933-75	ADA22	Q9P0K1	ADAM22	Disintegrin and metalloproteinase domain-containing protein 22	0.015	-0.511	0.702
663	8815-1	OLFL1	Q6UWY5	OLFML1	Olfactomedin-like protein 1	0.112	0.374	1.3		664	13725-3	FGF-16	O43320	FGF16	Fibroblast growth factor 16	0.0152	0.523	1.44
664	3457-57	Periostin	Q15063	POSTN	Periostin	0.112	-0.337	0.792		665	7266-4	SPA9	Q86WD7	SERPINA9	Serpin A9	0.0152	0.327	1.25
665	6458-6	RPN1	P04843	RPN1	Dolichyl-diphosphooligosaccharide--protein glycosyltransferase subunit 1	0.112	0.166	1.12		666	8236-8	CR032	Q8TCD1	C18orf32	UPF0729 protein C18orf32	0.0152	0.258	1.2
666	7161-25	G6PE	O95479	H6PD	GDH/6PGL endoplasmic bifunctional protein	0.112	0.471	1.39		667	4135-84	IgE	P01854	IGHE IGK@ IGL@	Immunoglobulin E	0.0152	-0.244	0.844
667	3503-4	Integrin a1b1	P56199; P05556	ITGA1 ITGB1	Integrin alpha-I: beta-1 complex	0.112	1.07	2.09		668	8389-8	CN16B	Q0VAA2	LRRC74A	Leucine-rich repeat-containing protein 74A	0.0152	0.68	1.6
668	13378-80	YD286	A6NC05	C5orf63	Glutaredoxin-like protein C5orf63	0.113	0.341	1.27		669	5131-15	TAJ	Q9NS68	TNFRSF19	Tumor necrosis factor receptor superfamily member 19	0.0152	-0.992	0.503
669	13942-140	SPSB1	Q96BD6	SPSB1	SPRY domain-containing SOCS box protein 1	0.113	0.424	1.34		670	13256-21	SHAN1	Q9Y566	SHANK1	SH3 and multiple ankyrin repeat domains protein 1	0.0152	-0.254	0.838
670	8244-16	FUT8	Q9BYC5	FUT8	Alpha-(1;6)-fucosyltransferase	0.114	-0.542	0.687		671	5078-82	EphB6	O15197	EPHB6	Ephrin type-B receptor 6	0.0152	-0.852	0.554
671	10011-65	OCRL	Q01968	OCRL	Inositol polyphosphate 5-phosphatase OCRL-1	0.114	-0.56	0.678		672	7786-83	CLC2B	Q92478	CLEC2B	C-type lectin domain family 2 member B	0.0153	0.303	1.23
672	9329-28	TRML1	Q86YW5	TREML1	Trem-like transcript 1 protein	0.114	-0.653	0.636		673	8356-88	NEU1	P01178	OXT	Oxytocin-neurophysin 1	0.0154	-1.39	0.381
673	10396-6	Mcl-1	Q07820	MCL1	Induced myeloid leukemia cell differentiation protein Mcl-1	0.114	0.655	1.57		674	2744-57	IgG	P01857	IGHG1 IGHG2 IGHG3 IGHG4 IGK@ IGL@	Immunoglobulin G	0.0154	1.19	2.29
674	5858-6	14-3-3 protein zeta/delta	P63104	YWHAZ	14-3-3 protein zeta/delta	0.114	0.303	1.23		675	8633-18	RN128	Q8TEB7	RNF128	E3 ubiquitin-protein ligase RNF128	0.0154	0.363	1.29
675	9574-11	BIN1	O00499	BIN1	Myc box-dependent-interacting protein 1	0.114	0.457	1.37		676	3624-3	Marapsin	Q9BQR3	PRSS27	Serine protease 27	0.0154	0.901	1.87
676	10714-7	ACE	P12821	ACE	Angiotensin-converting enzyme	0.115	0.463	1.38		677	5116-62	ROBO2	Q9HCK4	ROBO2	Roundabout homolog 2	0.0154	-0.755	0.592
677	4254-6	NUDC3	Q8IVD9	NUDCD3	NudC domain-containing protein 3	0.115	0.547	1.46		678	8337-65	PTPRU	Q92729	PTPRU	Receptor-type tyrosine-protein phosphatase U	0.0154	-0.844	0.557
678	4842-62	Glypican 3	P51654	GPC3	Glypican-3	0.115	0.805	1.75		679	8985-13	SRAC1	Q96JX3	SERAC1	Protein SERAC1	0.0155	0.556	1.47
679	12473-48	KCTD5	Q9NXV2	KCTD5	BTB/POZ domain-containing protein KCTD5	0.115	0.431	1.35		680	2795-23	Lactoferrin	P02788	LTF	Lactotransferrin	0.0155	-1.61	0.327
680	5060-62	B7-H1	Q9NZQ7	CD274	Programmed cell death 1 ligand 1	0.115	0.532	1.45		681	5679-16	HBD-3	P81534	DEFB103A	Beta-defensin 103	0.0155	-0.457	0.729
681	12808-103	CHSP1	Q9Y2V2	CARHSP1	Calcium-regulated heat-stable protein 1	0.116	-0.629	0.647		682	9279-7	IGS11	Q5DX21	IGSF11	Immunoglobulin superfamily member 11	0.0155	0.374	1.3
682	9359-9	EGFL9	Q6UY11	DLK2	Protein delta homolog 2	0.116	1.01	2.02		683	11277-23	ATF6A	P18850	ATF6	Cyclic AMP-dependent transcription factor ATF-6 alpha	0.0156	-0.722	0.606
683	11493-169	DYL2	Q96FJ2	DYNLL2	Dynein light chain 2; cytoplasmic	0.116	-0.721	0.607		684	12484-67	PIPNB	P48739	PITPNB	Phosphatidylinositol transfer protein beta isoform	0.0156	0.831	1.78
684	7993-23	ASTL	Q6HA08	ASTL	Astacin-like metalloendopeptidase	0.116	-0.126	0.917		685	4989-7	Fibrinogen g-chain dimer	P02679	FGG	Fibrinogen gamma chain	0.0156	-0.498	0.708
685	12476-50	TIGAR	Q9NQ88	TIGAR	Fructose-2;6-bisphosphatase TIGAR	0.116	0.464	1.38		686	2630-12	IL-1 R AcP	Q9NPH3	IL1RAP	Interleukin-1 Receptor accessory protein	0.0158	-0.756	0.592
686	13628-58	GRB14	Q14449	GRB14	Growth factor receptor-bound protein 14	0.116	0.225	1.17		687	3324-51	LY9	Q9HBG7	LY9	T-lymphocyte surface antigen Ly-9	0.0158	-0.632	0.645
687	13618-15	MD1L1	Q9Y6D9	MAD1L1	Mitotic spindle assembly checkpoint protein MAD1	0.116	0.837	1.79		688	6935-123	BAMBI	Q13145	BAMBI	BMP and activin membrane-bound inhibitor homolog	0.0159	0.852	1.81
688	9126-171	NT5D3	Q86UY8	NT5DC3	5'-nucleotidase domain-containing protein 3	0.117	1.06	2.09		689	11163-7	F162B	Q5T6X4	FAM162B	Protein FAM162B	0.0159	0.331	1.26
689	3700-15	IgG	P01857	IGHG1 IGHG2 IGHG3 IGHG4 IGK@ IGL@	Immunoglobulin G	0.117	0.789	1.73		690	3073-51	IL-18 BPa	O95998	IL18BP	Interleukin-18-binding protein	0.0159	1.05	2.07
690	7211-2	RNase 1	P07998	RNASE1	Ribonuclease pancreatic	0.117	-0.506	0.704		691	12704-26	SH2D3	Q8N5H7	SH2D3C	SH2 domain-containing protein 3C	0.016	-0.222	0.857
691	8264-43	DLL1	O00548	DLL1	Delta-like protein 1	0.117	0.564	1.48		692	10606-34	TOIP1	Q5JTV8	TOR1AIP1	Torsin-1A-interacting protein 1	0.016	0.555	1.47
692	11083-23	NSE	P09104	ENO2	Gamma-enolase	0.118	0.417	1.33		693	11342-59	PXDC2	Q6UX71	PLXDC2	Plexin domain-containing protein 2	0.016	-0.432	0.741
693	5939-42	TWEAK	O43508	TNFSF12	Tumor necrosis factor ligand superfamily member 12	0.118	0.517	1.43		694	2632-5	IL-12 Rb1	P42701	IL12RB1	Interleukin-12 receptor subunit beta-1	0.016	-0.511	0.702
694	4567-82	SH21A	O60880	SH2D1A	SH2 domain-containing protein 1A	0.118	0.427	1.34		695	3644-5	Soggy-1	Q9UK85	DKKL1	Dickkopf-like protein 1	0.016	1.03	2.04
695	9191-8	Trefoil factor 2	Q03403	TFF2	Trefoil factor 2	0.118	2.25	4.76		696	5005-4	MK12	P53778	MAPK12	Mitogen-activated protein kinase 12	0.016	-0.349	0.785
696	8368-102	TNF sR-II	P20333	TNFRSF1B	Tumor necrosis factor receptor superfamily member 1B	0.118	0.721	1.65		697	5609-92	F19A5	Q7Z5A7	FAM19A5	Protein FAM19A5	0.016	-0.633	0.645
697	3495-15	GCP-2	P80162	CXCL6	C-X-C motif chemokine 6	0.119	-0.67	0.628		698	7648-9	MYPC1	Q00872	MYBPC1	Myosin-binding protein C; slow-type	0.016	-1.51	0.351
698	9237-54	Lysosomal acid phosphatase	P11117	ACP2	Lysosomal acid phosphatase	0.119	-0.535	0.69		699	9899-28	KIF1C	O43896	KIF1C	Kinesin-like protein KIF1C	0.016	-0.182	0.881
699	10560-1	ITM2C	Q9NQX7	ITM2C	Integral membrane protein 2C	0.119	-0.448	0.733		700	5723-4	INSL3	P51460	INSL3	Insulin-like 3	0.0162	0.271	1.21
700	8037-53	DJB14	Q8TBM8	DNAJB14	DnaJ homolog subfamily B member 14	0.119	0.237	1.18		701	8971-9	NRX1A	Q9ULB1	NRXN1	Neurexin-1	0.0162	-0.666	0.63
701	10885-36	CF089	Q6UWU4	C6orf89	Bombesin receptor-activated protein C6orf89	0.119	-0.503	0.705		702	12455-48	MYNN	Q9NPC7	MYNN	Myoneurin	0.0163	-0.114	0.924
702	12688-115	KS6A6	Q9UK32	RPS6KA6	Ribosomal protein S6 kinase alpha-6	0.119	-0.618	0.651		703	5614-44	CRH	P06850	CRH	Corticoliberin	0.0164	0.277	1.21
703	4930-21	Stanniocalcin-1	P52823	STC1	Stanniocalcin-1	0.119	0.865	1.82		704	7751-121	SARP-1	Q96HF1	SFRP2	Secreted frizzled-related protein 2	0.0164	0.427	1.34
704	7676-90	LEG4_MOUSE	Q8K419	Lgals4	Galectin-4_MOUSE	0.119	-0.507	0.704		705	11180-17	SMRC1	Q92922	SMARCC1	SWI/SNF complex subunit SMARCC1	0.0166	-0.653	0.636
705	8646-61	LRRT4	Q86VH4	LRRTM4	Leucine-rich repeat transmembrane neuronal protein 4	0.119	0.231	1.17		706	6450-8	FABP6	P51161	FABP6	Gastrotropin	0.0166	-0.588	0.665
706	9391-60	PCSK1	Q9UHG2	PCSK1N	ProSAAS	0.119	-0.353	0.783		707	12945-33	RAB18	Q9NP72	RAB18	Ras-related protein Rab-18	0.0167	-0.5	0.707
707	9401-57	CB089	Q86V40	TRABD2A	Metalloprotease TIKI1	0.119	0.824	1.77		708	13634-209	PIR	O00625	PIR	Pirin	0.0167	-0.682	0.623
708	9335-28	PSG9	Q00887	PSG9	Pregnancy-specific beta-1-glycoprotein 9	0.12	-0.438	0.738		709	9294-45	MFAP2	P55001	MFAP2	Microfibrillar-associated protein 2	0.0167	-0.914	0.531
709	5509-7	EGF	P01133	EGF	Epidermal growth factor	0.12	0.349	1.27		710	9171-11	CSRP3	P50461	CSRP3	Cysteine and glycine-rich protein 3	0.0167	2.52	5.75
710	6923-1	PLOD2	O00469	PLOD2	Procollagen-lysine;2-oxoglutarate 5-dioxygenase 2	0.122	-0.618	0.652		711	11606-22	DNJB6	O75190	DNAJB6	DnaJ homolog subfamily B member 6	0.0167	-0.787	0.579
711	9959-60	TM59L	Q9UK28	TMEM59L	Transmembrane protein 59-like	0.122	0.245	1.18		712	3617-80	HGFA	Q04756	HGFAC	Hepatocyte growth factor activator	0.0167	-0.517	0.699
712	3054-3	Haptoglobin; Mixed Type	P00738	HP	Haptoglobin	0.122	-0.631	0.646		713	6517-14	BMP-3b	P55107	GDF10	Growth/differentiation factor 10	0.0167	0.409	1.33
713	4127-75	C6	P13671	C6	Complement component C6	0.122	0.383	1.3		714	8956-96	SREC-II	Q96GP6	SCARF2	Scavenger receptor class F member 2	0.0167	0.549	1.46
714	9304-27	FSTL1	Q12841	FSTL1	Follistatin-related protein 1	0.122	0.453	1.37		715	7670-4	IBP3_MOUSE	P47878	Igfbp3	Insulin-like growth factor-binding protein 3_MOUSE	0.0167	-0.727	0.604
715	9578-263	MANS4	A6NHS7	MANSC4	MANSC domain-containing protein 4	0.123	0.665	1.59		716	11211-7	TBCE	Q15813	TBCE	Tubulin-specific chaperone E	0.0167	0.4	1.32
716	3077-66	Coagulation Factor Xa	P00742	F10	Coagulation factor Xa	0.123	-0.439	0.738		717	11449-22	CAZA1	P52907	CAPZA1	F-actin-capping protein subunit alpha-1	0.0168	-0.67	0.628
717	13948-50	GABR2	O75899	GABBR2	Gamma-aminobutyric acid type B receptor subunit 2	0.123	-0.279	0.824		718	9993-11	ZN264	O43296	ZNF264	Zinc finger protein 264	0.0168	0.595	1.51
718	4815-25	TXD12	O95881	TXNDC12	Thioredoxin domain-containing protein 12	0.123	-0.266	0.832		719	3438-10	FSTL3	O95633	FSTL3	Follistatin-related protein 3	0.0168	-0.755	0.592
719	13476-16	KIN17	O60870	KIN	DNA/RNA-binding protein KIN17	0.123	-0.311	0.806		720	3174-2	ATS1	Q9UHI8	ADAMTS1	A disintegrin and metalloproteinase with thrombospondin motifs 1	0.0169	-0.458	0.728
720	5635-66	TREM2	Q9NZC2	TREM2	Triggering receptor expressed on myeloid cells 2	0.124	0.688	1.61		721	4561-65	Livin B	Q96CA5	BIRC7	Baculoviral IAP repeat-containing protein 7 Isoform beta	0.0169	-0.511	0.702
721	13543-7	LTB4DH	Q14914	PTGR1	Prostaglandin reductase 1	0.124	0.474	1.39		722	13392-13	AT1B1	P05026	ATP1B1	Sodium/potassium-transporting ATPase subunit beta-1	0.0169	0.989	1.98
722	8088-56	CA210	Q8IVY1	C1orf210	Type III endosome membrane protein TEMP	0.124	-0.24	0.847		723	12795-2	ZN566	Q969W8	ZNF566	Zinc finger protein 566	0.017	0.57	1.48
723	8941-4	NLGN3	Q9NZ94	NLGN3	Neuroligin-3	0.124	-0.626	0.648		724	9092-33	ANGL1	O95841	ANGPTL1	Angiopoietin-related protein 1	0.017	0.836	1.79
724	6603-18	KALM	P23352	KAL1	Anosmin-1	0.125	-1.32	0.401		725	9128-34	FLRT3	Q9NZU0	FLRT3	Leucine-rich repeat transmembrane protein FLRT3	0.0171	0.315	1.24
725	8901-40	14-3-3 protein gamma	P61981	YWHAG	14-3-3 protein gamma	0.125	1.15	2.22		726	5359-65	PIM1	P11309	PIM1	Serine/threonine-protein kinase pim-1	0.0172	0.218	1.16
726	14050-61	Ephrin-A4	P52798	EFNA4	Ephrin-A4	0.125	0.337	1.26		727	11672-17	KI16B	Q96L93	KIF16B	Kinesin-like protein KIF16B	0.0172	0.58	1.49
727	7664-173	CCL22_MOUSE	O88430	Ccl22	C-C motif chemokine 22_MOUSE	0.125	0.41	1.33		728	5734-13	nectin-4	Q96NY8	PVRL4	Nectin-4	0.0172	-0.361	0.778
728	9466-43	G6B	O95866	G6B	Protein G6b	0.125	-0.665	0.631		729	7867-154	SIA7A	Q9NSC7	ST6GALNAC1	Alpha-N-acetylgalactosaminide alpha-2;6-sialyltransferase 1	0.0172	0.668	1.59
729	13563-259	ACBD7	Q8N6N7	ACBD7	Acyl-CoA-binding domain-containing protein 7	0.126	-0.357	0.781		730	11833-83	FRDA	Q16595	FXN	Frataxin; mitochondrial	0.0172	0.21	1.16
730	8334-65	TCP11	Q8WWU5	TCP11	T-complex protein 11 homolog	0.126	-0.23	0.852		731	5036-50	TSG-6	P98066	TNFAIP6	Tumor necrosis factor-inducible gene 6 protein	0.0173	-0.613	0.654
731	11587-5	MGAP	Q8IWI9	MGA	MAX gene-associated protein	0.126	0.233	1.17		732	12693-2	SH3L1	O75368	SH3BGRL	SH3 domain-binding glutamic acid-rich-like protein	0.0174	0.501	1.42
732	12422-143	LX15B	O15296	ALOX15B	Arachidonate 15-lipoxygenase B	0.126	0.729	1.66		733	12803-9	ZN329	Q86UD4	ZNF329	Zinc finger protein 329	0.0174	0.215	1.16
733	5226-36	CK2-A2:B	P19784 P67870	CSNK2A2 CSNK2B	Casein kinase II 2-alpha':2-beta heterotetramer	0.129	-0.655	0.635		734	11118-107	RAB17	Q9H0T7	RAB17	Ras-related protein Rab-17	0.0176	1.12	2.17
734	14663-44	RNF8	O76064	RNF8	E3 ubiquitin-protein ligase RNF8	0.129	-0.231	0.852		735	13435-31	IL-20 Rb	Q6UXL0	IL20RB	Interleukin-20 receptor subunit beta	0.0176	-0.666	0.63
735	10615-18	MYP0	P25189	MPZ	Myelin protein P0	0.129	-0.322	0.8		736	8263-64	CR056	Q8TAI1	TYMSOS	TYMS opposite strand protein	0.0176	0.676	1.6
736	4192-10	AK1A1	P14550	AKR1A1	Alcohol dehydrogenase [NADP(+)]	0.129	-0.448	0.733		737	7826-1	DCLK3	Q9C098	DCLK3	Serine/threonine-protein kinase DCLK3	0.0177	-0.529	0.693
737	10344-334	IL-10 Ra	Q13651	IL10RA	Interleukin-10 receptor subunit alpha	0.129	0.322	1.25		738	10562-42	NETO2	Q8NC67	NETO2	Neuropilin and tolloid-like protein 2	0.0177	-0.441	0.737
738	13623-4	MLL2	O14686	MLL2	Histone-lysine N-methyltransferase 2D	0.129	0.418	1.34		739	12758-47	GRID2	O43424	GRID2	Glutamate receptor ionotropic; delta-2	0.0178	0.383	1.3
739	5350-14	GPC6	Q9Y625	GPC6	Glypican-6	0.13	-0.652	0.637		740	14104-1	TRIL	Q7L0X0	TRIL	TLR4 interactor with leucine rich repeats	0.0178	0.131	1.1
740	13698-28	K319L	Q8IZA0	KIAA0319L	Dyslexia-associated protein KIAA0319-like protein	0.13	0.213	1.16		741	2615-60	Ephrin-A5	P52803	EFNA5	Ephrin-A5	0.0178	-0.564	0.676
741	11130-158	CACB4	O00305	CACNB4	Voltage-dependent L-type calcium channel subunit beta-4	0.131	1.34	2.53		742	4140-3	IL-7	P13232	IL7	Interleukin-7	0.0178	-0.488	0.713
742	12500-88	SAE2	Q9UBT2	UBA2	SUMO-activating enzyme subunit 2	0.131	0.818	1.76		743	7669-6	GROA	P12850	Cxcl1	Growth-regulated alpha protein_MOUSE	0.0178	1.14	2.2
743	4306-4	Transketolase	P29401	TKT	Transketolase	0.131	0.362	1.29		744	2843-13	SPINT2	O43291	SPINT2	Kunitz-type protease inhibitor 2	0.0178	-0.413	0.751
744	3314-74	GFRa-1	P56159	GFRA1	GDNF family receptor alpha-1	0.133	0.946	1.93		745	3452-17	LCK	P06239	LCK	Tyrosine-protein kinase Lck	0.0178	-0.216	0.861
745	9744-139	DNJA4	Q8WW22	DNAJA4	DnaJ homolog subfamily A member 4	0.133	-0.415	0.75		746	9392-43	MGT4A	Q9UM21	MGAT4A	Alpha-1;3-mannosyl-glycoprotein 4-beta-N-acetylglucosaminyltransferase A	0.0179	1	2
746	7045-4	BNIP3	Q12983	BNIP3	BCL2/adenovirus E1B 19 kDa protein-interacting protein 3	0.133	0.216	1.16		747	11167-6	MTMR1	Q13613	MTMR1	Myotubularin-related protein 1	0.0179	0.499	1.41
747	4292-5	SNAA	P54920	NAPA	Alpha-soluble NSF attachment protein	0.134	0.533	1.45		748	8080-24	PSMP	Q1L6U9	MSMP	Prostate-associated microseminoprotein	0.018	-0.844	0.557
748	7826-1	DCLK3	Q9C098	DCLK3	Serine/threonine-protein kinase DCLK3	0.134	-0.69	0.62		749	13932-45	COOL-1	Q14155	ARHGEF7	Rho guanine nucleotide exchange factor 7	0.018	0.666	1.59
749	14687-6	M6PBP	O60664	PLIN3	Perilipin-3	0.134	0.208	1.16		750	11380-84	RBM24	Q9BX46	RBM24	RNA-binding protein 24	0.0181	0.573	1.49
750	14007-22	PAPS1	O43252	PAPSS1	Bifunctional 3'-phosphoadenosine 5'-phosphosulfate synthase 1	0.136	0.379	1.3		751	6392-7	WISP-2	O76076	WISP2	WNT1-inducible-signaling pathway protein 2	0.0182	1.33	2.51
751	10981-56	NRG3	P56975	NRG3	Pro-neuregulin-3; membrane-bound isoform	0.137	0.169	1.12		752	10753-31	ADAM7	Q9H2U9	ADAM7	Disintegrin and metalloproteinase domain-containing protein 7	0.0182	-0.292	0.817
752	12593-33	PDRG1	Q9NUG6	PDRG1	p53 and DNA damage-regulated protein 1	0.137	0.999	2		753	5105-2	Nogo Receptor	Q9BZR6	RTN4R	Reticulon-4 receptor	0.0182	-0.782	0.582
753	3623-84	LY86	O95711	LY86	Lymphocyte antigen 86	0.137	-0.21	0.864		754	9083-35	SHPS1	P78324	SIRPA	Tyrosine-protein phosphatase non-receptor type substrate 1	0.0182	-0.587	0.666
754	10636-1	MO2R1	Q8TD46	CD200R1	Cell surface glycoprotein CD200 receptor 1	0.137	-0.245	0.844		755	10731-10	HS3S5	Q8IZT8	HS3ST5	Heparan sulfate glucosamine 3-O-sulfotransferase 5	0.0183	1.43	2.7
755	10889-2	MRAP2	Q96G30	MRAP2	Melanocortin-2 receptor accessory protein 2	0.137	-0.473	0.721		756	14131-37	EFNB2	P52799	EFNB2	Ephrin-B2	0.0183	-0.867	0.548
756	5009-11	Moesin	P26038	MSN	Moesin	0.137	1.59	3		757	3499-77	IL-17B	Q9UHF5	IL17B	Interleukin-17B	0.0183	-0.489	0.712
757	8827-1	ITM2A	O43736	ITM2A	Integral membrane protein 2A	0.137	-0.313	0.805		758	6247-9	SIRB1	O00241	SIRPB1	Signal-regulatory protein beta-1	0.0183	-1.13	0.457
758	5467-15	HSP 90b	P08238	HSP90AB1	Heat shock protein HSP 90-beta	0.137	0.301	1.23		759	8046-9	Galectin-1	P09382	LGALS1	Galectin-1	0.0183	0.865	1.82
759	7831-39	RBP	P02753	RBP4	Retinol-binding protein 4	0.138	-0.36	0.779		760	10012-5	SPDEF	O95238	SPDEF	SAM pointed domain-containing Ets transcription factor	0.0183	0.384	1.31
760	7668-20	CXCL5_MOUSE	P50228	Cxcl5	C-X-C motif chemokine 5_MOUSE	0.138	1.14	2.21		761	10814-7	CD1A	P06126	CD1A	T-cell surface glycoprotein CD1a	0.0183	0.259	1.2
761	6484-11	Periostin	Q15063	POSTN	Periostin	0.139	0.163	1.12		762	11237-49	PCOC1	Q15113	PCOLCE	Procollagen C-endopeptidase enhancer 1	0.0183	-0.453	0.731
762	12963-1	GP107	Q5VW38	GPR107	Protein GPR107	0.139	-0.834	0.561		763	13011-20	RS10	P46783	RPS10	40S ribosomal protein S10	0.0183	0.926	1.9
763	5202-4	PPID	Q08752	PPID	Peptidyl-prolyl cis-trans isomerase D	0.139	-0.942	0.52		764	2780-35	Lactoferrin	P02788	LTF	Lactotransferrin	0.0183	-1.6	0.329
764	6507-16	NCAM2	O15394	NCAM2	Neural cell adhesion molecule 2	0.139	-0.714	0.61		765	2913-1	MPIF-1	P55773	CCL23	C-C motif chemokine 23	0.0183	0.197	1.15
765	7970-315	NAR3	Q13508	ART3	Ecto-ADP-ribosyltransferase 3	0.139	0.209	1.16		766	5062-60	CD226	Q15762	CD226	CD226 antigen	0.0183	0.264	1.2
766	3893-64	Mesothelin	Q13421	MSLN	Mesothelin	0.14	-0.327	0.797		767	5249-31	DRAK2	O94768	STK17B	Serine/threonine-protein kinase 17B	0.0183	0.723	1.65
767	6897-38	B3GA3	O94766	B3GAT3	Galactosylgalactosylxylosylprotein 3-beta-glucuronosyltransferase 3	0.14	-0.56	0.678		768	5256-86	PDE5A	O76074	PDE5A	cGMP-specific 3';5'-cyclic phosphodiesterase	0.0183	-0.579	0.669
768	6152-111	p53	P04637	TP53	Cellular tumor antigen p53	0.14	0.304	1.23		769	5508-62	Cathepsin D	P07339	CTSD	Cathepsin D	0.0183	-0.555	0.681
769	9934-29	PIPNA	Q00169	PITPNA	Phosphatidylinositol transfer protein alpha isoform	0.14	-0.821	0.566		770	7888-58	CCD56	Q9Y2R0	COA3	Cytochrome c oxidase assembly factor 3 homolog; mitochondrial	0.0183	0.616	1.53
770	11382-5	BIEA	P53004	BLVRA	Biliverdin reductase A	0.141	0.52	1.43		771	7903-18	VAMP3	Q15836	VAMP3	Vesicle-associated membrane protein 3	0.0183	0.203	1.15
771	8931-124	G0S2	P27469	G0S2	G0/G1 switch protein 2	0.141	-0.267	0.831		772	8644-46	Cathepsin H	P09668	CTSH	Cathepsin H	0.0183	0.964	1.95
772	3213-65	Nidogen	P14543	NID1	Nidogen-1	0.142	0.667	1.59		773	8664-36	PKDCC	Q504Y2	PKDCC	Extracellular tyrosine-protein kinase PKDCC	0.0183	0.655	1.57
773	13947-371	NUD12	Q9BQG2	NUDT12	Peroxisomal NADH pyrophosphatase NUDT12	0.142	0.369	1.29		774	4923-79	MIS	P03971	AMH	Muellerian-inhibiting factor	0.0184	-0.203	0.869
774	3148-49	Gro-b	P19875	CXCL2	Gro-beta	0.142	0.547	1.46		775	9786-310	IEX1	P46695	IER3	Radiation-inducible immediate-early gene IEX-1	0.0184	0.506	1.42
775	5749-53	COL	P04118	CLPS	Colipase	0.143	0.959	1.94		776	7910-41	LRFN1	Q9P244	LRFN1	Leucine-rich repeat and fibronectin type III domain-containing protein 1	0.0186	0.761	1.69
776	13687-5	I-309	P22362	CCL1	C-C motif chemokine 1	0.143	0.214	1.16		777	7735-17	PEDF	P36955	SERPINF1	Pigment epithelium-derived factor	0.0188	-0.563	0.677
777	3361-26	CLC4K	Q9UJ71	CD207	C-type lectin domain family 4 member K	0.143	-0.446	0.734		778	6994-19	CC018	Q9UK00	C3orf18	Uncharacterized protein C3orf18	0.0189	0.756	1.69
778	14002-18	DOCK9	Q9BZ29	DOCK9	Dedicator of cytokinesis protein 9	0.144	0.44	1.36		779	14294-61	MBD1	Q9UIS9	MBD1	Methyl-CpG-binding domain protein 1	0.019	0.638	1.56
779	5660-51	SOD3	P08294	SOD3	Extracellular superoxide dismutase [Cu-Zn]	0.144	-0.874	0.546		780	4440-15	FCRL3	Q96P31	FCRL3	Fc receptor-like protein 3	0.019	-0.182	0.882
780	2770-51	I-309	P22362	CCL1	C-C motif chemokine 1	0.144	0.432	1.35		781	8048-9	FTMT	Q8N4E7	FTMT	Ferritin; mitochondrial	0.019	0.638	1.56
781	4562-1	NXPH1	P58417	NXPH1	Neurexophilin-1	0.144	0.836	1.79		782	10817-26	TO20L	Q6UXN7	TOMM20L	TOMM20-like protein 1	0.019	0.828	1.78
782	11138-16	RUNX3	Q13761	RUNX3	Runt-related transcription factor 3	0.145	0.516	1.43		783	10938-13	sLFA-3	P19256	CD58	Lymphocyte function-associated antigen 3	0.019	0.342	1.27
783	11273-176	GSTT2	P0CG30	GSTT2B	Glutathione S-transferase theta-2B	0.145	0.31	1.24		784	12742-160	TMM8B	A6NDV4	TMEM8B	Transmembrane protein 8B	0.019	-0.138	0.909
784	12634-79	BCAR3	O75815	BCAR3	Breast cancer anti-estrogen resistance protein 3	0.145	0.498	1.41		785	9296-15	PTPRD	P23468	PTPRD	Receptor-type tyrosine-protein phosphatase delta	0.019	-0.797	0.576
785	14057-68	TNFSF15	O95150	TNFSF15	Tumor necrosis factor ligand superfamily member 15	0.145	0.217	1.16		786	3356-50	Carbonic anhydrase VII	P43166	CA7	Carbonic anhydrase 7	0.0191	-0.565	0.676
786	5280-68	GHC2	Q9H1K4	SLC25A18	Mitochondrial glutamate carrier 2	0.145	-0.253	0.839		787	10074-128	BRD2	P25440	BRD2	Bromodomain-containing protein 2	0.0191	0.315	1.24
787	5596-75	CD5	P06127	CD5	T-cell surface glycoprotein CD5	0.145	-0.517	0.699		788	4359-87	DYRK3	O43781	DYRK3	Dual specificity tyrosine-phosphorylation-regulated kinase 3	0.0191	0.611	1.53
788	6536-54	LAML2	Q8NHP8	PLBD2	Putative phospholipase B-like 2	0.145	-0.226	0.855		789	7686-226	TPA_MOUSE	P11214	Plat	Tissue-type plasminogen activator_MOUSE	0.0191	-1.01	0.496
789	7888-58	CCD56	Q9Y2R0	COA3	Cytochrome c oxidase assembly factor 3 homolog; mitochondrial	0.145	0.552	1.47		790	2762-30	FGF-19	O95750	FGF19	Fibroblast growth factor 19	0.0192	-0.31	0.807
790	14127-240	IFN-b	P01574	IFNB1	Interferon beta	0.146	-0.639	0.642		791	5651-50	PSG7	Q13046	PSG7	Putative pregnancy-specific beta-1-glycoprotein 7	0.0195	-0.635	0.644
791	12461-8	SIRT5	Q9NXA8	SIRT5	NAD-dependent protein deacylase sirtuin-5; mitochondrial	0.146	-0.25	0.841		792	9730-22	GHDC	Q8N2G8	GHDC	GH3 domain-containing protein	0.0195	0.195	1.14
792	12548-75	RRAGC	Q9HB90	RRAGC	Ras-related GTP-binding protein C	0.146	-0.499	0.708		793	7122-31	LGR5	O75473	LGR5	Leucine-rich repeat-containing G-protein coupled receptor 5	0.0195	-0.174	0.886
793	6378-2	CEI	Q86SI9	C5orf38	Protein CEI	0.146	-0.117	0.922		794	12503-5	SPR1	Q15743	GPR68	Ovarian cancer G-protein coupled receptor 1	0.0196	0.574	1.49
794	7976-19	FRS1L	Q9P0K9	FRRS1L	DOMON domain-containing protein FRRS1L	0.146	-0.82	0.566		795	14331-262	DYLT1	P63172	DYNLT1	Dynein light chain Tctex-type 1	0.0196	0.418	1.34
795	7019-13	Semaphorin-7A	O75326	SEMA7A	Semaphorin-7A	0.148	0.445	1.36		796	6444-15	PSG3	Q16557	PSG3	Pregnancy-specific beta-1-glycoprotein 3	0.0196	0.229	1.17
796	11967-23	RABP1	P29762	CRABP1	Cellular retinoic acid-binding protein 1	0.149	0.3	1.23		797	5063-12	CD244	Q9BZW8	CD244	Natural killer cell receptor 2B4	0.0196	-0.37	0.774
797	12726-3	RFXAP	O00287	RFXAP	Regulatory factor X-associated protein	0.149	0.283	1.22		798	5410-53	CAD15	P55291	CDH15	Cadherin-15	0.0196	0.697	1.62
798	4139-71	IL-6 sRa	P08887	IL6R	Interleukin-6 receptor subunit alpha	0.149	0.619	1.54		799	11563-51	SYTL4	Q96C24	SYTL4	Synaptotagmin-like protein 4	0.0197	0.771	1.71
799	7922-5	Adrenomedullin	P35318	ADM	Adrenomedullin	0.149	-0.83	0.563		800	5117-14	ROBO3	Q96MS0	ROBO3	Roundabout homolog 3	0.0197	-0.168	0.89
800	10756-34	UCN3	Q969E3	UCN3	Urocortin-3	0.149	-0.662	0.632		801	3815-14	IL-12 RB2	Q99665	IL12RB2	Interleukin-12 receptor subunit beta-2	0.0197	-0.35	0.784
801	14245-195	SNX7	Q9UNH6	SNX7	Sorting nexin-7	0.149	0.275	1.21		802	6915-2	C16L2	Q6UWJ8	CD164L2	CD164 sialomucin-like 2 protein	0.0197	0.622	1.54
802	5229-90	IMDH1	P20839	IMPDH1	Inosine-5'-monophosphate dehydrogenase 1	0.149	-0.866	0.548		803	12356-65	Sorcin	P30626	SRI	Sorcin	0.0197	0.79	1.73
803	4880-21	GDF2	Q9UK05	GDF2	Growth/differentiation factor 2	0.149	-0.315	0.804		804	2871-73	RAD51	Q06609	RAD51	DNA repair protein RAD51 homolog 1	0.0197	0.749	1.68
804	14011-17	S100A11	P31949	S100A11	Protein S100-A11	0.151	-0.758	0.591		805	9970-7	UBXN4	Q92575	UBXN4	UBX domain-containing protein 4	0.0197	-0.592	0.663
805	6104-1	FGRL1	Q8N441	FGFRL1	Fibroblast growth factor receptor-like 1	0.152	0.66	1.58		806	6502-50	CRIM1	Q9NZV1	CRIM1	Cysteine-rich motor neuron 1 protein	0.0198	0.914	1.88
806	9890-8	Tropomyosin alpha-3 chain	P06753	TPM3	Tropomyosin alpha-3 chain	0.152	0.38	1.3		807	3498-53	IL-17	Q16552	IL17A	Interleukin-17A	0.0198	-0.313	0.805
807	7958-15	KIRR2	Q6UWL6	KIRREL2	Kin of IRRE-like protein 2	0.152	0.202	1.15		808	6493-9	CBPZ	Q66K79	CPZ	Carboxypeptidase Z	0.0198	0.216	1.16
808	13694-24	TSLP R	Q9HC73	CRLF2	Cytokine receptor-like factor 2	0.152	-0.336	0.792		809	11286-78	SELS	Q9BQE4	VIMP	Selenoprotein S	0.0199	0.804	1.75
809	10743-13	SLIK1	Q96PX8	SLITRK1	SLIT and NTRK-like protein 1	0.152	-0.784	0.581		810	5111-15	NRX3B	Q9HDB5	NRXN3	Neurexin-3-beta	0.0199	-0.545	0.686
810	13943-38	DPY30	Q9C005	DPY30	Protein dpy-30 homolog	0.152	1.2	2.3		811	11164-7	TEN2	Q9NT68	TENM2	Teneurin-2	0.0201	0.383	1.3
811	7139-14	SLIK4	Q8IW52	SLITRK4	SLIT and NTRK-like protein 4	0.152	-0.476	0.719		812	12732-13	MPP7	Q5T2T1	MPP7	MAGUK p55 subfamily member 7	0.0201	0.409	1.33
812	12779-30	PRDM4	Q9UKN5	PRDM4	PR domain zinc finger protein 4	0.152	0.341	1.27		813	13400-13	ROR1	Q01973	ROR1	Inactive tyrosine-protein kinase transmembrane receptor ROR1	0.0201	-0.416	0.749
813	3392-68	PKB gamma	Q9Y243	AKT3	Protein kinase B gamma	0.152	0.657	1.58		814	3376-49	IL-17 RD	Q8NFM7	IL17RD	Interleukin-17 receptor D	0.0201	-0.148	0.903
814	14048-7	IL-1 R AcP	Q9NPH3	IL1RAP	Interleukin-1 Receptor accessory protein	0.152	-0.515	0.7		815	6578-29	TNMD	Q9H2S6	TNMD	Tenomodulin	0.0201	-0.194	0.874
815	12340-17	SYAC	P49588	AARS	Alanine--tRNA ligase; cytoplasmic	0.152	0.481	1.4		816	5363-51	Semaphorin 3E	O15041	SEMA3E	Semaphorin-3E	0.0201	0.235	1.18
816	10563-13	LYSM3	Q7Z3D4	LYSMD3	LysM and putative peptidoglycan-binding domain-containing protein 3	0.153	-0.376	0.77		817	13457-33	ELF5	Q9UKW6	ELF5	ETS-related transcription factor Elf-5	0.0202	-2.15	0.225
817	9123-18	DOS	Q8N350	DOS	Protein Dos	0.153	0.559	1.47		818	13576-15	Glutathione S-transferase Pi	P09211	GSTP1	Glutathione S-transferase P	0.0202	-0.503	0.706
818	10616-67	PDXL2	Q9NZ53	PODXL2	Podocalyxin-like protein 2	0.154	0.267	1.2		819	2616-23	ERBB2	P04626	ERBB2	Receptor tyrosine-protein kinase erbB-2	0.0202	-0.0996	0.933
819	6238-55	PSG8	Q9UQ74	PSG8	Pregnancy-specific beta-1-glycoprotein 8	0.154	-0.439	0.738		820	6020-52	Urotensin-II	O95399	UTS2	Urotensin-2	0.0202	1	2.01
820	2826-53	EDA	Q92838	EDA	Ectodysplasin-A; secreted form	0.155	-0.337	0.792		821	8766-29	LIRA5	A6NI73	LILRA5	Leukocyte immunoglobulin-like receptor subfamily A member 5	0.0202	0.184	1.14
821	7956-11	MOS1	Q5TGZ0	MINOS1	MICOS complex subunit MIC10	0.155	-0.407	0.754		822	4564-2	PLXC1	O60486	PLXNC1	Plexin-C1	0.0204	0.232	1.17
822	6605-17	IGFALS	P35858	IGFALS	Insulin-like growth factor-binding protein complex acid labile subunit	0.156	-0.408	0.753		823	13931-22	PSMD9	O00233	PSMD9	26S proteasome non-ATPase regulatory subunit 9	0.0204	-0.232	0.851
823	8080-24	PSMP	Q1L6U9	MSMP	Prostate-associated microseminoprotein	0.156	-1.16	0.448		824	3611-70	Endothelin-converting enzyme 1	P42892	ECE1	Endothelin-converting enzyme 1	0.0206	0.973	1.96
824	10741-22	CSF-1	P09603	CSF1	Macrophage colony-stimulating factor 1	0.157	-0.988	0.504		825	12471-47	STAU1	O95793	STAU1	Double-stranded RNA-binding protein Staufen homolog 1	0.0206	0.331	1.26
825	6077-63	CECR1	Q9NZK5	CECR1	Adenosine deaminase CECR1	0.157	0.36	1.28		826	13464-8	NRAC	Q8N912	NRAC	Nutritionally-regulated adipose and cardiac enriched protein homolog	0.0207	0.454	1.37
826	11262-39	TRABD	Q9H4I3	TRABD	TraB domain-containing protein	0.157	-0.756	0.592		827	14314-6	PPIL2	Q13356	PPIL2	Peptidyl-prolyl cis-trans isomerase-like 2	0.0207	0.543	1.46
827	2796-62	Fibrinogen	P02671 P02675 P02679	FGA FGB FGG	Fibrinogen	0.157	-0.446	0.734		828	14636-25	Ribonuclease UK114	P52758	HRSP12	Ribonuclease UK114	0.0207	1.9	3.73
828	3204-2	LKHA4	P09960	LTA4H	Leukotriene A-4 hydrolase	0.157	0.501	1.42		829	3450-4	Kallikrein 6	Q92876	KLK6	Kallikrein-6	0.0208	0.728	1.66
829	6951-26	ASIC4	Q96FT7	ASIC4	Acid-sensing ion channel 4	0.157	0.363	1.29		830	12677-164	FLII	Q13045	FLII	Protein flightless-1 homolog	0.0208	0.615	1.53
830	8485-7	KEAP1	Q14145	KEAP1	Kelch-like ECH-associated protein 1	0.157	0.571	1.49		831	6629-3	HBD-1	P60022	DEFB1	Beta-defensin 1	0.0208	0.536	1.45
831	11456-2	MAGBA	Q96LZ2	MAGEB10	Melanoma-associated antigen B10	0.157	0.561	1.48		832	8394-56	RNase 2	P10153	RNASE2	Non-secretory ribonuclease	0.0208	0.469	1.38
832	10693-43	KLRG2	A4D1S0	KLRG2	Killer cell lectin-like receptor subfamily G member 2	0.158	0.527	1.44		833	9606-4	P210L	Q5VU65	NUP210L	Nuclear pore membrane glycoprotein 210-like	0.0211	-0.281	0.823
833	13499-30	Coagulation Factor VIII	P00451	F8	Coagulation Factor VIII	0.158	0.878	1.84		834	6119-14	MAMC2	Q7Z304	MAMDC2	MAM domain-containing protein 2	0.0211	0.39	1.31
834	3633-70	NID2	Q14112	NID2	Nidogen-2	0.158	0.716	1.64		835	13514-121	Rab-1C	Q15286	RAB35	Ras-related protein Rab-35	0.0211	-0.616	0.653
835	7917-17	CBPD	O75976	CPD	Carboxypeptidase D	0.158	-0.144	0.905		836	3591-51	Cadherin-6	P55285	CDH6	Cadherin-6	0.0211	-0.682	0.624
836	2809-25	ADAMTS-4	O75173	ADAMTS4	A disintegrin and metalloproteinase with thrombospondin motifs 4	0.159	-0.353	0.783		837	11205-10	Integrin beta-7	P26010	ITGB7	Integrin beta-7	0.0212	-0.632	0.645
837	6472-40	GP100	P40967	PMEL	Melanocyte protein PMEL	0.159	0.453	1.37		838	14272-43	FBXL4	Q9UKA2	FBXL4	F-box/LRR-repeat protein 4	0.0212	-0.614	0.653
838	10024-44	HOGA1	Q86XE5	HOGA1	4-hydroxy-2-oxoglutarate aldolase; mitochondrial	0.16	0.388	1.31		839	4963-19	ARP19	P56211	ARPP19	cAMP-regulated phosphoprotein 19	0.0212	-0.3	0.812
839	7060-2	ERO1A	Q96HE7	ERO1L	ERO1-like protein alpha	0.161	0.439	1.36		840	7015-8	LIRB5	O75023	LILRB5	Leukocyte immunoglobulin-like receptor subfamily B member 5	0.0212	0.593	1.51
840	4924-32	MMP-1	P03956	MMP1	Interstitial collagenase	0.161	1.15	2.22		841	8993-151	RIPK2	O43353	RIPK2	Receptor-interacting serine/threonine-protein kinase 2	0.0212	0.466	1.38
841	11682-7	TXNIP	Q9H3M7	TXNIP	Thioredoxin-interacting protein	0.162	0.457	1.37		842	10024-44	HOGA1	Q86XE5	HOGA1	4-hydroxy-2-oxoglutarate aldolase; mitochondrial	0.0213	0.444	1.36
842	7227-75	COCH	O43405	COCH	Cochlin	0.163	0.773	1.71		843	8529-1	TRAIL R2	O14763	TNFRSF10B	Tumor necrosis factor receptor superfamily member 10B	0.0215	-0.451	0.731
843	3887-90	IMB1	Q14974	KPNB1	Importin subunit beta-1	0.163	-1.01	0.497		844	11429-80	hnRNP C1/C2	P07910	HNRNPC	Heterogeneous nuclear ribonucleoproteins C1/C2	0.0215	0.358	1.28
844	9219-70	NENF	Q9UMX5	NENF	Neudesin	0.163	-0.679	0.625		845	2806-49	Activin RIB	P36896	ACVR1B	Activin receptor type-1B	0.0215	-0.399	0.759
845	6117-4	NEC2	P16519	PCSK2	Neuroendocrine convertase 2	0.163	0.412	1.33		846	13103-125	CSH	P0DML2 P0DML3	CSH1 CSH2	Chorionic somatomammotropin hormone	0.0217	-0.392	0.762
846	4876-32	Coagulation Factor IX	P00740	F9	Coagulation factor IX	0.164	-0.457	0.728		847	3837-6	ZAP70	P43403	ZAP70	Tyrosine-protein kinase ZAP-70	0.0218	0.462	1.38
847	2944-66	DAN	P41271	NBL1	Neuroblastoma suppressor of tumorigenicity 1	0.164	-0.689	0.62		848	6152-111	p53	P04637	TP53	Cellular tumor antigen p53	0.022	0.709	1.63
848	11288-26	5NTC	P49902	NT5C2	Cytosolic purine 5'-nucleotidase	0.168	-0.899	0.536		849	7146-16	PDIA4	P13667	PDIA4	Protein disulfide-isomerase A4	0.022	0.32	1.25
849	8307-47	CK068	Q9H3H3	C11orf68	UPF0696 protein C11orf68	0.168	0.675	1.6		850	8905-20	KCMB3	Q9NPA1	KCNMB3	Calcium-activated potassium channel subunit beta-3	0.022	0.8	1.74
850	8312-139	Cytidylate kinase	P30085	CMPK1	UMP-CMP kinase	0.168	-0.321	0.801		851	9277-16	PAP1	Q06141	REG3A	Regenerating islet-derived protein 3-alpha	0.022	-0.734	0.601
851	12534-10	CACO2	Q13137	CALCOCO2	Calcium-binding and coiled-coil domain-containing protein 2	0.168	0.416	1.33		852	12514-16	METTL1	Q9UBP6	METTL1	tRNA (guanine-N(7)-)-methyltransferase	0.0222	0.341	1.27
852	4125-52	sRAGE	Q15109	AGER	Advanced glycosylation end product-specific receptor; soluble	0.168	-0.349	0.785		853	9081-39	ZNT3	Q99726	SLC30A3	Zinc transporter 3	0.0222	0.269	1.21
853	7881-244	PAR16	Q8N5Y8	PARP16	Mono [ADP-ribose] polymerase PARP16	0.168	-0.489	0.713		854	11267-11	MUC1	P15941	MUC1	Mucin-1	0.0222	0.178	1.13
854	9778-45	TM52B	Q4KMG9	TMEM52B	Transmembrane protein 52B	0.168	0.37	1.29		855	8071-114	PCDB7	Q9Y5E2	PCDHB7	Protocadherin beta-7	0.0222	0.548	1.46
855	10832-24	B4GT6	Q9UBX8	B4GALT6	Beta-1;4-galactosyltransferase 6	0.168	0.528	1.44		856	9317-4	LRC25	Q8N386	LRRC25	Leucine-rich repeat-containing protein 25	0.0222	0.549	1.46
856	12727-7	FPRP	Q9P2B2	PTGFRN	Prostaglandin F2 receptor negative regulator	0.169	0.575	1.49		857	4469-78	ST4S6	Q7LFX5	CHST15	Carbohydrate sulfotransferase 15	0.0223	-0.581	0.668
857	9844-138	ACTN2	P35609	ACTN2	Alpha-actinin-2	0.169	2.11	4.32		858	10754-113	Prokineticin-2	Q9HC23	PROK2	Prokineticin-2	0.0223	0.863	1.82
858	13961-18	KIF3A	Q9Y496	KIF3A	Kinesin-like protein KIF3A	0.169	0.108	1.08		859	8428-102	NTRI	Q9P121	NTM	Neurotrimin	0.0224	-0.765	0.588
859	3177-49	Carbonic Anhydrase IV	P22748	CA4	Carbonic anhydrase 4	0.169	0.113	1.08		860	7083-74	MATN4	O95460	MATN4	Matrilin-4	0.0224	-0.677	0.626
860	5412-53	CD27	P26842	CD27	CD27 antigen	0.169	-0.436	0.739		861	10892-8	OSMR	Q99650	OSMR	Oncostatin-M-specific receptor subunit beta	0.0225	0.441	1.36
861	12391-27	PDZD7	Q9H5P4	PDZD7	PDZ domain-containing protein 7	0.17	0.576	1.49		862	4996-66	HRG	P04196	HRG	Histidine-rich glycoprotein	0.0226	0.504	1.42
862	12620-3	Septin-11	Q9NVA2	2021-09-11	Septin-11	0.17	0.61	1.53		863	5496-49	Spondin-1	Q9HCB6	SPON1	Spondin-1	0.0226	-0.643	0.64
863	13650-11	KCIP1	Q9NZI2	KCNIP1	Kv channel-interacting protein 1	0.17	0.272	1.21		864	7064-2	VAMP8	Q9BV40	VAMP8	Vesicle-associated membrane protein 8	0.0226	0.269	1.2
864	12497-29	SDOS	Q9BRJ7	NUDT16L1	Tudor-interacting repair regulator protein	0.17	0.791	1.73		865	8834-58	Calnexin	P27824	CANX	Calnexin	0.0226	-0.409	0.753
865	13614-6	CREB-binding protein	Q92793	CREBBP	CREB-binding protein	0.17	-0.535	0.69		866	9328-55	MICB	Q29980	MICB	MHC class I polypeptide-related sequence B	0.0226	0.62	1.54
866	13658-31	PDGF-CC	Q9NRA1	PDGFC	Platelet-derived growth factor C	0.17	0.17	1.13		867	3657-74	Calcineurin B a	P63098	PPP3R1	Calcineurin subunit B type 1	0.0226	0.953	1.94
867	2630-12	IL-1 R AcP	Q9NPH3	IL1RAP	Interleukin-1 Receptor accessory protein	0.17	-0.714	0.61		868	12348-46	SYSM	Q9NP81	SARS2	Serine--tRNA ligase; mitochondrial	0.0226	0.201	1.15
868	13605-16	ANX10	Q9UJ72	ANXA10	Annexin A10	0.171	-0.239	0.847		869	14655-1	DJC17	Q9NVM6	DNAJC17	DnaJ homolog subfamily C member 17	0.0226	0.308	1.24
869	8397-147	QSOX2	Q6ZRP7	QSOX2	Sulfhydryl oxidase 2	0.172	0.696	1.62		870	4435-66	ENPP7	Q6UWV6	ENPP7	Ectonucleotide pyrophosphatase/phosphodiesterase family member 7	0.0226	-0.845	0.557
870	10041-3	HNF4A	P41235	HNF4A	Hepatocyte nuclear factor 4-alpha	0.172	-0.417	0.749		871	8037-53	DJB14	Q8TBM8	DNAJB14	DnaJ homolog subfamily B member 14	0.0226	0.267	1.2
871	11490-42	UBL4A	P11441	UBL4A	Ubiquitin-like protein 4A	0.172	0.393	1.31		872	6643-62	CD47	Q08722	CD47	Leukocyte surface antigen CD47	0.0226	0.312	1.24
872	12702-13	PELI2	Q9HAT8	PELI2	E3 ubiquitin-protein ligase pellino homolog 2	0.172	-0.964	0.513		873	6962-5	DRB3	P79483	HLA-DRB3	HLA class II histocompatibility antigen; DR beta 3 chain	0.0227	-0.302	0.811
873	14101-2	CNTFR alpha	P26992	CNTFR	Ciliary neurotrophic factor receptor subunit alpha	0.172	-0.738	0.6		874	10342-55	PIAS4	Q8N2W9	PIAS4	E3 SUMO-protein ligase PIAS4	0.0227	0.602	1.52
874	2876-74	Topoisomerase I	P11387	TOP1	DNA topoisomerase 1	0.172	0.612	1.53		875	13041-47	TRAF4	Q9BUZ4	TRAF4	TNF receptor-associated factor 4	0.0227	-0.509	0.703
875	3450-4	Kallikrein 6	Q92876	KLK6	Kallikrein-6	0.172	-0.554	0.681		876	13497-34	EIF3J	O75822	EIF3J	Eukaryotic translation initiation factor 3 subunit J	0.0227	-0.883	0.542
876	12987-12	SRSF7	Q16629	SRSF7	Serine/arginine-rich splicing factor 7	0.172	1.4	2.64		877	2638-12	M-CSF R	P07333	CSF1R	Macrophage colony-stimulating factor 1 receptor	0.0227	-0.227	0.854
877	14603-51	KIAA0040	J3QR46	KIAA0040	Uncharacterized protein KIAA0040	0.172	-1.05	0.485		878	4904-7	Caspase-2	P42575	CASP2	Caspase-2	0.0227	-0.558	0.679
878	3748-74	APOA1_MOUSE	Q00623	Apoa1	Apolipoprotein A-I_MOUSE	0.172	-0.558	0.679		879	5384-67	BRF-1	Q92994	BRF1	Transcription factor IIIB 90 kDa subunit	0.0227	0.605	1.52
879	13720-95	Proteinase-3	P24158	PRTN3	Myeloblastin	0.174	-0.194	0.874		880	7842-52	SERF1	O75920	SERF1A	Small EDRK-rich factor 1	0.0227	0.351	1.28
880	10612-18	PLOD3	O60568	PLOD3	Procollagen-lysine;2-oxoglutarate 5-dioxygenase 3	0.175	-0.455	0.73		881	6069-71	SUMF2	Q8NBJ7	SUMF2	Sulfatase-modifying factor 2	0.0227	0.449	1.36
881	8767-44	Endothelin-converting enzyme 1	P42892	ECE1	Endothelin-converting enzyme 1	0.175	0.979	1.97		882	10372-18	STAT6	P42226	STAT6	Signal transducer and activator of transcription 6	0.0227	0.422	1.34
882	9412-52	Activin RIIB	Q13705	ACVR2B	Activin receptor type-2B	0.175	0.262	1.2		883	11425-31	RUFY1	Q96T51	RUFY1	RUN and FYVE domain-containing protein 1	0.0227	0.504	1.42
883	12385-4	CAN3	P20807	CAPN3	Calpain-3	0.177	0.347	1.27		884	11539-4	ATPK	P56134	ATP5J2	ATP synthase subunit f; mitochondrial	0.0227	0.88	1.84
884	4957-1	40S ribosomal protein SA	P08865	RPSA	40S ribosomal protein SA	0.177	-0.351	0.784		885	13596-3	RB27B	O00194	RAB27B	Ras-related protein Rab-27B	0.0228	0.249	1.19
885	14616-16	ZN382	Q96SR6	ZNF382	Zinc finger protein 382	0.178	-0.974	0.509		886	4786-58	Cytidylate kinase	P30085	CMPK1	UMP-CMP kinase	0.0228	0.645	1.56
886	10346-5	STAT3	P40763	STAT3	Signal transducer and activator of transcription 3	0.179	0.704	1.63		887	11117-2	SPT20	Q8TB22	SPATA20	Spermatogenesis-associated protein 20	0.0228	0.227	1.17
887	13983-27	QOR	Q08257	CRYZ	Quinone oxidoreductase	0.18	0.801	1.74		888	12612-37	PSB1	P20618	PSMB1	Proteasome subunit beta type-1	0.0228	-0.951	0.517
888	4568-17	SLIK5	O94991	SLITRK5	SLIT and NTRK-like protein 5	0.18	-0.626	0.648		889	9845-33	PARK7	Q99497	PARK7	Protein DJ-1	0.0228	0.509	1.42
889	5363-51	Semaphorin 3E	O15041	SEMA3E	Semaphorin-3E	0.181	0.496	1.41		890	4141-79	IP-10	P02778	CXCL10	C-X-C motif chemokine 10	0.0229	0.321	1.25
890	7050-5	NEGR1	Q7Z3B1	NEGR1	Neuronal growth regulator 1	0.181	-0.507	0.704		891	6930-95	SIA8F	P61647	ST8SIA6	Alpha-2;8-sialyltransferase 8F	0.0229	0.293	1.22
891	5024-67	Rb	P06400	RB1	Retinoblastoma-associated protein	0.181	0.537	1.45		892	4423-77	BCL2-like 1 protein	Q07817	BCL2L1	Bcl-2-like protein 1	0.023	0.462	1.38
892	6590-54	Neuropilin-2	O60462	NRP2	Neuropilin-2	0.181	-1.03	0.491		893	10514-5	PGD2 synthase	P41222	PTGDS	Prostaglandin-H2 D-isomerase	0.0232	0.307	1.24
893	14042-11	SARP-2	Q8N474	SFRP1	Secreted frizzled-related protein 1	0.182	1.05	2.07		894	3168-8	ADAMTS-5	Q9UNA0	ADAMTS5	A disintegrin and metalloproteinase with thrombospondin motifs 5	0.0232	-0.32	0.801
894	6555-58	Stomatin-like protein 2	Q9UJZ1	STOML2	Stomatin-like protein 2; mitochondrial	0.182	-0.38	0.768		895	8882-1	ADAM 17	P78536	ADAM17	Disintegrin and metalloproteinase domain-containing protein 17	0.0232	-0.35	0.785
895	12595-11	TMOD1	P28289	TMOD1	Tropomodulin-1	0.184	-0.534	0.691		896	9082-25	SE1L2	Q5TEA6	SEL1L2	Protein sel-1 homolog 2	0.0232	0.335	1.26
896	2696-87	Persephin	O60542	PSPN	Persephin	0.184	-0.434	0.74		897	9844-138	ACTN2	P35609	ACTN2	Alpha-actinin-2	0.0232	2.65	6.26
897	13506-10	DUS2L	Q9NX74	DUS2	tRNA-dihydrouridine(20) synthase [NAD(P)+]-like	0.184	0.431	1.35		898	6400-33	P5I13	Q8NBR0	TP53I13	Tumor protein p53-inducible protein 13	0.0233	0.582	1.5
898	4138-25	IL-20	Q9NYY1	IL20	Interleukin-20	0.184	-0.455	0.729		899	7268-12	IFNA4	P05014	IFNA4	Interferon alpha-4	0.0233	0.348	1.27
899	9971-5	CSMD2	Q7Z408	CSMD2	CUB and sushi domain-containing protein 2	0.184	0.586	1.5		900	2579-17	MMP-9	P14780	MMP9	Matrix metalloproteinase-9	0.0234	0.417	1.33
900	9569-14	SCAR3	Q6AZY7	SCARA3	Scavenger receptor class A member 3	0.185	-0.842	0.558		901	7803-4	CHST1	O43916	CHST1	Carbohydrate sulfotransferase 1	0.0234	0.23	1.17
901	6232-54	B7-2	P42081	CD86	T-lymphocyte activation antigen CD86	0.186	0.34	1.27		902	3181-50	Cathepsin S	P25774	CTSS	Cathepsin S	0.0235	0.16	1.12
902	5225-50	CK2-A1:B	P68400 P67870	CSNK2A1 CSNK2B	Casein kinase II 2-alpha:2-beta heterotetramer	0.186	-0.98	0.507		903	3796-79	ANGL4	Q9BY76	ANGPTL4	Angiopoietin-related protein 4	0.0235	0.407	1.33
903	7933-75	ADA22	Q9P0K1	ADAM22	Disintegrin and metalloproteinase domain-containing protein 22	0.187	-0.78	0.582		904	3083-71	XEDAR	Q9HAV5	EDA2R	Tumor necrosis factor receptor superfamily member 27	0.0235	-0.259	0.836
904	13924-13	MYZAP	P0CAP1	MYZAP	Myocardial zonula adherens protein	0.187	0.196	1.15		905	3418-12	CAMK1D	Q8IU85	CAMK1D	Calcium/calmodulin-dependent protein kinase type 1D	0.0236	0.394	1.31
905	5903-91	HSP70 protein 8	P11142	HSPA8	Heat shock cognate 71 kDa protein	0.187	0.393	1.31		906	12350-86	ETS2	P15036	ETS2	Protein C-ets-2	0.0236	0.544	1.46
906	12715-30	DCP1B	Q8IZD4	DCP1B	mRNA-decapping enzyme 1B	0.187	-0.368	0.775		907	13682-47	M-CSF R	P07333	CSF1R	Macrophage colony-stimulating factor 1 receptor	0.0237	0.48	1.39
907	11110-4	TM119	Q4V9L6	TMEM119	Transmembrane protein 119	0.187	-0.44	0.737		908	14157-21	14-3-3E	P62258	YWHAE	14-3-3 protein epsilon	0.0237	-0.595	0.662
908	9110-2	SYT17	Q9BSW7	SYT17	Synaptotagmin-17	0.187	-0.344	0.788		909	3606-2	Discoidin domain receptor 2	Q16832	DDR2	Discoidin domain-containing receptor 2	0.0238	-0.274	0.827
909	5861-78	3HAO	P46952	HAAO	3-hydroxyanthranilate 3;4-dioxygenase	0.188	-0.517	0.699		910	7812-11	calgranulin B	P06702	S100A9	Protein S100-A9	0.0239	0.554	1.47
910	4152-58	Prekallikrein	P03952	KLKB1	Plasma kallikrein	0.188	-0.296	0.814		911	5618-50	FAM3B	P58499	FAM3B	Protein FAM3B	0.024	0.907	1.87
911	9226-6	TMUB2	Q71RG4	TMUB2	Transmembrane and ubiquitin-like domain-containing protein 2	0.188	-0.276	0.826		912	13132-14	SEM5A	Q13591	SEMA5A	Semaphorin-5A	0.0241	-0.663	0.632
912	11464-9	RELB	Q01201	RELB	Transcription factor RelB	0.188	0.492	1.41		913	8700-325	GLT11	Q8NCW6	GALNT11	Polypeptide N-acetylgalactosaminyltransferase 11	0.0241	0.308	1.24
913	4831-4	sL-Selectin	P14151	SELL	L-Selectin	0.188	0.665	1.59		914	9199-6	UB2G2	P60604	UBE2G2	Ubiquitin-conjugating enzyme E2 G2	0.0242	0.493	1.41
914	12675-14	SYDC	P14868	DARS	Aspartate--tRNA ligase; cytoplasmic	0.188	-0.793	0.577		915	10015-119	KCAB2	Q13303	KCNAB2	Voltage-gated potassium channel subunit beta-2	0.0246	-0.164	0.892
915	5034-79	Trypsin 2	P07478	PRSS2	Trypsin-2	0.189	4.89	29.7		916	12844-10	BAG4	O95429	BAG4	BAG family molecular chaperone regulator 4	0.0246	-0.798	0.575
916	11312-40	PMS2	P54278	PMS2	Mismatch repair endonuclease PMS2	0.189	0.313	1.24		917	3033-57	Galectin-2	P05162	LGALS2	Galectin-2	0.0246	-0.494	0.71
917	3898-5	PSD7	P51665	PSMD7	26S proteasome non-ATPase regulatory subunit 7	0.189	-0.4	0.758		918	3025-50	bFGF	P09038	FGF2	Fibroblast growth factor 2	0.0247	1.78	3.44
918	7859-21	PCDGK	Q9UN70	PCDHGC3	Protocadherin gamma-C3	0.189	0.579	1.49		919	8545-14	CQ078	Q8N4C9	C17orf78	Uncharacterized protein C17orf78	0.0247	0.136	1.1
919	12457-10	MTND	Q9BV57	ADI1	1;2-dihydroxy-3-keto-5-methylthiopentene dioxygenase	0.189	0.231	1.17		920	5740-17	ROBO1	Q9Y6N7	ROBO1	Roundabout homolog 1	0.0247	-0.693	0.619
920	13725-3	FGF-16	O43320	FGF16	Fibroblast growth factor 16	0.189	0.4	1.32		921	10426-21	GOSR2	O14653	GOSR2	Golgi SNAP receptor complex member 2	0.0251	0.914	1.88
921	14043-12	EEA1	Q15075	EEA1	Early endosome antigen 1	0.189	0.23	1.17		922	12355-223	RRFM	Q96E11	MRRF	Ribosome-recycling factor; mitochondrial	0.0251	0.878	1.84
922	14587-16	GDF-11	O95390	GDF11	Growth/differentiation factor 11	0.189	1.51	2.85		923	6581-50	Gc-Globulin; Mixed Type	P02774	GC	Vitamin D-binding protein	0.0251	-0.694	0.618
923	2771-35	IGFBP-1	P08833	IGFBP1	Insulin-like growth factor-binding protein 1	0.189	1.51	2.85		924	3341-33	ABL1	P00519	ABL1	Tyrosine-protein kinase ABL1	0.0251	-0.632	0.645
924	3583-54	Arylsulfatase A	P15289	ARSA	Arylsulfatase A	0.189	-0.479	0.717		925	14273-19	PPCE	P48147	PREP	Prolyl endopeptidase	0.0253	0.517	1.43
925	6257-56	CGRE1	Q99674	CGREF1	Cell growth regulator with EF hand domain protein 1	0.189	-0.416	0.75		926	5259-2	TAK1-TAB1	O43318 Q15750	MAP3K7 TAB1	Mitogen-activated protein kinase kinase kinase 7:TGF-beta-activated kinase 1 and MAP3K7-binding protein 1 fusion	0.0253	0.437	1.35
926	8653-132	DNJC4	Q9NNZ3	DNAJC4	DnaJ homolog subfamily C member 4	0.189	0.402	1.32		927	3152-57	TNF sR-II	P20333	TNFRSF1B	Tumor necrosis factor receptor superfamily member 1B	0.0254	0.814	1.76
927	9837-60	NAD(P)H dehydrogenase	P15559	NQO1	NAD(P)H dehydrogenase [quinone] 1	0.189	0.35	1.27		928	11602-12	CPNE1	Q99829	CPNE1	Copine-1	0.0254	0.464	1.38
928	9097-5	K1324	Q6UXG2	KIAA1324	UPF0577 protein KIAA1324	0.189	0.395	1.31		929	12668-7	VPS4B	O75351	VPS4B	Vacuolar protein sorting-associated protein 4B	0.0255	0.908	1.88
929	14314-6	PPIL2	Q13356	PPIL2	Peptidyl-prolyl cis-trans isomerase-like 2	0.19	0.43	1.35		930	5033-27	Tropomyosin 1 alpha chain	P09493	TPM1	Tropomyosin alpha-1 chain	0.0255	0.401	1.32
930	3029-52	DC-SIGN	Q9NNX6	CD209	CD209 antigen	0.19	0.316	1.24		931	4254-6	NUDC3	Q8IVD9	NUDCD3	NudC domain-containing protein 3	0.0255	-0.456	0.729
931	8696-15	G3ST1	Q99999	GAL3ST1	Galactosylceramide sulfotransferase	0.19	0.543	1.46		932	5015-15	PAFAH	Q13093	PLA2G7	Platelet-activating factor acetylhydrolase	0.0255	0.623	1.54
932	9015-1	PRG3	Q9Y2Y8	PRG3	Proteoglycan 3	0.19	1.27	2.42		933	12333-87	RPIA	P49247	RPIA	Ribose-5-phosphate isomerase	0.0255	-0.725	0.605
933	12956-40	KBP	Q96EK5	KIAA1279	KIF1-binding protein	0.19	0.964	1.95		934	14127-240	IFN-b	P01574	IFNB1	Interferon beta	0.0256	-0.451	0.731
934	14684-17	CAN2	P17655	CAPN2	Calpain-2 catalytic subunit	0.19	0.559	1.47		935	7884-15	Discoidin domain receptor 2	Q16832	DDR2	Discoidin domain-containing receptor 2	0.0256	1.53	2.89
935	6252-62	Secretoglobin family 3A member 1	Q96QR1	SCGB3A1	Secretoglobin family 3A member 1	0.191	0.226	1.17		936	11203-97	KPYR	P30613	PKLR	Pyruvate kinase PKLR	0.0257	-0.59	0.664
936	11539-4	ATPK	P56134	ATP5J2	ATP synthase subunit f; mitochondrial	0.191	0.63	1.55		937	14110-200	ON	P09486	SPARC	SPARC	0.0257	0.114	1.08
937	13669-6	FGFR-3	P22607	FGFR3	Fibroblast growth factor receptor 3	0.191	0.638	1.56		938	14097-86	ST4S6	Q7LFX5	CHST15	Carbohydrate sulfotransferase 15	0.0257	-0.583	0.667
938	13738-8	Inhibin bA chain	P08476	INHBA	Inhibin beta A chain	0.191	-1.36	0.391		939	6434-18	Amine oxidase	O75106	AOC2	Retina-specific copper amine oxidase	0.0258	-0.257	0.837
939	5032-64	SSRP1	Q08945	SSRP1	FACT complex subunit SSRP1	0.191	0.341	1.27		940	10572-65	CST8	O60676	CST8	Cystatin-8	0.0258	-0.409	0.753
940	7920-30	SIA8B	Q92186	ST8SIA2	Alpha-2;8-sialyltransferase 8B	0.191	-0.809	0.571		941	10970-3	NAR3	Q13508	ART3	Ecto-ADP-ribosyltransferase 3	0.0258	0.43	1.35
941	12585-39	ERCC1	P07992	ERCC1	DNA excision repair protein ERCC-1	0.192	0.408	1.33		942	11363-58	AQP4	P55087	AQP4	Aquaporin-4	0.0258	0.23	1.17
942	3624-3	Marapsin	Q9BQR3	PRSS27	Serine protease 27	0.192	0.608	1.52		943	11516-7	FABPL	P07148	FABP1	Fatty acid-binding protein; liver	0.0258	0.707	1.63
943	10439-57	Alpha-amylase 2B	P19961	AMY2B	Alpha-amylase 2B	0.193	1.06	2.08		944	3329-14	PGRP-S	O75594	PGLYRP1	Peptidoglycan recognition protein 1	0.0258	-0.384	0.766
944	14139-16	NRG4	Q8WWG1	NRG4	Neuregulin-4	0.193	-0.207	0.866		945	7625-27	14-3-3 protein theta	P27348	YWHAQ	14-3-3 protein theta	0.0258	-0.6	0.66
945	3083-71	XEDAR	Q9HAV5	EDA2R	Tumor necrosis factor receptor superfamily member 27	0.193	-0.525	0.695		946	4862-63	BMP RII	Q13873	BMPR2	Bone morphogenetic protein receptor type-2	0.0258	0.303	1.23
946	5100-53	LIMP II	Q14108	SCARB2	Lysosome membrane protein 2	0.193	-0.328	0.797		947	11372-2	ZNF18	P17022	ZNF18	Zinc finger protein 18	0.0259	0.397	1.32
947	3684-78	Macrophage scavenger receptor	P21757	MSR1	Macrophage scavenger receptor types I and II	0.194	-0.295	0.815		948	4156-74	TGF-b2	P61812	TGFB2	Transforming growth factor beta-2	0.0261	-0.54	0.688
948	13651-54	ZFP91	Q96JP5	ZFP91	E3 ubiquitin-protein ligase ZFP91	0.194	-0.65	0.637		949	2809-25	ADAMTS-4	O75173	ADAMTS4	A disintegrin and metalloproteinase with thrombospondin motifs 4	0.0263	-0.51	0.702
949	8467-9	Activin AB	P08476 P09529	INHBA INHBB	Inhibin beta A chain:Inhibin beta B chain heterodimer	0.194	-1.36	0.388		950	6027-31	REL3	Q8WXF3	RLN3	Relaxin-3	0.0263	0.342	1.27
950	9468-8	Lectin; mannose-binding 2	Q12907	LMAN2	Vesicular integral-membrane protein VIP36	0.194	0.536	1.45		951	3622-33	LGMN	Q99538	LGMN	Legumain	0.0263	0.499	1.41
951	11514-196	CD59	P13987	CD59	CD59 glycoprotein	0.195	2.43	5.41		952	11391-69	MVK	Q03426	MVK	Mevalonate kinase	0.0263	0.56	1.47
952	11430-49	DTX1	Q86Y01	DTX1	E3 ubiquitin-protein ligase DTX1	0.195	-0.407	0.754		953	3342-76	ABL2	P42684	ABL2	Abelson tyrosine-protein kinase 2	0.0263	0.365	1.29
953	11289-31	KC1D	P48730	CSNK1D	Casein kinase I isoform delta	0.195	0.293	1.23		954	4930-21	Stanniocalcin-1	P52823	STC1	Stanniocalcin-1	0.0264	0.639	1.56
954	12394-53	CP054	Q6UWD8	C16orf54	Transmembrane protein C16orf54	0.195	-0.494	0.71		955	6442-6	BAGE3	Q86Y29	BAGE3	B melanoma antigen 3	0.0264	-0.438	0.738
955	9638-2	TIGIT	Q495A1	TIGIT	T-cell immunoreceptor with Ig and ITIM domains	0.195	-1.05	0.485		956	7809-22	SPAT9	Q9BWV2	SPATA9	Spermatogenesis-associated protein 9	0.0264	-0.539	0.688
956	8035-6	CA198	Q9H425	C1orf198	Uncharacterized protein C1orf198	0.196	-0.159	0.895		957	10667-78	CA185	Q5T7R7	C1orf185	Uncharacterized protein C1orf185	0.0264	-0.358	0.78
957	8389-8	CN16B	Q0VAA2	LRRC74A	Leucine-rich repeat-containing protein 74A	0.196	0.531	1.44		958	7882-31	SLAF7	Q9NQ25	SLAMF7	SLAM family member 7	0.0264	0.904	1.87
958	12616-45	NRBP	Q9UHY1	NRBP1	Nuclear receptor-binding protein	0.197	0.302	1.23		959	3201-49	kallikrein 5	Q9Y337	KLK5	Kallikrein-5	0.0265	-0.645	0.639
959	2711-6	CNTFR alpha	P26992	CNTFR	Ciliary neurotrophic factor receptor subunit alpha	0.197	-0.661	0.633		960	3291-30	CD23	P06734	FCER2	Low affinity immunoglobulin epsilon Fc receptor	0.0265	0.561	1.48
960	3815-14	IL-12 RB2	Q99665	IL12RB2	Interleukin-12 receptor subunit beta-2	0.197	-0.355	0.782		961	2839-2	OX40 Ligand	P23510	TNFSF4	Tumor necrosis factor ligand superfamily member 4	0.0266	-0.489	0.712
961	6440-31	MFAP5	Q13361	MFAP5	Microfibrillar-associated protein 5	0.197	0.701	1.63		962	3191-50	WFKN1	Q96NZ8	WFIKKN1	WAP; kazal; immunoglobulin; kunitz and NTR domain-containing protein 1	0.0267	-0.717	0.609
962	9038-12	JTB	O76095	JTB	Protein JTB	0.197	0.313	1.24		963	10463-23	Alkaline phosphatase; intestine	P09923	ALPI	Intestinal-type alkaline phosphatase	0.0267	-0.207	0.866
963	3844-2	Cyclophilin A	P62937	PPIA	Peptidyl-prolyl cis-trans isomerase A	0.197	-0.415	0.75		964	4355-13	DAPK2	Q9UIK4	DAPK2	Death-associated protein kinase 2	0.0267	-0.631	0.646
964	14098-28	SYCC	P49589	CARS	Cysteine--tRNA ligase; cytoplasmic	0.197	-0.862	0.55		965	7202-107	SEMA6C	Q9H3T2	SEMA6C	Semaphorin-6C	0.0267	-0.357	0.781
965	3622-33	LGMN	Q99538	LGMN	Legumain	0.197	0.438	1.35		966	13540-1	GPR26	Q8NDV2	GPR26	G-protein coupled receptor 26	0.0268	0.685	1.61
966	14064-21	PGRP-S	O75594	PGLYRP1	Peptidoglycan recognition protein 1	0.197	-0.348	0.786		967	11536-9	MYSM1	Q5VVJ2	MYSM1	Histone H2A deubiquitinase MYSM1	0.0268	0.17	1.13
967	13374-4	DB113	Q30KQ7	DEFB113	Beta-defensin 113	0.197	-0.18	0.883		968	9276-7	CBPA2	P48052	CPA2	Carboxypeptidase A2	0.0268	0.156	1.11
968	13994-1	FBRL	P22087	FBL	rRNA 2'-O-methyltransferase fibrillarin	0.198	0.461	1.38		969	3647-49	TLR4:MD-2 complex	O00206 Q9Y6Y9	TLR4 LY96	Toll-like receptor 4:Lymphocyte antigen 96 complex	0.0269	0.244	1.18
969	9377-25	SCF	P21583	KITLG	Kit ligand	0.198	-0.795	0.576		970	13519-112	ARHGP	Q86VW2	ARHGEF25	Rho guanine nucleotide exchange factor 25	0.0269	0.384	1.3
970	13697-51	GPDA	P21695	GPD1	Glycerol-3-phosphate dehydrogenase [NAD(+)]; cytoplasmic	0.198	0.71	1.64		971	6600-70	RELL2	Q8NC24	RELL2	RELT-like protein 2	0.0269	0.421	1.34
971	12707-26	DPYL3	Q14195	DPYSL3	Dihydropyrimidinase-related protein 3	0.198	0.698	1.62		972	12895-28	DGKB	Q9Y6T7	DGKB	Diacylglycerol kinase beta	0.0269	0.372	1.29
972	3315-15	GPC2	Q8N158	GPC2	Glypican-2	0.198	-0.499	0.707		973	14109-15	MIP-5	Q16663	CCL15	C-C motif chemokine 15	0.027	0.834	1.78
973	3466-8	PRKACA	P17612	PRKACA	cAMP-dependent protein kinase catalytic subunit alpha	0.198	-0.839	0.559		974	3391-10	PK3CG	P48736	PIK3CG	Phosphatidylinositol 4;5-bisphosphate 3-kinase catalytic subunit gamma isoform	0.0271	0.708	1.63
974	4959-2	AGR2	O95994	AGR2	Anterior gradient protein 2 homolog	0.198	0.309	1.24		975	7980-72	B3GN2	Q9NY97	B3GNT2	N-acetyllactosaminide beta-1;3-N-acetylglucosaminyltransferase 2	0.0271	-0.681	0.624
975	4989-7	Fibrinogen g-chain dimer	P02679	FGG	Fibrinogen gamma chain	0.198	-0.449	0.733		976	9363-11	CX048	Q8WUE5	CT55	Cancer/testis antigen 55	0.0272	0.275	1.21
976	5648-28	CTRB2	Q6GPI1	CTRB2	Chymotrypsinogen B2	0.198	0.277	1.21		977	11288-26	5NTC	P49902	NT5C2	Cytosolic purine 5'-nucleotidase	0.0274	-0.834	0.561
977	6402-8	PILRA isoform FDF03-deltaTM	Q9UKJ1	PILRA	Paired immunoglobulin-like type 2 receptor alpha isoform FDF03-deltaTM	0.198	0.5	1.41		978	9255-5	IL-17C	Q9P0M4	IL17C	Interleukin-17C	0.0275	0.188	1.14
978	8013-9	LMA2L	Q9H0V9	LMAN2L	VIP36-like protein	0.198	-1	0.499		979	8484-8	Leptin	P41159	LEP	Leptin	0.0275	0.459	1.37
979	6627-25	LIPR1	P54315	PNLIPRP1	Inactive pancreatic lipase-related protein 1	0.199	0.304	1.23		980	2429-27	C8	P07357;P07358;P07360	C8A C8B C8G	Complement component C8	0.0278	0.679	1.6
980	5739-75	KTDAP	P60985	KRTDAP	Keratinocyte differentiation-associated protein	0.199	0.441	1.36		981	2829-19	IL-27	Q8NEV9 Q14213	IL27 EBI3	Interleukin-27	0.0279	0.23	1.17
981	5030-52	SIRT2	Q8IXJ6	SIRT2	NAD-dependent protein deacetylase sirtuin-2	0.2	-0.469	0.722		982	8816-44	ARMC5	Q96C12	ARMC5	Armadillo repeat-containing protein 5	0.028	0.177	1.13
982	2952-75	IGF-I	P05019	IGF1	Insulin-like growth factor I	0.201	-0.789	0.579		983	9058-1	TIM21	Q9BVV7	TIMM21	Mitochondrial import inner membrane translocase subunit Tim21	0.0281	-0.525	0.695
983	8458-16	a-Synuclein	P37840	SNCA	Alpha-synuclein	0.201	-1.45	0.367		984	8358-30	Peroxiredoxin-3	P30048	PRDX3	Thioredoxin-dependent peroxide reductase; mitochondrial	0.0283	-0.867	0.548
984	3038-9	I-TAC	O14625	CXCL11	C-X-C motif chemokine 11	0.201	-1	0.5		985	9256-78	NPTX1	Q15818	NPTX1	Neuronal pentraxin-1	0.0283	-0.622	0.65
985	3040-59	MIP-1a	P10147	CCL3	C-C motif chemokine 3	0.201	-0.214	0.862		986	9370-69	GGH	Q92820	GGH	Gamma-glutamyl hydrolase	0.0283	0.865	1.82
986	13042-7	KCA10	Q16322	KCNA10	Potassium voltage-gated channel subfamily A member 10	0.201	-0.361	0.779		987	5837-49	LIF sR	P42702	LIFR	Leukemia inhibitory factor receptor	0.0285	-0.62	0.65
987	5073-30	IgG	P01857	IGHG1 IGHG2 IGHG3 IGHG4 IGK@ IGL@	Immunoglobulin G	0.201	1.14	2.2		988	12786-61	GDE5	Q9NPB8	GPCPD1	Glycerophosphocholine phosphodiesterase GPCPD1	0.0285	-0.316	0.803
988	10699-52	LRP1	Q07954	LRP1	Prolow-density lipoprotein receptor-related protein 1	0.201	-0.243	0.845		989	3489-9	CNTF	P26441	CNTF	Ciliary neurotrophic factor	0.0285	-0.372	0.772
989	11672-17	KI16B	Q96L93	KIF16B	Kinesin-like protein KIF16B	0.201	0.526	1.44		990	9352-86	REG3G	Q6UW15	REG3G	Regenerating islet-derived protein 3-gamma	0.0286	0.357	1.28
990	4588-1	PH	P01298	PPY	Pancreatic hormone	0.201	0.366	1.29		991	8853-2	CLC4A	Q9UMR7	CLEC4A	C-type lectin domain family 4 member A	0.0287	0.288	1.22
991	7191-32	SLMAP	Q14BN4	SLMAP	Sarcolemmal membrane-associated protein	0.202	-0.635	0.644		992	7755-37	ITB5	P18084	ITGB5	Integrin beta-5	0.0288	0.19	1.14
992	12625-138	KLHL7	Q8IXQ5	KLHL7	Kelch-like protein 7	0.202	0.396	1.32		993	3313-21	FCN2	Q15485	FCN2	Ficolin-2	0.0288	0.543	1.46
993	13525-17	KCNG4	Q8TDN1	KCNG4	Potassium voltage-gated channel subfamily G member 4	0.202	0.446	1.36		994	4567-82	SH21A	O60880	SH2D1A	SH2 domain-containing protein 1A	0.0289	0.457	1.37
994	4697-59	GM-CSF	P04141	CSF2	Granulocyte-macrophage colony-stimulating factor	0.202	-0.338	0.791		995	7676-7	LEG4_MOUSE	Q8K419	Lgals4	Galectin-4_MOUSE	0.0289	0.472	1.39
995	12800-5	TPPP2	P59282	TPPP2	Tubulin polymerization-promoting protein family member 2	0.202	0.657	1.58		996	6113-31	Endothelin 3	P14138	EDN3	Endothelin-3	0.029	0.733	1.66
996	13634-209	PIR	O00625	PIR	Pirin	0.202	-0.728	0.604		997	13955-33	DAPK1	P53355	DAPK1	Death-associated protein kinase 1	0.029	-0.665	0.631
997	3070-1	IL-2	P60568	IL2	Interleukin-2	0.202	-0.946	0.519		998	3182-38	CD39	P49961	ENTPD1	Ectonucleoside triphosphate diphosphohydrolase 1	0.029	0.234	1.18
998	5988-49	LIGHT	O43557	TNFSF14	Tumor necrosis factor ligand superfamily member 14	0.202	0.264	1.2		999	12820-1	GRAP	Q13588	GRAP	GRB2-related adapter protein	0.029	0.534	1.45
999	13495-48	HCAR2	Q8TDS4	HCAR2	Hydroxycarboxylic acid receptor 2	0.203	0.246	1.19		1000	10550-37	BMP RIB	O00238	BMPR1B	Bone morphogenetic protein receptor type-1B	0.0291	0.231	1.17
1000	8106-15	SSRA	P43307	SSR1	Translocon-associated protein subunit alpha	0.203	-0.308	0.808		1001	6455-52	HPLN4	Q86UW8	HAPLN4	Hyaluronan and proteoglycan link protein 4	0.0292	1.09	2.13
1001	9991-112	EMIL3	Q9NT22	EMILIN3	EMILIN-3	0.204	0.398	1.32		1002	4708-3	17-beta-HSD 1	P14061	HSD17B1	Estradiol 17-beta-dehydrogenase 1	0.0293	0.331	1.26
1002	5756-66	PAPP2	Q9BXP8	PAPPA2	Pappalysin-2	0.205	0.301	1.23		1003	11219-95	FGFP3	Q8TAT2	FGFBP3	Fibroblast growth factor-binding protein 3	0.0293	-0.427	0.744
1003	9816-37	ISOC1	Q96CN7	ISOC1	Isochorismatase domain-containing protein 1	0.205	-0.467	0.724		1004	3847-56	ETHE1	O95571	ETHE1	Persulfide dioxygenase ETHE1; mitochondrial	0.0293	0.571	1.49
1004	6096-23	CO6A2	P12110	COL6A2	Collagen alpha-2(VI) chain	0.205	-2.32	0.2		1005	4491-4	IL-5 Ra	Q01344	IL5RA	Interleukin-5 receptor subunit alpha	0.0293	-0.167	0.89
1005	5328-33	EGFRvIII	P00533	EGFR	Epidermal growth factor receptor variant III	0.207	0.345	1.27		1006	4981-6	DSC3	Q14574	DSC3	Desmocollin-3	0.0294	-0.34	0.79
1006	8484-24	Leptin	P41159	LEP	Leptin	0.207	-0.209	0.865		1007	7262-191	CHSTE	Q8NCH0	CHST14	Carbohydrate sulfotransferase 14	0.0294	-0.185	0.88
1007	4546-27	EMR2	Q9UHX3	ADGRE2	Adhesion G protein-coupled receptor E2	0.207	-0.609	0.656		1008	13724-27	FGF-19	O95750	FGF19	Fibroblast growth factor 19	0.0295	0.31	1.24
1008	2774-10	IL-16	Q14005	IL16	Interleukin-16	0.207	0.278	1.21		1009	4763-31	Afamin	P43652	AFM	Afamin	0.0295	1.15	2.22
1009	12578-13	ARF3	P61204	ARF3	ADP-ribosylation factor 3	0.208	-0.285	0.821		1010	14135-3	RXFP1	Q9HBX9	RXFP1	Relaxin receptor 1	0.0295	0.148	1.11
1010	11582-63	DNJA2	O60884	DNAJA2	DnaJ homolog subfamily A member 2	0.208	-0.406	0.755		1011	3220-40	RET	P07949	RET	Proto-oncogene tyrosine-protein kinase receptor Ret	0.0295	0.119	1.09
1011	12389-4	ORC6	Q9Y5N6	ORC6L	Origin recognition complex subunit 6	0.208	0.613	1.53		1012	6472-40	GP100	P40967	PMEL	Melanocyte protein PMEL	0.0295	0.432	1.35
1012	12576-21	MAGE-3	P43357	MAGEA3	Melanoma-associated antigen 3	0.208	-0.308	0.808		1013	7227-75	COCH	O43405	COCH	Cochlin	0.0295	0.727	1.66
1013	12652-37	SAHH2	O43865	AHCYL1	Adenosylhomocysteinase 2	0.208	0.894	1.86		1014	8760-10	DCNL5	Q9BTE7	DCUN1D5	DCN1-like protein 5	0.0296	-0.605	0.657
1014	14123-34	GI24	Q9H7M9	C10orf54	V-type immunoglobulin domain-containing suppressor of T-cell activation	0.208	0.389	1.31		1015	2182-54	C4b	P0C0L4 P0C0L5	C4A C4B	Complement C4b	0.0296	-0.379	0.769
1015	14618-26	ECOP	Q96AW1	VOPP1	Vesicular; overexpressed in cancer; prosurvival protein 1	0.208	-0.4	0.758		1016	9768-5	IL-10 Ra	Q13651	IL10RA	Interleukin-10 receptor subunit alpha	0.0296	0.363	1.29
1016	5754-76	INSL6	Q9Y581	INSL6	Insulin-like peptide INSL6	0.208	-0.38	0.768		1017	7113-1	GRPE1	Q9HAV7	GRPEL1	GrpE protein homolog 1; mitochondrial	0.0298	0.933	1.91
1017	9366-54	IL-21 sR	Q9HBE5	IL21R	Interleukin-21 receptor	0.208	1.03	2.05		1018	7970-315	NAR3	Q13508	ART3	Ecto-ADP-ribosyltransferase 3	0.0298	0.411	1.33
1018	3152-57	TNF sR-II	P20333	TNFRSF1B	Tumor necrosis factor receptor superfamily member 1B	0.208	0.624	1.54		1019	3435-53	FN1.4	P02751	FN1	Fibronectin Fragment 4	0.0298	-0.562	0.678
1019	10356-21	c-Jun	P05412	JUN	Transcription factor AP-1	0.209	0.302	1.23		1020	12940-35	AL3B1	P43353	ALDH3B1	Aldehyde dehydrogenase family 3 member B1	0.03	-0.102	0.931
1020	2436-49	CXCL16; soluble	Q9H2A7	CXCL16	C-X-C motif chemokine 16	0.209	0.724	1.65		1021	12575-30	C1TC	P11586	MTHFD1	C-1-tetrahydrofolate synthase; cytoplasmic	0.03	-0.495	0.709
1021	4322-28	AMNLS	Q9BXJ7	AMN	Protein amnionless	0.209	-0.911	0.532		1022	14615-46	KRA24	Q9BYR9	KRTAP2-4	Keratin-associated protein 2-4	0.03	-0.84	0.559
1022	5071-3	IgG	P01857	IGHG1 IGHG2 IGHG3 IGHG4 IGK@ IGL@	Immunoglobulin G	0.209	1.39	2.62		1023	12473-48	KCTD5	Q9NXV2	KCTD5	BTB/POZ domain-containing protein KCTD5	0.0304	0.411	1.33
1023	7065-1	G6B	O95866	G6B	Protein G6b	0.209	-0.351	0.784		1024	3472-40	Survivin	O15392	BIRC5	Baculoviral IAP repeat-containing protein 5	0.0304	0.312	1.24
1024	9790-28	BR serine/threonine kinase 2	Q8IWQ3	BRSK2	Serine/threonine-protein kinase BRSK2	0.209	0.479	1.39		1025	4455-89	MFGM	Q08431	MFGE8	Lactadherin	0.0304	-0.506	0.704
1025	13673-21	TCPH	Q99832	CCT7	T-complex protein 1 subunit eta	0.209	0.358	1.28		1026	4832-75	TRAIL R1	O00220	TNFRSF10A	Tumor necrosis factor receptor superfamily member 10A	0.0304	0.398	1.32
1026	14129-1	IFNA7	P01567	IFNA7	Interferon alpha-7	0.21	0.212	1.16		1027	12347-29	CCM2	Q9BSQ5	CCM2	Cerebral cavernous malformations 2 protein	0.0304	0.602	1.52
1027	6399-52	D107A	Q8IZN7	DEFB107A	Beta-defensin 107	0.211	-0.253	0.839		1028	3399-31	STAB2	Q8WWQ8	STAB2	Stabilin-2	0.0304	0.456	1.37
1028	12742-160	TMM8B	A6NDV4	TMEM8B	Transmembrane protein 8B	0.211	0.156	1.11		1029	8646-61	LRRT4	Q86VH4	LRRTM4	Leucine-rich repeat transmembrane neuronal protein 4	0.0304	0.282	1.22
1029	2700-56	Protein S	P07225	PROS1	Vitamin K-dependent protein S	0.211	-0.365	0.776		1030	5261-13	ABL2	P42684	ABL2	Abelson tyrosine-protein kinase 2	0.0305	0.507	1.42
1030	10510-62	SCIMP	Q6UWF3	SCIMP	SLP adapter and CSK-interacting membrane protein	0.213	-0.549	0.683		1031	14249-68	TRIM1	Q9UJV3	MID2	Probable E3 ubiquitin-protein ligase MID2	0.0305	0.13	1.09
1031	9960-2	TBCD5	Q92609	TBC1D5	TBC1 domain family member 5	0.213	1.61	3.05		1032	11228-37	RIC3	Q7Z5B4	RIC3	Protein RIC-3	0.0308	0.615	1.53
1032	3174-2	ATS1	Q9UHI8	ADAMTS1	A disintegrin and metalloproteinase with thrombospondin motifs 1	0.214	-0.54	0.688		1033	9374-24	NNAT	Q16517	NNAT	Neuronatin	0.0308	0.867	1.82
1033	4453-83	LRRT3	Q86VH5	LRRTM3	Leucine-rich repeat transmembrane neuronal protein 3	0.214	-0.81	0.57		1034	13672-3	HSP76	P17066	HSPA6	Heat shock 70 kDa protein 6	0.0309	0.434	1.35
1034	8034-6	DRGX	A6NNA5	DRGX	Dorsal root ganglia homeobox protein	0.214	1.02	2.03		1035	2636-10	Lymphotoxin b R	P36941	LTBR	Tumor necrosis factor receptor superfamily member 3	0.0309	0.694	1.62
1035	5249-31	DRAK2	O94768	STK17B	Serine/threonine-protein kinase 17B	0.214	0.543	1.46		1036	5988-49	LIGHT	O43557	TNFSF14	Tumor necrosis factor ligand superfamily member 14	0.0309	0.513	1.43
1036	13565-2	p130	Q08999	RBL2	Retinoblastoma-like protein 2	0.215	-0.19	0.877		1037	8840-61	C1s	P09871	C1S	Complement C1s subcomponent	0.0309	-0.432	0.741
1037	2966-65	SCGF-beta	Q9Y240	CLEC11A	Stem cell growth factor-beta	0.215	0.208	1.15		1038	8978-30	M4K3	Q8IVH8	MAP4K3	Mitogen-activated protein kinase kinase kinase kinase 3	0.031	-0.489	0.713
1038	5090-49	ILT-2	Q8NHL6	LILRB1	Leukocyte immunoglobulin-like receptor subfamily B member 1	0.215	-0.429	0.743		1039	10554-23	BGAL	P16278	GLB1	Beta-galactosidase	0.031	0.807	1.75
1039	6504-65	Lysyl oxidase-like protein 2	Q9Y4K0	LOXL2	Lysyl oxidase homolog 2	0.215	0.591	1.51		1040	13548-53	PPC1A	Q5VZY2	PPAPDC1A	Phosphatidate phosphatase PPAPDC1A	0.031	0.332	1.26
1040	13960-15	AGAP3	Q96P47	AGAP3	Arf-GAP with GTPase; ANK repeat and PH domain-containing protein 3	0.216	0.44	1.36		1041	2677-1	ERBB1	P00533	EGFR	Epidermal growth factor receptor	0.031	-0.646	0.639
1041	9245-1	KI2L4	Q99706	KIR2DL4	Killer cell immunoglobulin-like receptor 2DL4	0.216	-0.357	0.781		1042	5628-21	SEM3G	Q9NS98	SEMA3G	Semaphorin-3G	0.031	-0.687	0.621
1042	6425-87	MMP19	Q99542	MMP19	Matrix metalloproteinase-19	0.216	0.525	1.44		1043	3214-3	NRP1	O14786	NRP1	Neuropilin-1	0.0311	0.845	1.8
1043	10088-37	APT	P07741	APRT	Adenine phosphoribosyltransferase	0.216	-1.19	0.439		1044	12488-9	MCTS1	Q9ULC4	MCTS1	Malignant T-cell-amplified sequence 1	0.0314	-0.356	0.781
1044	13449-25	SF3B4	Q15427	SF3B4	Splicing factor 3B subunit 4	0.216	0.337	1.26		1045	13924-13	MYZAP	P0CAP1	MYZAP	Myocardial zonula adherens protein	0.0314	0.323	1.25
1045	9426-73	ID2	Q02363	ID2	DNA-binding protein inhibitor ID-2	0.216	-0.257	0.837		1046	14021-81	MED4	Q9NPJ6	MED4	Mediator of RNA polymerase II transcription subunit 4	0.0314	-0.335	0.793
1046	11542-11	TM230	Q96A57	TMEM230	Transmembrane protein 230	0.217	-0.338	0.791		1047	8252-2	NOTUM	Q6P988	NOTUM	Palmitoleoyl-protein carboxylesterase NOTUM	0.0314	-0.772	0.586
1047	12845-18	SNX17	Q15036	SNX17	Sorting nexin-17	0.217	0.698	1.62		1048	3361-26	CLC4K	Q9UJ71	CD207	C-type lectin domain family 4 member K	0.0314	-0.431	0.742
1048	3316-58	Heparin cofactor II	P05546	SERPIND1	Heparin cofactor 2	0.217	-0.365	0.776		1049	5629-58	NKG2A	P26715	KLRC1	NKG2-A/NKG2-B type II integral membrane protein	0.0314	0.209	1.16
1049	2677-1	ERBB1	P00533	EGFR	Epidermal growth factor receptor	0.217	-0.631	0.646		1050	11198-37	CR3L1	Q96BA8	CREB3L1	Cyclic AMP-responsive element-binding protein 3-like protein 1	0.0315	0.188	1.14
1050	2693-20	OSM	P13725	OSM	Oncostatin-M	0.217	0.334	1.26		1051	13693-5	ARMEL	Q49AH0	CDNF	Cerebral dopamine neurotrophic factor	0.0315	-0.211	0.864
1051	7803-4	CHST1	O43916	CHST1	Carbohydrate sulfotransferase 1	0.217	0.192	1.14		1052	2631-50	IL-10 Rb	Q08334	IL10RB	Interleukin-10 receptor subunit beta	0.0315	0.336	1.26
1052	9224-20	Prolactin Receptor	P16471	PRLR	Prolactin receptor	0.218	0.333	1.26		1053	6374-7	MMP20	O60882	MMP20	Matrix metalloproteinase-20	0.0316	-0.452	0.731
1053	7840-64	LGMN	Q99538	LGMN	Legumain	0.218	-0.657	0.634		1054	7765-15	ITM2A	O43736	ITM2A	Integral membrane protein 2A	0.0316	0.594	1.51
1054	5316-54	Prothrombin	P00734	F2	Prothrombin	0.218	-0.477	0.718		1055	12831-21	TESC	Q96BS2	TESC	Calcineurin B homologous protein 3	0.0316	0.174	1.13
1055	5410-53	CAD15	P55291	CDH15	Cadherin-15	0.218	0.551	1.47		1056	9216-100	PLXB2	O15031	PLXNB2	Plexin-B2	0.0316	0.725	1.65
1056	9522-3	AIF	O95831	AIFM1	Apoptosis-inducing factor 1; mitochondrial	0.219	-0.401	0.757		1057	5011-11	PBEF	P43490	NAMPT	Nicotinamide phosphoribosyltransferase	0.0317	1.04	2.06
1057	13661-193	CYTD	P28325	CST5	Cystatin-D	0.219	-0.908	0.533		1058	13013-41	PRKN2	O60260	PARK2	E3 ubiquitin-protein ligase parkin	0.0319	0.323	1.25
1058	3644-5	Soggy-1	Q9UK85	DKKL1	Dickkopf-like protein 1	0.219	0.743	1.67		1059	13007-66	LCN10	Q6JVE6	LCN10	Epididymal-specific lipocalin-10	0.0319	0.444	1.36
1059	6075-61	Hexosaminidase B	P07686	HEXB	Beta-hexosaminidase subunit beta	0.219	-0.433	0.74		1060	9867-23	F16P2	O00757	FBP2	Fructose-1;6-bisphosphatase isozyme 2	0.0319	0.389	1.31
1060	6350-43	Apo C-II	P02655	APOC2	Apolipoprotein C-II	0.219	0.31	1.24		1061	9064-12	RN215	Q9Y6U7	RNF215	RING finger protein 215	0.0319	1.21	2.31
1061	8094-20	CISD2	Q8N5K1	CISD2	CDGSH iron-sulfur domain-containing protein 2	0.219	0.268	1.2		1062	4717-55	IL-3	P08700	IL3	Interleukin-3	0.032	0.305	1.24
1062	9796-4	CEL	P19835	CEL	Bile salt-activated lipase	0.219	6.65	101		1063	9513-9	FGF22	Q9HCT0	FGF22	Fibroblast growth factor 22	0.0321	-0.281	0.823
1063	10370-21	STAT1	P42224	STAT1	Signal transducer and activator of transcription 1-alpha/beta	0.219	0.856	1.81		1064	14074-2	SHC2	P98077	SHC2	SHC-transforming protein 2	0.0321	-0.166	0.891
1064	2773-50	IL-10	P22301	IL10	Interleukin-10	0.219	-0.717	0.608		1065	2734-49	NKp44	O95944	NCR2	Natural cytotoxicity triggering receptor 2	0.0321	-0.426	0.745
1065	6285-71	K0152	Q14165	MLEC	Malectin	0.219	-0.71	0.611		1066	2888-49	C7	P10643	C7	Complement component C7	0.0321	0.892	1.86
1066	11657-86	SOCS7	O14512	SOCS7	Suppressor of cytokine signaling 7	0.219	0.311	1.24		1067	5744-12	CA056	Q9BUN1	MENT	Protein MENT	0.0321	0.413	1.33
1067	11699-16	TP4A2	Q12974	PTP4A2	Protein tyrosine phosphatase type IVA 2	0.219	0.379	1.3		1068	6360-7	DB128	Q7Z7B8	DEFB128	Beta-defensin 128	0.0321	0.613	1.53
1068	13707-27	SPARCL1	Q14515	SPARCL1	SPARC-like protein 1	0.219	-0.288	0.819		1069	10675-223	TMX2	Q9Y320	TMX2	Thioredoxin-related transmembrane protein 2	0.0322	0.354	1.28
1069	3516-60	SDF-1	P48061	CXCL12	Stromal cell-derived factor 1	0.219	-0.421	0.747		1070	14056-4	Glycoprotein hormones a-chain	P01215	CGA	Glycoprotein hormones alpha chain	0.0323	-0.159	0.896
1070	3681-87	kallikrein 14	Q9P0G3	KLK14	Kallikrein-14	0.219	0.982	1.98		1071	8249-124	ALK	Q9UM73	ALK	ALK tyrosine kinase receptor	0.0323	0.283	1.22
1071	6359-50	AGO61	Q8NAT1	POMGNT2	Protein O-linked-mannose beta-1;4-N-acetylglucosaminyltransferase 2	0.219	-0.55	0.683		1072	4496-60	MMP-12	P39900	MMP12	Macrophage metalloelastase	0.0323	-0.5	0.707
1072	8089-173	NR4A1	P22736	NR4A1	Nuclear receptor subfamily 4 group A member 1	0.219	0.948	1.93		1073	3218-8	PSMA	Q04609	FOLH1	Glutamate carboxypeptidase 2	0.0324	0.576	1.49
1073	2748-3	Activin A	P08476	INHBA	Activin A	0.22	-0.703	0.615		1074	2841-13	sFRP-3	Q92765	FRZB	Secreted frizzled-related protein 3	0.0326	0.632	1.55
1074	4907-56	D-dimer	P02671 P02675 P02679	FGA FGB FGG	D-dimer	0.22	-0.484	0.715		1075	8999-19	CEAM3	P40198	CEACAM3	Carcinoembryonic antigen-related cell adhesion molecule 3	0.0326	0.244	1.18
1075	8458-111	a-Synuclein	P37840	SNCA	Alpha-synuclein	0.22	-1.19	0.438		1076	5122-92	Semaphorin-6A	Q9H2E6	SEMA6A	Semaphorin-6A	0.0326	-0.645	0.639
1076	4423-77	BCL2-like 1 protein	Q07817	BCL2L1	Bcl-2-like protein 1	0.22	0.404	1.32		1077	8851-42	F171B	Q6P995	FAM171B	Protein FAM171B	0.0327	-0.364	0.777
1077	3489-9	CNTF	P26441	CNTF	Ciliary neurotrophic factor	0.221	-1	0.499		1078	9000-177	SLC31	Q07837	SLC3A1	Neutral and basic amino acid transport protein rBAT	0.0327	0.233	1.18
1078	9482-110	NUDT9	Q9BW91	NUDT9	ADP-ribose pyrophosphatase; mitochondrial	0.221	-0.521	0.697		1079	10623-19	MUC1	P15941	MUC1	Mucin-1	0.0327	0.528	1.44
1079	6649-51	NET1	O95631	NTN1	Netrin-1	0.222	1.1	2.15		1080	4557-61	KIRR3	Q8IZU9	KIRREL3	Kin of IRRE-like protein 3	0.0328	-0.209	0.865
1080	4862-63	BMP RII	Q13873	BMPR2	Bone morphogenetic protein receptor type-2	0.222	0.363	1.29		1081	4194-26	AN32B	Q92688	ANP32B	Acidic leucine-rich nuclear phosphoprotein 32 family member B	0.0329	-0.308	0.808
1081	9873-17	ERRalpha	P11474	ESRRA	Steroid hormone receptor ERR1	0.222	-0.184	0.88		1082	7011-8	KCIP4	Q6PIL6	KCNIP4	Kv channel-interacting protein 4	0.0331	1.12	2.18
1082	6388-21	CC126	Q96EE4	CCDC126	Coiled-coil domain-containing protein 126	0.222	0.284	1.22		1083	3590-8	Factor H	P08603	CFH	Complement factor H	0.0332	0.927	1.9
1083	12716-3	ZN175	Q9Y473	ZNF175	Zinc finger protein 175	0.222	0.569	1.48		1084	3065-65	FGF-5	P12034	FGF5	Fibroblast growth factor 5	0.0333	0.18	1.13
1084	7784-1	Kininogen; HMW	P01042	KNG1	Kininogen-1	0.223	0.433	1.35		1085	2685-21	IGFBP-5	P24593	IGFBP5	Insulin-like growth factor-binding protein 5	0.0333	-0.458	0.728
1085	10557-6	TEX29	Q8N6K0	TEX29	Testis-expressed sequence 29 protein	0.224	-0.345	0.787		1086	6221-1	ADPGK	Q9BRR6	ADPGK	ADP-dependent glucokinase	0.0333	-0.31	0.806
1086	12738-43	NISCH	Q9Y2I1	NISCH	Nischarin	0.224	0.411	1.33		1087	7196-21	IFN-w	P05000	IFNW1	Interferon omega-1	0.0333	-0.257	0.837
1087	6230-56	CER1	O95813	CER1	Cerberus	0.224	0.12	1.09		1088	2853-68	CHK1	O14757	CHEK1	Serine/threonine-protein kinase Chk1	0.0334	-0.144	0.905
1088	2870-29	RAC1	P63000	RAC1	Ras-related C3 botulinum toxin substrate 1	0.224	-0.752	0.594		1089	4831-4	sL-Selectin	P14151	SELL	L-Selectin	0.0335	0.589	1.5
1089	3309-2	FCG2A	P12318	FCGR2A	Low affinity immunoglobulin gamma Fc region receptor II-a	0.225	-0.487	0.713		1090	5268-49	MMP-16	P51512	MMP16	Matrix metalloproteinase-16	0.0336	0.233	1.18
1090	14082-56	TLN2	Q9Y4G6	TLN2	Talin-2	0.226	0.447	1.36		1091	12702-13	PELI2	Q9HAT8	PELI2	E3 ubiquitin-protein ligase pellino homolog 2	0.0336	-0.395	0.76
1091	3657-74	Calcineurin B a	P63098	PPP3R1	Calcineurin subunit B type 1	0.226	0.766	1.7		1092	4983-6	ERP29	P30040	ERP29	Endoplasmic reticulum resident protein 29	0.0336	0.51	1.42
1092	8229-1	GXLT1	Q4G148	GXYLT1	Glucoside xylosyltransferase 1	0.226	0.415	1.33		1093	11681-8	NUPL	P52594	AGFG1	Arf-GAP domain and FG repeat-containing protein 1	0.0337	-0.788	0.579
1093	12659-13	GTPB9	Q9NTK5	OLA1	Obg-like ATPase 1	0.227	-0.692	0.619		1094	4136-40	IL-17D	Q8TAD2	IL17D	Interleukin-17D	0.0337	-0.367	0.775
1094	9834-62	ADH1B	P00325	ADH1B	Alcohol dehydrogenase 1B	0.227	-0.45	0.732		1095	4769-10	Olfactomedin-4	Q6UX06	OLFM4	Olfactomedin-4	0.0337	-0.653	0.636
1095	2575-5	Leptin	P41159	LEP	Leptin	0.227	0.688	1.61		1096	4965-27	ATP synthase beta chain	P06576	ATP5B	ATP synthase subunit beta; mitochondrial	0.0337	0.871	1.83
1096	10460-1	Chitotriosidase-1	Q13231	CHIT1	Chitotriosidase-1	0.228	0.552	1.47		1097	12389-4	ORC6	Q9Y5N6	ORC6L	Origin recognition complex subunit 6	0.0338	0.637	1.56
1097	12425-104	ARF6	P62330	ARF6	ADP-ribosylation factor 6	0.228	0.26	1.2		1098	7189-55	CHST3	Q7LGC8	CHST3	Carbohydrate sulfotransferase 3	0.0338	0.151	1.11
1098	12734-112	KIF22	Q14807	KIF22	Kinesin-like protein KIF22	0.228	-0.184	0.88		1099	3148-49	Gro-b	P19875	CXCL2	Gro-beta	0.0342	0.588	1.5
1099	13941-82	SYFM	O95363	FARS2	Phenylalanine--tRNA ligase; mitochondrial	0.228	0.354	1.28		1100	5230-99	HMGR	P04035	HMGCR	3-hydroxy-3-methylglutaryl-coenzyme A reductase	0.0342	-0.196	0.873
1100	14291-53	AGAP2	Q99490	AGAP2	Arf-GAP with GTPase; ANK repeat and PH domain-containing protein 2	0.228	-0.639	0.642		1101	8866-53	QPCTL	Q9NXS2	QPCTL	Glutaminyl-peptide cyclotransferase-like protein	0.0342	0.572	1.49
1101	2516-57	6Ckine	O00585	CCL21	C-C motif chemokine 21	0.228	0.251	1.19		1102	5264-65	calreticulin	P27797	CALR	Calreticulin	0.0344	0.37	1.29
1102	3868-8	SGTA	O43765	SGTA	Small glutamine-rich tetratricopeptide repeat-containing protein alpha	0.228	0.488	1.4		1103	9190-7	CD63	P08962	CD63	CD63 antigen	0.0345	0.397	1.32
1103	4708-3	17-beta-HSD 1	P14061	HSD17B1	Estradiol 17-beta-dehydrogenase 1	0.228	0.235	1.18		1104	12479-50	KAP1	P31321	PRKAR1B	cAMP-dependent protein kinase type I-beta regulatory subunit	0.0345	0.283	1.22
1104	5489-18	Stress-induced-phosphoprotein 1	P31948	STIP1	Stress-induced-phosphoprotein 1	0.228	-0.779	0.583		1105	11401-181	RN146	Q9NTX7	RNF146	E3 ubiquitin-protein ligase RNF146	0.0346	0.202	1.15
1105	5698-60	Tenascin-X	P22105	TNXB	Tenascin-X	0.228	-0.897	0.537		1106	12628-31	LANC2	Q9NS86	LANCL2	LanC-like protein 2	0.0346	-1.26	0.418
1106	6407-63	LAD1	O00515	LAD1	Ladinin-1	0.228	-0.616	0.653		1107	2917-3	sRANKL	O14788	TNFSF11	Tumor necrosis factor ligand superfamily member 11	0.0346	0.31	1.24
1107	6587-6	LRFN5	Q96NI6	LRFN5	Leucine-rich repeat and fibronectin type-III domain-containing protein 5	0.228	0.528	1.44		1108	7932-23	SYT8	Q8NBV8	SYT8	Synaptotagmin-8	0.0347	-0.723	0.606
1108	6617-12	FCRL6	Q6DN72	FCRL6	Fc receptor-like protein 6	0.228	0.525	1.44		1109	6645-53	Periostin	Q15063	POSTN	Periostin	0.0348	-0.621	0.65
1109	9509-4	TM38B	Q9NVV0	TMEM38B	Trimeric intracellular cation channel type B	0.228	0.343	1.27		1110	11244-63	LTBP4	Q8N2S1	LTBP4	Latent-transforming growth factor beta-binding protein 4	0.0348	0.176	1.13
1110	4452-9	LRRT1	Q86UE6	LRRTM1	Leucine-rich repeat transmembrane neuronal protein 1	0.228	-0.832	0.562		1111	12939-1	RPAC1	O15160	POLR1C	DNA-directed RNA polymerases I and III subunit RPAC1	0.0348	0.283	1.22
1111	4965-27	ATP synthase beta chain	P06576	ATP5B	ATP synthase subunit beta; mitochondrial	0.228	0.616	1.53		1112	2714-78	EMAP-2	Q12904	AIMP1	Endothelial monocyte-activating polypeptide 2	0.0348	-0.677	0.626
1112	9867-23	F16P2	O00757	FBP2	Fructose-1;6-bisphosphatase isozyme 2	0.228	0.406	1.32		1113	3169-70	IDUA	P35475	IDUA	Alpha-L-iduronidase	0.0348	0.413	1.33
1113	8952-65	G-CSF	P09919	CSF3	Granulocyte colony-stimulating factor	0.229	-0.32	0.801		1114	3284-75	BGN	P21810	BGN	Biglycan	0.0348	-0.706	0.613
1114	12498-12	TX1B3	O14907	TAX1BP3	Tax1-binding protein 3	0.23	0.703	1.63		1115	5013-2	NCC27	O00299	CLIC1	Chloride intracellular channel protein 1	0.0348	-0.49	0.712
1115	5480-49	RANTES	P13501	CCL5	C-C motif chemokine 5	0.23	0.617	1.53		1116	8261-51	STOM	P27105	STOM	Erythrocyte band 7 integral membrane protein	0.0348	0.223	1.17
1116	5360-9	PKB beta	P31751	AKT2	RAC-beta serine/threonine-protein kinase	0.231	0.615	1.53		1117	6932-42	ITA5	P08648	ITGA5	Integrin alpha-5	0.0349	0.488	1.4
1117	3580-25	a1-Antitrypsin	P01009	SERPINA1	Alpha-1-antitrypsin	0.232	0.35	1.27		1118	8487-62	IgA	P01876 P01877	IGHA1 IGHA2	Immunoglobulin A	0.035	0.17	1.12
1118	10358-33	Mcl-1	Q07820	MCL1	Induced myeloid leukemia cell differentiation protein Mcl-1	0.232	0.243	1.18		1119	11457-53	GALE	Q14376	GALE	UDP-glucose 4-epimerase	0.0354	0.798	1.74
1119	12699-28	TCP-1-theta	P50990	CCT8	T-complex protein 1 subunit theta	0.232	-0.998	0.501		1120	3634-5	OBCAM	Q14982	OPCML	Opioid-binding protein/cell adhesion molecule	0.0354	0.77	1.7
1120	5617-41	NPFF	O15130	NPFF	Pro-FMRFamide-related neuropeptide FF	0.232	-0.16	0.895		1121	11109-56	SVEP1	Q4LDE5	SVEP1	Sushi; von Willebrand factor type A; EGF and pentraxin domain-containing protein 1	0.0355	0.574	1.49
1121	9853-3	IFIT2	P09913	IFIT2	Interferon-induced protein with tetratricopeptide repeats 2	0.232	0.16	1.12		1122	7745-3	ZCD1	Q9NZ45	CISD1	CDGSH iron-sulfur domain-containing protein 1	0.0355	0.459	1.37
1122	11121-56	VWC2	Q2TAL6	VWC2	Brorin	0.233	-0.679	0.625		1123	3348-49	BMP-1	P13497	BMP1	Bone morphogenetic protein 1	0.0357	-0.851	0.554
1123	13740-51	sFRP-3	Q92765	FRZB	Secreted frizzled-related protein 3	0.233	-0.603	0.658		1124	11388-75	HE4	Q14508	WFDC2	WAP four-disulfide core domain protein 2	0.0357	0.908	1.88
1124	9316-67	WFDC1	Q9HC57	WFDC1	WAP four-disulfide core domain protein 1	0.233	-0.981	0.507		1125	4546-27	EMR2	Q9UHX3	ADGRE2	Adhesion G protein-coupled receptor E2	0.0357	-0.47	0.722
1125	8907-11	UD2A1	Q9Y4X1	UGT2A1	UDP-glucuronosyltransferase 2A1	0.235	0.263	1.2		1126	4559-64	KYNU	Q16719	KYNU	Kynureninase	0.0357	0.581	1.5
1126	13435-31	IL-20 Rb	Q6UXL0	IL20RB	Interleukin-20 receptor subunit beta	0.235	-0.538	0.689		1127	14756-29	sICAM-2	P13598	ICAM2	Intercellular adhesion molecule 2	0.0358	0.361	1.28
1127	9171-11	CSRP3	P50461	CSRP3	Cysteine and glycine-rich protein 3	0.235	3.26	9.57		1128	12454-105	NTM1A	Q9BV86	NTMT1	N-terminal Xaa-Pro-Lys N-methyltransferase 1	0.0358	-0.29	0.818
1128	3814-63	IL-11 RA	Q14626	IL11RA	Interleukin-11 receptor subunit alpha	0.235	0.724	1.65		1129	8811-24	BAMBI	Q13145	BAMBI	BMP and activin membrane-bound inhibitor homolog	0.0359	-0.835	0.561
1129	12627-97	ATG7	O95352	ATG7	Ubiquitin-like modifier-activating enzyme ATG7	0.236	-0.356	0.782		1130	8221-19	MIF	P14174	MIF	Macrophage migration inhibitory factor	0.0363	0.551	1.47
1130	5345-51	CKAP2	Q8WWK9	CKAP2	Cytoskeleton-associated protein 2	0.236	-0.527	0.694		1131	10449-31	TMM46	Q6UWI4	SHISA2	Protein shisa-2 homolog	0.0365	0.476	1.39
1131	7975-97	UNC5A	Q6ZN44	UNC5A	Netrin receptor UNC5A	0.236	-0.322	0.8		1132	14023-84	BSP	P21815	IBSP	Bone sialoprotein 2	0.0365	-0.373	0.772
1132	12885-42	NR1D2	Q14995	NR1D2	Nuclear receptor subfamily 1 group D member 2	0.236	0.779	1.72		1133	11481-25	TIMD3	Q8TDQ0	HAVCR2	Hepatitis A virus cellular receptor 2	0.0366	-0.435	0.74
1133	6079-59	ACPL2	Q8TE99	ACPL2	2-phosphoxylose phosphatase 1	0.236	0.273	1.21		1134	3520-58	TGF-b3	P10600	TGFB3	Transforming growth factor beta-3	0.0367	-0.783	0.581
1134	2330-2	SDF-1	P48061	CXCL12	Stromal cell-derived factor 1	0.237	-0.215	0.862		1135	10746-24	DKK3	Q9UBP4	DKK3	Dickkopf-related protein 3	0.037	0.31	1.24
1135	11388-75	HE4	Q14508	WFDC2	WAP four-disulfide core domain protein 2	0.237	0.231	1.17		1136	11654-77	NRSN1	Q8IZ57	NRSN1	Neurensin-1	0.0371	0.335	1.26
1136	9927-96	TENS4	Q8IZW8	TNS4	Tensin-4	0.237	-0.158	0.896		1137	6912-6	EFHA2	Q86XE3	EFHA2	Calcium uptake protein 3; mitochondrial	0.0372	-0.345	0.787
1137	12684-5	ADSV	Q9Y6U3	SCIN	Adseverin	0.238	-0.142	0.906		1138	14643-27	KIN17	O60870	KIN	DNA/RNA-binding protein KIN17	0.0374	-0.234	0.85
1138	12703-6	NEK7	Q8TDX7	NEK7	Serine/threonine-protein kinase Nek7	0.239	1.09	2.14		1139	9826-135	Fragile histidine triad protein	P49789	FHIT	Bis(5'-adenosyl)-triphosphatase	0.0374	-0.377	0.77
1139	13515-8	RPR1A	Q96P16	RPRD1A	Regulation of nuclear pre-mRNA domain-containing protein 1A	0.239	0.217	1.16		1140	12046-51	TADBP	Q13148	TARDBP	TAR DNA-binding protein 43	0.0375	-0.126	0.917
1140	11211-7	TBCE	Q15813	TBCE	Tubulin-specific chaperone E	0.239	0.7	1.62		1141	11294-7	TMCC3	Q9ULS5	TMCC3	Transmembrane and coiled-coil domains protein 3	0.0375	0.757	1.69
1141	7009-6	CD72	P21854	CD72	B-cell differentiation antigen CD72	0.24	0.248	1.19		1142	7662-46	CC21A_MOUSE	P84444	Ccl21a	C-C motif chemokine 21a_MOUSE	0.0375	0.405	1.32
1142	5109-24	Nr-CAM	Q92823	NRCAM	Neuronal cell adhesion molecule	0.24	-0.325	0.799		1143	9925-56	SREC-II	Q96GP6	SCARF2	Scavenger receptor class F member 2	0.0375	-0.199	0.871
1143	11543-84	LIMA1	Q9UHB6	LIMA1	LIM domain and actin-binding protein 1	0.241	0.325	1.25		1144	8876-51	NRX2B	P58401	NRXN2	Neurexin-2-beta	0.0375	0.199	1.15
1144	12848-9	ARHG2	Q92974	ARHGEF2	Rho guanine nucleotide exchange factor 2	0.241	0.275	1.21		1145	2447-7	GIIE	Q9NZK7	PLA2G2E	Group IIE secretory phospholipase A2	0.0376	-0.384	0.766
1145	13484-69	CO1A1	P02452	COL1A1	Collagen alpha-1(I) chain	0.241	-0.582	0.668		1146	5000-52	LG3BP	Q08380	LGALS3BP	Galectin-3-binding protein	0.0376	-0.422	0.746
1146	3825-18	MK08	P45983	MAPK8	Mitogen-activated protein kinase 8	0.241	-0.551	0.682		1147	6234-74	VITRN	Q6UXI7	VIT	Vitrin	0.0376	-1.05	0.482
1147	6961-14	IGFL3	Q6UXB1	IGFL3	Insulin growth factor-like family member 3	0.241	0.342	1.27		1148	8749-194	CD1D	P15813	CD1D	Antigen-presenting glycoprotein CD1d	0.0376	0.159	1.12
1148	10980-11	ACES	P22303	ACHE	Acetylcholinesterase	0.241	0.385	1.31		1149	3199-54	kallikrein 12	Q9UKR0	KLK12	Kallikrein-12	0.0378	0.896	1.86
1149	13477-65	LT4R1	Q15722	LTB4R	Leukotriene B4 receptor 1	0.242	-0.185	0.88		1150	7054-87	CLC2D	Q9UHP7	CLEC2D	C-type lectin domain family 2 member D	0.0378	0.482	1.4
1150	9374-24	NNAT	Q16517	NNAT	Neuronatin	0.242	0.622	1.54		1151	3635-76	OCAD1	Q9NX40	OCIAD1	OCIA domain-containing protein 1	0.0379	0.24	1.18
1151	2925-9	PAI-1	P05121	SERPINE1	Plasminogen activator inhibitor 1	0.242	0.594	1.51		1152	6957-14	LIPR2	P54317	PNLIPRP2	Pancreatic lipase-related protein 2	0.0379	0.47	1.39
1152	8946-38	NR1H4	Q96RI1	NR1H4	Bile acid receptor	0.242	0.249	1.19		1153	8819-3	IGFBP-2	P18065	IGFBP2	Insulin-like growth factor-binding protein 2	0.0379	-0.628	0.647
1153	13566-2	SSU72	Q9NP77	SSU72	RNA polymerase II subunit A C-terminal domain phosphatase SSU72	0.243	0.704	1.63		1154	13378-80	YD286	A6NC05	C5orf63	Glutaredoxin-like protein C5orf63	0.038	0.402	1.32
1154	4122-12	discoidin domain receptor 1	Q08345	DDR1	Epithelial discoidin domain-containing receptor 1	0.243	-0.58	0.669		1155	11651-24	AGO1	Q9UL18	AGO1	Protein argonaute-1	0.0384	-0.572	0.673
1155	4392-54	FGF-12	P61328	FGF12	Fibroblast growth factor 12	0.243	-1.01	0.496		1156	10539-30	C99L2	Q8TCZ2	CD99L2	CD99 antigen-like protein 2	0.0385	0.137	1.1
1156	4859-6	BMPR1A	P36894	BMPR1A	Bone morphogenetic protein receptor type-1A	0.243	-0.751	0.594		1157	5262-57	BCAR3	O75815	BCAR3	Breast cancer anti-estrogen resistance protein 3	0.0385	0.408	1.33
1157	6577-64	LAMA4	Q16363	LAMA4	Laminin subunit alpha-4	0.243	0.453	1.37		1158	6379-62	ATL2	Q86TH1	ADAMTSL2	ADAMTS-like protein 2	0.0386	-0.532	0.692
1158	6904-14	LRRT2	O43300	LRRTM2	Leucine-rich repeat transmembrane neuronal protein 2	0.243	-0.604	0.658		1159	2952-75	IGF-I	P05019	IGF1	Insulin-like growth factor I	0.0386	-0.559	0.679
1159	8874-53	CLN5	O75503	CLN5	Ceroid-lipofuscinosis neuronal protein 5	0.243	0.199	1.15		1160	7638-30	Lectin; mannose-binding 2	Q12907	LMAN2	Vesicular integral-membrane protein VIP36	0.0386	0.531	1.45
1160	9987-30	LRC25	Q8N386	LRRC25	Leucine-rich repeat-containing protein 25	0.243	-0.316	0.803		1161	8589-13	CDCP1	Q9H5V8	CDCP1	CUB domain-containing protein 1	0.0387	0.495	1.41
1161	8069-85	CD3E	P07766	CD3E	T-cell surface glycoprotein CD3 epsilon chain	0.243	-0.169	0.89		1162	10558-26	PCDH9	Q9HC56	PCDH9	Protocadherin-9	0.0388	-0.578	0.67
1162	5661-15	IL-18	Q14116	IL18	Interleukin-18	0.243	1.07	2.1		1163	2967-8	VCAM-1	P19320	VCAM1	Vascular cell adhesion protein 1	0.0389	-0.248	0.842
1163	13111-79	BCL6	P41182	BCL6	B-cell lymphoma 6 protein	0.243	-0.254	0.839		1164	9060-27	TUTLB	Q9UPX0	IGSF9B	Protein turtle homolog B	0.0389	0.151	1.11
1164	9248-36	CS010	Q969H8	MYDGF	Myeloid-derived growth factor	0.243	0.354	1.28		1165	14037-18	RANB3	Q9H6Z4	RANBP3	Ran-binding protein 3	0.0389	0.314	1.24
1165	8664-36	PKDCC	Q504Y2	PKDCC	Extracellular tyrosine-protein kinase PKDCC	0.244	0.482	1.4		1166	11281-6	GRB7	Q14451	GRB7	Growth factor receptor-bound protein 7	0.0389	0.314	1.24
1166	12569-25	TCP-1-epsilon	P48643	CCT5	T-complex protein 1 subunit epsilon	0.244	-0.832	0.562		1167	3177-49	Carbonic Anhydrase IV	P22748	CA4	Carbonic anhydrase 4	0.039	0.321	1.25
1167	8233-2	ITIH5	Q86UX2	ITIH5	Inter-alpha-trypsin inhibitor heavy chain H5	0.244	0.411	1.33		1168	6715-63	PPBN	P10696	ALPPL2	Alkaline phosphatase; placental-like	0.039	-0.707	0.613
1168	9841-197	Multifunctional protein ADE2	P22234	PAICS	Multifunctional protein ADE2	0.244	0.621	1.54		1169	2891-1	CD22	P20273	CD22	B-cell receptor CD22	0.0391	0.426	1.34
1169	5757-45	GNAS3	O95467	GNAS	Neuroendocrine secretory protein 55	0.244	-0.234	0.851		1170	8383-20	CK094	C9JXX5	C11orf94	Uncharacterized protein C11orf94	0.0391	0.35	1.27
1170	8352-26	SIG12	Q96PQ1	SIGLEC12	Sialic acid-binding Ig-like lectin 12	0.244	-0.605	0.658		1171	7223-60	S100A13	Q99584	S100A13	Protein S100-A13	0.0392	0.297	1.23
1171	8459-10	BMP-6	P22004	BMP6	Bone morphogenetic protein 6	0.244	-0.61	0.655		1172	9758-17	RS4X	P62701	RPS4X	40S ribosomal protein S4; X isoform	0.0392	0.715	1.64
1172	11476-43	VPS4A	Q9UN37	VPS4A	Vacuolar protein sorting-associated protein 4A	0.244	-0.659	0.633		1173	11967-23	RABP1	P29762	CRABP1	Cellular retinoic acid-binding protein 1	0.0392	0.281	1.21
1173	14229-5	MOCS3	O95396	MOCS3	Adenylyltransferase and sulfurtransferase MOCS3	0.244	0.27	1.21		1174	2822-56	CD97	P48960	CD97	CD97 antigen	0.0392	-0.151	0.901
1174	2292-17	C9	P02748	C9	Complement component C9	0.244	0.272	1.21		1175	4988-49	FGFR4	P22455	FGFR4	Fibroblast growth factor receptor 4	0.0392	-0.262	0.834
1175	3079-62	TIG2	Q99969	RARRES2	Retinoic acid receptor responder protein 2	0.244	-0.345	0.787		1176	5006-71	MK13	O15264	MAPK13	Mitogen-activated protein kinase 13	0.0392	-0.28	0.823
1176	11377-19	ADH7	P40394	ADH7	Alcohol dehydrogenase class 4 mu/sigma chain	0.244	0.604	1.52		1177	9955-40	RN148	Q8N7C7	RNF148	RING finger protein 148	0.0392	0.0947	1.07
1177	12677-164	FLII	Q13045	FLII	Protein flightless-1 homolog	0.244	0.95	1.93		1178	12439-67	ISGF3	Q00978	IRF9	Interferon regulatory factor 9	0.0395	0.167	1.12
1178	7867-154	SIA7A	Q9NSC7	ST6GALNAC1	Alpha-N-acetylgalactosaminide alpha-2;6-sialyltransferase 1	0.245	0.566	1.48		1179	2741-22	Siglec-6	O43699	SIGLEC6	Sialic acid-binding Ig-like lectin 6	0.0395	-0.471	0.721
1179	8957-72	XTP3B	Q96DZ1	ERLEC1	Endoplasmic reticulum lectin 1	0.246	0.454	1.37		1180	12730-3	KNTC2	O14777	NDC80	Kinetochore protein NDC80 homolog	0.0396	0.551	1.47
1180	8470-213	RNase H1	O60930	RNASEH1	Ribonuclease H1	0.247	-1.64	0.321		1181	7131-8	CETP	P11597	CETP	Cholesteryl ester transfer protein	0.0396	0.576	1.49
1181	2247-20	EG-VEGF	P58294	PROK1	Prokineticin-1	0.247	-0.481	0.716		1182	10505-12	RNF43	Q68DV7	RNF43	E3 ubiquitin-protein ligase RNF43	0.0397	0.268	1.2
1182	7773-20	KI2L2	P43627	KIR2DL2	Killer cell immunoglobulin-like receptor 2DL2	0.247	-0.167	0.891		1183	6586-19	ADA11	O75078	ADAM11	Disintegrin and metalloproteinase domain-containing protein 11	0.0398	0.395	1.31
1183	7813-6	Alkaline phosphatase; placental	P05187	ALPP	Alkaline phosphatase; placental type	0.247	-0.607	0.657		1184	13954-9	GNA1	Q96EK6	GNPNAT1	Glucosamine 6-phosphate N-acetyltransferase	0.0398	1.56	2.94
1184	13497-34	EIF3J	O75822	EIF3J	Eukaryotic translation initiation factor 3 subunit J	0.247	-0.871	0.547		1185	13117-232	CHKB	Q9Y259	CHKB	Choline/ethanolamine kinase	0.0398	0.444	1.36
1185	12894-3	PAXI1	Q6ZW49	PAXIP1	PAX-interacting protein 1	0.248	-0.204	0.868		1186	11543-84	LIMA1	Q9UHB6	LIMA1	LIM domain and actin-binding protein 1	0.0399	0.352	1.28
1186	14633-26	T185A	Q8NFB2	TMEM185A	Transmembrane protein 185A	0.248	0.455	1.37		1187	3714-49	CK-MB	P12277 P06732	CKB CKM	Creatine kinase M-type:Creatine kinase B-type heterodimer	0.0399	-1.11	0.463
1187	5463-22	GAS1	P54826	GAS1	Growth arrest-specific protein 1	0.248	-0.653	0.636		1188	4908-6	Endoglin	P17813	ENG	Endoglin	0.0399	0.453	1.37
1188	5721-1	CD226	Q15762	CD226	CD226 antigen	0.248	1.48	2.79		1189	4535-50	BST1	Q10588	BST1	ADP-ribosyl cyclase/cyclic ADP-ribose hydrolase 2	0.04	-0.428	0.743
1189	7670-68	IBP3_MOUSE	P47878	Igfbp3	Insulin-like growth factor-binding protein 3_MOUSE	0.248	-0.825	0.565		1190	7695-106	SQSTM	Q13501	SQSTM1	Sequestosome-1	0.04	0.923	1.9
1190	9114-84	UROL1	Q5DID0	UMODL1	Uromodulin-like 1	0.248	-0.424	0.745		1191	11175-45	PCAT2	Q7L5N7	LPCAT2	Lysophosphatidylcholine acyltransferase 2	0.0401	0.297	1.23
1191	7818-101	GBP6	Q6ZN66	GBP6	Guanylate-binding protein 6	0.248	0.478	1.39		1192	4154-57	P-Selectin	P16109	SELP	P-selectin	0.0401	-0.408	0.753
1192	7108-7	CS077	O75264	SMIM24	Small integral membrane protein 24	0.248	-0.175	0.886		1193	8404-102	BolA-like protein 2	Q9H3K6	BOLA2	BolA-like protein 2	0.0407	-0.34	0.79
1193	10818-36	ASM	P17405	SMPD1	Sphingomyelin phosphodiesterase	0.248	-0.584	0.667		1194	13670-81	GIIE	Q9NZK7	PLA2G2E	Group IIE secretory phospholipase A2	0.0407	-0.563	0.677
1194	5059-8	IgG	P01857	IGHG1 IGHG2 IGHG3 IGHG4 IGK@ IGL@	Immunoglobulin G	0.248	0.829	1.78		1195	10643-16	NOE3	Q96PB7	OLFM3	Noelin-3	0.0408	0.586	1.5
1195	7991-54	IQCF1	Q8N6M8	IQCF1	IQ domain-containing protein F1	0.248	0.385	1.31		1196	3367-8	FETUB	Q9UGM5	FETUB	Fetuin-B	0.0409	-0.125	0.917
1196	8843-34	MRF	Q9Y2G1	MYRF	Myelin regulatory factor	0.248	0.346	1.27		1197	11656-110	EVL	Q9UI08	EVL	Ena/VASP-like protein	0.041	0.698	1.62
1197	12396-19	HIBCH	Q6NVY1	HIBCH	3-hydroxyisobutyryl-CoA hydrolase; mitochondrial	0.249	0.434	1.35		1198	2764-20	FGF9	P31371	FGF9	Fibroblast growth factor 9	0.041	-0.236	0.849
1198	12452-32	SV422	Q86Y97	SUV420H2	Histone-lysine N-methyltransferase SUV420H2	0.249	0.307	1.24		1199	8379-35	IL-9	P15248	IL9	Interleukin-9	0.0411	-0.4	0.758
1199	12756-3	BACH2	Q9BYV9	BACH2	Transcription regulator protein BACH2	0.249	-0.518	0.698		1200	5667-3	SEM3B	Q13214	SEMA3B	Semaphorin-3B	0.0411	-0.171	0.888
1200	2783-18	LD78-beta	P16619	CCL3L1	C-C motif chemokine 3-like 1	0.249	0.348	1.27		1201	10546-2	TSEAR	Q8WU66	TSPEAR	Thrombospondin-type laminin G domain and EAR repeat-containing protein	0.0415	0.551	1.47
1201	7670-4	IBP3_MOUSE	P47878	Igfbp3	Insulin-like growth factor-binding protein 3_MOUSE	0.249	-0.814	0.569		1202	3394-81	PLK-1	P53350	PLK1	Serine/threonine-protein kinase PLK1	0.0415	-0.556	0.68
1202	9100-32	CE046	Q6UWT4	C5orf46	Uncharacterized protein C5orf46	0.25	-0.159	0.896		1203	12527-50	THA	P10827	THRA	Thyroid hormone receptor alpha	0.0416	0.669	1.59
1203	3594-6	CATE	P14091	CTSE	Cathepsin E	0.25	-0.845	0.557		1204	11699-16	TP4A2	Q12974	PTP4A2	Protein tyrosine phosphatase type IVA 2	0.0416	-0.594	0.662
1204	8406-17	IGF-I	P05019	IGF1	Insulin-like growth factor I	0.251	-0.427	0.744		1205	3283-21	BGH3	Q15582	TGFBI	Transforming growth factor-beta-induced protein ig-h3	0.0416	0.424	1.34
1205	13474-40	GSTK1	Q9Y2Q3	GSTK1	Glutathione S-transferase kappa 1	0.252	0.23	1.17		1206	13131-5	HXK1	P19367	HK1	Hexokinase-1	0.0417	0.629	1.55
1206	12543-76	ZN560	Q96MR9	ZNF560	Zinc finger protein 560	0.252	-0.489	0.713		1207	3339-33	TSP2	P35442	THBS2	Thrombospondin-2	0.0418	0.523	1.44
1207	2619-72	GA733-1 protein	P09758	TACSTD2	Tumor-associated calcium signal transducer 2	0.252	-0.286	0.82		1208	14002-18	DOCK9	Q9BZ29	DOCK9	Dedicator of cytokinesis protein 9	0.0419	-0.356	0.781
1208	4763-31	Afamin	P43652	AFM	Afamin	0.252	0.77	1.71		1209	12594-5	GRAN	P28676	GCA	Grancalcin	0.0422	-0.359	0.78
1209	11190-129	YMEL1	Q96TA2	YME1L1	ATP-dependent zinc metalloprotease YME1L1	0.253	0.192	1.14		1210	6593-5	GALT3	Q14435	GALNT3	Polypeptide N-acetylgalactosaminyltransferase 3	0.0422	0.188	1.14
1210	12532-28	UB2R1	P49427	CDC34	Ubiquitin-conjugating enzyme E2 R1	0.253	-0.193	0.875		1211	6454-38	Rho-GDIa	P52565	ARHGDIA	Rho GDP-dissociation inhibitor 1	0.0424	0.71	1.64
1211	3613-62	FCN1	O00602	FCN1	Ficolin-1	0.253	0.684	1.61		1212	7199-3	SYN3	O14994	SYN3	Synapsin-3	0.0424	0.237	1.18
1212	9061-3	ARHGA	O15013	ARHGEF10	Rho guanine nucleotide exchange factor 10	0.253	-0.299	0.813		1213	8891-7	CPVL	Q9H3G5	CPVL	Probable serine carboxypeptidase CPVL	0.0424	0.187	1.14
1213	11989-35	EMC1	Q8N766	EMC1	ER membrane protein complex subunit 1	0.253	-0.286	0.82		1214	11315-148	PPM1D	O15297	PPM1D	Protein phosphatase 1D	0.0425	0.572	1.49
1214	11205-10	Integrin beta-7	P26010	ITGB7	Integrin beta-7	0.253	-0.615	0.653		1215	3309-2	FCG2A	P12318	FCGR2A	Low affinity immunoglobulin gamma Fc region receptor II-a	0.0426	-0.518	0.698
1215	11167-6	MTMR1	Q13613	MTMR1	Myotubularin-related protein 1	0.254	0.295	1.23		1216	4297-62	Spondin-1	Q9HCB6	SPON1	Spondin-1	0.0426	-0.561	0.678
1216	13931-22	PSMD9	O00233	PSMD9	26S proteasome non-ATPase regulatory subunit 9	0.254	-0.373	0.772		1217	3315-15	GPC2	Q8N158	GPC2	Glypican-2	0.0429	-0.742	0.598
1217	14156-33	14-3-3 protein beta/alpha	P31946	YWHAB	14-3-3 protein beta/alpha	0.254	0.655	1.57		1218	3072-4	IL-13	P35225	IL13	Interleukin-13	0.0431	0.283	1.22
1218	3074-6	LBP	P18428	LBP	Lipopolysaccharide-binding protein	0.254	-0.371	0.773		1219	7885-17	complement factor H-related 5	Q9BXR6	CFHR5	Complement factor H-related protein 5	0.0432	0.55	1.46
1219	7767-1	CF126	Q6UWE3	CLPSL2	Colipase-like protein 2	0.254	0.609	1.52		1220	2623-54	HPV E7 Type 16	P03129	Human-virus	Protein E7_HPV16	0.0432	-0.355	0.782
1220	7786-83	CLC2B	Q92478	CLEC2B	C-type lectin domain family 2 member B	0.254	0.164	1.12		1221	3404-51	TPSG1	Q9NRR2	TPSG1	Tryptase gamma	0.0432	-0.467	0.724
1221	3651-50	VEGF sR2	P35968	KDR	Vascular endothelial growth factor receptor 2	0.254	0.455	1.37		1222	8839-4	Metaxin-2	O75431	MTX2	Metaxin-2	0.0432	0.289	1.22
1222	5737-61	SEM4D	Q92854	SEMA4D	Semaphorin-4D	0.254	0.483	1.4		1223	12714-38	AP1G2	O75843	AP1G2	AP-1 complex subunit gamma-like 2	0.0432	-0.4	0.758
1223	6957-14	LIPR2	P54317	PNLIPRP2	Pancreatic lipase-related protein 2	0.254	0.438	1.35		1224	14083-25	SPS1	P49903	SEPHS1	Selenide; water dikinase 1	0.0433	0.326	1.25
1224	8428-102	NTRI	Q9P121	NTM	Neurotrimin	0.254	-0.929	0.525		1225	10819-108	fibulin 1	P23142	FBLN1	Fibulin-1	0.0433	1.47	2.78
1225	14038-130	CYTF	O76096	CST7	Cystatin-F	0.255	-0.217	0.861		1226	4137-57	IL-17E	Q9H293	IL25	Interleukin-25	0.0434	-0.462	0.726
1226	6570-1	CODA1	Q5TAT6	COL13A1	Collagen alpha-1(XIII) chain	0.255	0.593	1.51		1227	9400-40	Galectin-7	P47929	LGALS7	Galectin-7	0.0434	0.406	1.32
1227	9326-33	ITI heavy chain H2	P19823	ITIH2	Inter-alpha-trypsin inhibitor heavy chain H2	0.255	0.399	1.32		1228	10552-88	NKG2F	O43908	KLRC4	NKG2-F type II integral membrane protein	0.0436	-0.478	0.718
1228	9947-22	TOPB1	Q92547	TOPBP1	DNA topoisomerase 2-binding protein 1	0.255	-1.2	0.437		1229	9168-31	Eotaxin-3	Q9Y258	CCL26	C-C motif chemokine 26	0.0436	0.408	1.33
1229	3591-51	Cadherin-6	P55285	CDH6	Cadherin-6	0.255	-0.621	0.65		1230	7139-14	SLIK4	Q8IW52	SLITRK4	SLIT and NTRK-like protein 4	0.0436	-0.318	0.802
1230	8390-25	CX7A1	P24310	COX7A1	Cytochrome c oxidase subunit 7A1; mitochondrial	0.256	-0.455	0.73		1231	10438-19	CSF2R	P15509	CSF2RA	Granulocyte-macrophage colony-stimulating factor receptor subunit alpha	0.0437	1.48	2.78
1231	12332-7	EF2K	O00418	EEF2K	Eukaryotic elongation factor 2 kinase	0.256	-0.23	0.852		1232	14582-57	GDF-11	O95390	GDF11	Growth/differentiation factor 11	0.0437	0.663	1.58
1232	12691-44	GLYM	P34897	SHMT2	Serine hydroxymethyltransferase; mitochondrial	0.257	0.969	1.96		1233	2500-2	Angiopoietin-4	Q9Y264	ANGPT4	Angiopoietin-4	0.0437	-0.427	0.744
1233	4294-16	Sphingosine kinase 1	Q9NYA1	SPHK1	Sphingosine kinase 1	0.257	0.241	1.18		1234	2624-31	HPV E7 Type18	P06788	Human-virus	Protein E7_HPV18	0.0437	0.458	1.37
1234	4696-2	FABP	P05413	FABP3	Fatty acid-binding protein; heart	0.257	1.5	2.84		1235	4533-76	ATS15	Q8TE58	ADAMTS15	A disintegrin and metalloproteinase with thrombospondin motifs 15	0.0437	-0.452	0.731
1235	9582-93	SUSD1	Q6UWL2	SUSD1	Sushi domain-containing protein 1	0.257	-0.361	0.778		1236	6425-87	MMP19	Q99542	MMP19	Matrix metalloproteinase-19	0.0437	0.386	1.31
1236	3741-4	IL-5	P05113	IL5	Interleukin-5	0.258	0.444	1.36		1237	9398-30	GALP	Q9UBC7	GALP	Galanin-like peptide	0.0437	0.289	1.22
1237	12515-45	UCK2	Q9BZX2	UCK2	Uridine-cytidine kinase 2	0.258	0.203	1.15		1238	4184-43	4EBP2	Q13542	EIF4EBP2	Eukaryotic translation initiation factor 4E-binding protein 2	0.0437	-0.379	0.769
1238	10854-15	GCNT4	Q9P109	GCNT4	Beta-1;3-galactosyl-O-glycosyl-glycoprotein beta-1;6-N-acetylglucosaminyltransferase 4	0.258	0.4	1.32		1239	14099-20	PSA4	P25789	PSMA4	Proteasome subunit alpha type-4	0.0437	-0.225	0.856
1239	2788-55	MMP-3	P08254	MMP3	Stromelysin-1	0.258	0.105	1.08		1240	10933-107	CABP8	Q9BXU9	CALN1	Calcium-binding protein 8	0.0437	0.324	1.25
1240	6973-111	IGF-II	P01344	IGF2	Insulin-like growth factor II	0.258	0.483	1.4		1241	2785-15	MCP-2	P80075	CCL8	C-C motif chemokine 8	0.0437	-0.484	0.715
1241	11075-59	IL6_MOUSE	P08505	non-human	Interleukin-6_MOUSE	0.258	0.54	1.45		1242	9028-5	PAPD1	Q9NVV4	MTPAP	Poly(A) RNA polymerase; mitochondrial	0.0437	-0.134	0.911
1242	5611-56	D108B	Q8NET1	DEFB108B	Beta-defensin 108B	0.258	-0.395	0.76		1243	11311-79	RAG-1	P15918	RAG1	V(D)J recombination-activating protein 1	0.0438	0.122	1.09
1243	10014-31	SLUG	O43623	SNAI2	Zinc finger protein SNAI2	0.259	-0.49	0.712		1244	13732-79	Cardiotrophin-1	Q16619	CTF1	Cardiotrophin-1	0.0438	-0.153	0.9
1244	11247-20	NAGS	Q8N159	NAGS	N-acetylglutamate synthase; mitochondrial	0.259	-0.268	0.83		1245	4876-32	Coagulation Factor IX	P00740	F9	Coagulation factor IX	0.0438	-0.449	0.733
1245	2999-6	LSAMP	Q13449	LSAMP	Limbic system-associated membrane protein	0.259	-0.93	0.525		1246	5178-5	PDE7A	Q13946	PDE7A	High affinity cAMP-specific 3';5'-cyclic phosphodiesterase 7A	0.0438	-0.177	0.884
1246	4359-87	DYRK3	O43781	DYRK3	Dual specificity tyrosine-phosphorylation-regulated kinase 3	0.259	0.436	1.35		1247	5183-53	AMPK a1b1g1	Q13131 Q9Y478 P54619	PRKAA1 PRKAB1 PRKAG1	AMP Kinase (alpha1beta1gamma1)	0.0438	-0.185	0.88
1247	6276-16	Furin	P09958	FURIN	Furin	0.259	0.485	1.4		1248	8035-6	CA198	Q9H425	C1orf198	Uncharacterized protein C1orf198	0.0438	-0.38	0.768
1248	8804-39	COKA1	Q9P218	COL20A1	Collagen alpha-1(XX) chain	0.259	-0.736	0.6		1249	9936-27	LNX1	Q8TBB1	LNX1	E3 ubiquitin-protein ligase LNX	0.0438	0.361	1.28
1249	11363-58	AQP4	P55087	AQP4	Aquaporin-4	0.261	0.115	1.08		1250	11591-43	PRC1	O43663	PRC1	Protein regulator of cytokinesis 1	0.0439	-0.512	0.701
1250	11334-7	LIRB3	O75022	LILRB3	Leukocyte immunoglobulin-like receptor subfamily B member 3	0.261	0.183	1.14		1251	13994-1	FBRL	P22087	FBL	rRNA 2'-O-methyltransferase fibrillarin	0.0439	0.752	1.68
1251	2642-4	PAFAH beta subunit	P68402	PAFAH1B2	Platelet-activating factor acetylhydrolase IB subunit beta	0.261	-0.557	0.68		1252	3473-78	Thrombopoietin Receptor	P40238	MPL	Thrombopoietin Receptor	0.0439	-0.449	0.732
1252	3348-49	BMP-1	P13497	BMP1	Bone morphogenetic protein 1	0.261	-0.699	0.616		1253	2773-50	IL-10	P22301	IL10	Interleukin-10	0.0443	-0.406	0.755
1253	3803-10	CYTD	P28325	CST5	Cystatin-D	0.261	-0.858	0.552		1254	8034-6	DRGX	A6NNA5	DRGX	Dorsal root ganglia homeobox protein	0.0443	-0.417	0.749
1254	4771-10	ASM3A	Q92484	SMPDL3A	Acid sphingomyelinase-like phosphodiesterase 3a	0.261	0.489	1.4		1255	8369-102	DAG1	Q14118	DAG1	Dystroglycan	0.0443	-0.47	0.722
1255	6415-90	CPN2	P22792	CPN2	Carboxypeptidase N subunit 2	0.261	-0.305	0.81		1256	4979-34	DERM	Q07507	DPT	Dermatopontin	0.0445	-0.623	0.649
1256	11536-9	MYSM1	Q5VVJ2	MYSM1	Histone H2A deubiquitinase MYSM1	0.262	-0.212	0.863		1257	6036-78	EPHAA	Q5JZY3	EPHA10	Ephrin type-A receptor 10	0.0445	0.732	1.66
1257	3007-7	Siglec-9	Q9Y336	SIGLEC9	Sialic acid-binding Ig-like lectin 9	0.262	-0.519	0.698		1258	7818-101	GBP6	Q6ZN66	GBP6	Guanylate-binding protein 6	0.0447	0.614	1.53
1258	13117-232	CHKB	Q9Y259	CHKB	Choline/ethanolamine kinase	0.262	-0.456	0.729		1259	7915-31	APLP2	Q06481	APLP2	Amyloid-like protein 2	0.0448	0.402	1.32
1259	8369-102	DAG1	Q14118	DAG1	Dystroglycan	0.262	0.499	1.41		1260	10378-6	ANGP2_MOUSE	O35608	Angpt2	Angiopoietin-2_MOUSE	0.0449	-0.574	0.672
1260	2685-21	IGFBP-5	P24593	IGFBP5	Insulin-like growth factor-binding protein 5	0.262	-0.545	0.685		1261	3594-6	CATE	P14091	CTSE	Cathepsin E	0.0449	-0.692	0.619
1261	7766-25	ZP4	Q12836	ZP4	Zona pellucida sperm-binding protein 4	0.264	0.12	1.09		1262	9495-10	VCC1	Q6UXB2	CXCL17	C-X-C motif chemokine 17	0.0449	0.295	1.23
1262	3646-7	TEC	P42680	TEC	Tyrosine-protein kinase Tec	0.264	0.809	1.75		1263	7203-125	RFNG	Q9Y644	RFNG	Beta-1;3-N-acetylglucosaminyltransferase radical fringe	0.045	0.295	1.23
1263	6609-22	CN37	P09543	CNP	2';3'-cyclic-nucleotide 3'-phosphodiesterase	0.264	0.607	1.52		1264	10677-9	NDUB4	O95168	NDUFB4	NADH dehydrogenase [ubiquinone] 1 beta subcomplex subunit 4	0.0451	0.816	1.76
1264	11516-7	FABPL	P07148	FABP1	Fatty acid-binding protein; liver	0.264	0.218	1.16		1265	7840-64	LGMN	Q99538	LGMN	Legumain	0.0451	-0.259	0.836
1265	12630-8	ARFP2	P53365	ARFIP2	Arfaptin-2	0.264	0.367	1.29		1266	7950-142	BTNL9	Q6UXG8	BTNL9	Butyrophilin-like protein 9	0.0452	0.227	1.17
1266	4557-61	KIRR3	Q8IZU9	KIRREL3	Kin of IRRE-like protein 3	0.264	-0.268	0.83		1267	4815-25	TXD12	O95881	TXNDC12	Thioredoxin domain-containing protein 12	0.0453	-0.237	0.848
1267	5618-50	FAM3B	P58499	FAM3B	Protein FAM3B	0.264	0.623	1.54		1268	12726-3	RFXAP	O00287	RFXAP	Regulatory factor X-associated protein	0.0455	0.508	1.42
1268	6527-1	TRIL	Q7L0X0	TRIL	TLR4 interactor with leucine rich repeats	0.264	-0.38	0.768		1269	3832-51	PTK6	Q13882	PTK6	Protein-tyrosine kinase 6	0.0455	-0.515	0.7
1269	3291-30	CD23	P06734	FCER2	Low affinity immunoglobulin epsilon Fc receptor	0.264	0.231	1.17		1270	4472-5	Tropomyosin 2	P07951	TPM2	Tropomyosin beta chain	0.0455	0.555	1.47
1270	11616-9	HSF1	Q00613	HSF1	Heat shock factor protein 1	0.265	-0.403	0.756		1271	5620-13	AMD	P19021	PAM	Peptidyl-glycine alpha-amidating monooxygenase	0.0455	-0.672	0.628
1271	4807-13	CO8A1	P27658	COL8A1	Collagen alpha-1(VIII) chain	0.265	-0.403	0.756		1272	6507-16	NCAM2	O15394	NCAM2	Neural cell adhesion molecule 2	0.0455	-0.496	0.709
1272	10608-9	HIS1	P15515	HTN1	Histatin-1	0.265	-0.222	0.858		1273	8906-60	LRTM2	Q8N967	LRTM2	Leucine-rich repeat and transmembrane domain-containing protein 2	0.0455	-0.501	0.707
1273	11118-107	RAB17	Q9H0T7	RAB17	Ras-related protein Rab-17	0.265	0.624	1.54		1274	9172-69	MMP-8	P22894	MMP8	Neutrophil collagenase	0.0455	0.162	1.12
1274	12529-32	FKBP6	O75344	FKBP6	Inactive peptidyl-prolyl cis-trans isomerase FKBP6	0.265	-0.359	0.78		1275	9449-150	C4b-binding protein alpha chain	P04003	C4BPA	C4b-binding protein alpha chain	0.0455	-0.4	0.758
1275	8053-16	DJB14	Q8TBM8	DNAJB14	DnaJ homolog subfamily B member 14	0.266	0.51	1.42		1276	7875-86	PLEK	P08567	PLEK	Pleckstrin	0.0458	-0.698	0.617
1276	6506-54	TMEDA	P49755	TMED10	Transmembrane emp24 domain-containing protein 10	0.266	-0.216	0.861		1277	8645-257	PEX14	O75381	PEX14	Peroxisomal membrane protein PEX14	0.0459	0.377	1.3
1277	3800-71	CK-BB	P12277	CKB	Creatine kinase B-type	0.267	-0.273	0.827		1278	12620-3	Septin-11	Q9NVA2	2021-09-11	Septin-11	0.0459	0.386	1.31
1278	12873-11	LEUK	P16150	SPN	Leukosialin	0.267	-0.483	0.716		1279	2816-50	BCAM	P50895	BCAM	Basal Cell Adhesion Molecule	0.046	0.193	1.14
1279	12714-38	AP1G2	O75843	AP1G2	AP-1 complex subunit gamma-like 2	0.268	-0.261	0.835		1280	4261-55	paraoxonase 1	P27169	PON1	Serum paraoxonase/arylesterase 1	0.046	-0.447	0.733
1280	3050-7	vWF	P04275	VWF	von Willebrand factor	0.268	-0.621	0.65		1281	6927-7	NDST1	P52848	NDST1	Bifunctional heparan sulfate N-deacetylase/N-sulfotransferase 1	0.0461	-0.598	0.661
1281	9786-310	IEX1	P46695	IER3	Radiation-inducible immediate-early gene IEX-1	0.268	0.321	1.25		1282	14222-68	S100A5	P33763	S100A5	Protein S100-A5	0.0466	0.685	1.61
1282	10809-14	KLRB1	Q12918	KLRB1	Killer cell lectin-like receptor subfamily B member 1	0.269	-0.154	0.899		1283	6461-54	Apo C-III	P02656	APOC3	Apolipoprotein C-III	0.0466	0.399	1.32
1283	9926-4	S100P	P25815	S100P	Protein S100-P	0.269	0.263	1.2		1284	3814-63	IL-11 RA	Q14626	IL11RA	Interleukin-11 receptor subunit alpha	0.0466	-0.553	0.682
1284	6925-26	SNX8	Q9Y5X2	SNX8	Sorting nexin-8	0.269	1.3	2.46		1285	13722-105	C9	P02748	C9	Complement component C9	0.0469	0.31	1.24
1285	10015-119	KCAB2	Q13303	KCNAB2	Voltage-gated potassium channel subunit beta-2	0.269	-0.195	0.874		1286	3061-61	Cathepsin B	P07858	CTSB	Cathepsin B	0.0469	0.787	1.73
1286	5460-60	DEAD-box protein 19B	Q9UMR2	DDX19B	ATP-dependent RNA helicase DDX19B	0.269	-0.479	0.717		1287	6263-77	PLTP	P55058	PLTP	Phospholipid transfer protein	0.0469	0.71	1.64
1287	8222-49	CDHR3	Q6ZTQ4	CDHR3	Cadherin-related family member 3	0.269	-0.242	0.845		1288	8899-75	UD18	Q9HAW9	UGT1A8	UDP-glucuronosyltransferase 1-8	0.0469	-0.501	0.707
1288	9869-28	NF-kappa-B p105	P19838	NFKB1	Nuclear factor NF-kappa-B p105 subunit	0.269	0.46	1.38		1289	11105-171	Alpha enolase	P06733	ENO1	Alpha-enolase	0.0469	1.18	2.27
1289	14692-3	ZN276	Q8N554	ZNF276	Zinc finger protein 276	0.269	0.626	1.54		1290	6390-18	NPS	P0C0P6	NPS	Neuropeptide S	0.047	-0.472	0.721
1290	11566-48	Keratin 72	Q14CN4	KRT72	Keratin; type II cytoskeletal 72	0.269	-0.573	0.672		1291	10702-1	COSA1	Q2UY09	COL28A1	Collagen alpha-1(XXVIII) chain	0.047	0.29	1.22
1291	10910-6	CEAM4	O75871	CEACAM4	Carcinoembryonic antigen-related cell adhesion molecule 4	0.269	-0.261	0.834		1292	13114-50	Lumican	P51884	LUM	Lumican	0.047	-0.136	0.91
1292	6448-36	Sema E	Q99985	SEMA3C	Semaphorin-3C	0.269	0.454	1.37		1293	13133-73	LTBP4	Q8N2S1	LTBP4	Latent-transforming growth factor beta-binding protein 4	0.047	0.562	1.48
1293	8644-101	Cathepsin H	P09668	CTSH	Cathepsin H	0.269	-0.329	0.796		1294	5843-60	NG36	Q96KQ7	EHMT2	Histone-lysine N-methyltransferase EHMT2	0.047	0.197	1.15
1294	8765-23	EFNB2	P52799	EFNB2	Ephrin-B2	0.269	-0.479	0.717		1295	6228-58	sperm acrosome associated 1	Q9HBV2	SPACA1	Sperm acrosome membrane-associated protein 1	0.047	-0.283	0.822
1295	8891-7	CPVL	Q9H3G5	CPVL	Probable serine carboxypeptidase CPVL	0.269	-0.125	0.917		1296	6411-58	DB135	Q30KP9	DEFB135	Beta-defensin 135	0.047	0.366	1.29
1296	8985-13	SRAC1	Q96JX3	SERAC1	Protein SERAC1	0.269	0.4	1.32		1297	8429-16	AXIN2	Q9Y2T1	AXIN2	Axin-2	0.047	0.222	1.17
1297	2946-52	Factor D	P00746	CFD	Complement factor D	0.27	0.369	1.29		1298	9096-80	LRMP	Q12912	LRMP	Lymphoid-restricted membrane protein	0.047	0.262	1.2
1298	5701-81	Tetranectin	P05452	CLEC3B	Tetranectin	0.271	-0.609	0.656		1299	9744-139	DNJA4	Q8WW22	DNAJA4	DnaJ homolog subfamily A member 4	0.047	-0.846	0.556
1299	11571-75	NKG2E	Q07444	KLRC3	NKG2-E type II integral membrane protein	0.272	-0.421	0.747		1300	9853-3	IFIT2	P09913	IFIT2	Interferon-induced protein with tetratricopeptide repeats 2	0.047	0.289	1.22
1300	13491-40	PDE6D	O43924	PDE6D	Retinal rod rhodopsin-sensitive cGMP 3';5'-cyclic phosphodiesterase subunit delta	0.272	0.333	1.26		1301	10670-26	Semaphorin 3E	O15041	SEMA3E	Semaphorin-3E	0.0471	0.899	1.86
1301	3855-56	Peroxiredoxin-1	Q06830	PRDX1	Peroxiredoxin-1	0.272	-0.674	0.627		1302	3346-72	AURKB	Q96GD4	AURKB	Aurora kinase B	0.0471	0.234	1.18
1302	4712-28	Apo D	P05090	APOD	Apolipoprotein D	0.272	0.485	1.4		1303	13543-7	LTB4DH	Q14914	PTGR1	Prostaglandin reductase 1	0.0473	-0.383	0.767
1303	7678-84	MBL2_MOUSE	P41317	Mbl2	Mannose-binding protein C_MOUSE	0.272	-0.648	0.638		1304	2700-56	Protein S	P07225	PROS1	Vitamin K-dependent protein S	0.0473	-0.377	0.77
1304	11353-143	SMAD2	Q15796	SMAD2	Mothers against decapentaplegic homolog 2	0.272	0.375	1.3		1305	5356-2	MIF	P14174	MIF	Macrophage migration inhibitory factor	0.0475	0.284	1.22
1305	5963-9	Dermokine	Q6E0U4	DMKN	Dermokine	0.273	-0.444	0.735		1306	7997-118	DOC2B	Q14184	DOC2B	Double C2-like domain-containing protein beta	0.0475	-2.6	0.165
1306	9794-17	ADCK4	Q96D53	ADCK4	AarF domain-containing protein kinase 4	0.274	1.89	3.7		1307	8597-1	TMEM9	Q9P0T7	TMEM9	Transmembrane protein 9	0.0476	0.141	1.1
1307	14132-21	HHLA2	Q9UM44	HHLA2	HERV-H LTR-associating protein 2	0.274	-0.292	0.817		1308	11279-42	GABR1	Q9UBS5	GABBR1	Gamma-aminobutyric acid type B receptor subunit 1	0.0477	-0.346	0.787
1308	5664-57	D106A	Q8N104	DEFB106A	Beta-defensin 106	0.275	-0.354	0.783		1309	11546-7	CYGB	Q8WWM9	CYGB	Cytoglobin	0.0477	-0.2	0.87
1309	11283-13	DCAF5	Q96JK2	DCAF5	DDB1- and CUL4-associated factor 5	0.275	0.215	1.16		1310	11283-13	DCAF5	Q96JK2	DCAF5	DDB1- and CUL4-associated factor 5	0.0479	0.291	1.22
1310	3522-57	Vasoactive Intestinal Peptide	P01282	VIP	Vasoactive Intestinal Peptide	0.275	-0.681	0.624		1311	13126-52	DSC2	Q02487	DSC2	Desmocollin-2	0.0479	5.24	37.7
1311	5649-83	PSG4	Q00888	PSG4	Pregnancy-specific beta-1-glycoprotein 4	0.276	-0.563	0.677		1312	6388-21	CC126	Q96EE4	CCDC126	Coiled-coil domain-containing protein 126	0.0479	-0.306	0.809
1312	8963-8	Vti1-rp1	Q9UEU0	VTI1B	Vesicle transport through interaction with t-SNAREs homolog 1B	0.276	-0.72	0.607		1313	7136-107	Hemoglobin epsilon chain	P02100	HBE1	Hemoglobin subunit epsilon	0.0479	-1.98	0.254
1313	11425-31	RUFY1	Q96T51	RUFY1	RUN and FYVE domain-containing protein 1	0.276	0.214	1.16		1314	8229-1	GXLT1	Q4G148	GXYLT1	Glucoside xylosyltransferase 1	0.0479	0.185	1.14
1314	12503-5	SPR1	Q15743	GPR68	Ovarian cancer G-protein coupled receptor 1	0.276	0.261	1.2		1315	11137-43	IL3RB	P32927	CSF2RB	Cytokine receptor common subunit beta	0.0479	0.33	1.26
1315	4903-72	Calcineurin	Q08209 P63098	PPP3CA PPP3R1	Calcineurin	0.276	0.733	1.66		1316	13958-5	RBM46	Q8TBY0	RBM46	Probable RNA-binding protein 46	0.0479	-0.516	0.7
1316	8093-13	K1161	Q6NSJ0	KIAA1161	Uncharacterized family 31 glucosidase KIAA1161	0.276	-0.402	0.757		1317	4471-50	TGM3	Q08188	TGM3	Protein-glutamine gamma-glutamyltransferase E	0.0479	3.18	9.04
1317	3025-50	bFGF	P09038	FGF2	Fibroblast growth factor 2	0.277	2.2	4.61		1318	6495-14	Endothelin 1	P05305	EDN1	Endothelin-1	0.0482	-0.253	0.839
1318	3362-61	CRDL1	Q9BU40	CHRDL1	Chordin-like protein 1	0.277	-0.579	0.669		1319	10801-11	Ephrin-A2	O43921	EFNA2	Ephrin-A2	0.0484	-0.406	0.754
1319	9013-60	NET1	O95631	NTN1	Netrin-1	0.277	0.969	1.96		1320	12623-84	JARD2	Q92833	JARID2	Protein Jumonji	0.0484	0.369	1.29
1320	9942-2	NXT1	Q9UKK6	NXT1	NTF2-related export protein 1	0.277	0.823	1.77		1321	3627-71	MMEL2	Q495T6	MMEL1	Membrane metallo-endopeptidase-like 1	0.0484	0.39	1.31
1321	13430-50	UT1	Q13336	SLC14A1	Urea transporter 1	0.277	0.32	1.25		1322	5729-27	SOST	Q9BQB4	SOST	Sclerostin	0.0484	-0.268	0.831
1322	5016-61	PARK7	Q99497	PARK7	Protein DJ-1	0.278	0.316	1.24		1323	2523-31	RANTES	P13501	CCL5	C-C motif chemokine 5	0.0485	0.768	1.7
1323	8690-25	CAV3	P56539	CAV3	Caveolin-3	0.278	-0.175	0.886		1324	5934-1	Ferritin	P02794 P02792	FTH1 FTL	Ferritin	0.0485	1.49	2.82
1324	3635-76	OCAD1	Q9NX40	OCIAD1	OCIA domain-containing protein 1	0.278	0.194	1.14		1325	5743-82	CART	Q16568	CARTPT	Cocaine- and amphetamine-regulated transcript protein	0.0486	-0.363	0.778
1325	9513-9	FGF22	Q9HCT0	FGF22	Fibroblast growth factor 22	0.278	0.349	1.27		1326	7145-1	ITIH3	Q06033	ITIH3	Inter-alpha-trypsin inhibitor heavy chain H3	0.0491	0.319	1.25
1326	5668-49	AGR3	Q8TD06	AGR3	Anterior gradient protein 3	0.279	-0.808	0.571		1327	3518-54	TAFI	Q96IY4	CPB2	Carboxypeptidase B2	0.0491	0.199	1.15
1327	6936-7	PMEPA	Q969W9	PMEPA1	Protein TMEPAI	0.279	0.342	1.27		1328	11825-27	PRGC1	Q9UBK2	PPARGC1A	Peroxisome proliferator-activated receptor gamma coactivator 1-alpha	0.0491	0.204	1.15
1328	12521-3	CDN2C	P42773	CDKN2C	Cyclin-dependent kinase 4 inhibitor C	0.279	0.257	1.2		1329	10699-52	LRP1	Q07954	LRP1	Prolow-density lipoprotein receptor-related protein 1	0.0492	-0.361	0.779
1329	3413-50	BFL1	Q16548	BCL2A1	Bcl-2-related protein A1	0.279	0.241	1.18		1330	12014-19	PTPS	Q03393	PTS	6-pyruvoyl tetrahydrobiopterin synthase	0.0492	0.282	1.22
1330	5813-58	Epo	P01588	EPO	Erythropoietin	0.279	0.56	1.47		1331	14031-18	FGF7	P21781	FGF7	Fibroblast growth factor 7	0.0492	-0.566	0.676
1331	9242-11	BTC	P35070	BTC	Betacellulin	0.279	-0.832	0.562		1332	2946-52	Factor D	P00746	CFD	Complement factor D	0.0492	0.723	1.65
1332	11602-12	CPNE1	Q99829	CPNE1	Copine-1	0.279	0.221	1.17		1333	3844-2	Cyclophilin A	P62937	PPIA	Peptidyl-prolyl cis-trans isomerase A	0.0492	-0.467	0.724
1333	13105-7	SNP25	P60880	SNAP25	Synaptosomal-associated protein 25	0.279	-0.122	0.919		1334	7069-9	TSNA1	Q96NA8	TSNARE1	t-SNARE domain-containing protein 1	0.0492	-0.12	0.92
1334	13933-276	NAB1	Q13506	NAB1	NGFI-A-binding protein 1	0.279	0.593	1.51		1335	3007-7	Siglec-9	Q9Y336	SIGLEC9	Sialic acid-binding Ig-like lectin 9	0.0493	-0.445	0.735
1335	14112-40	RELT	Q969Z4	RELT	Tumor necrosis factor receptor superfamily member 19L	0.279	-0.126	0.916		1336	9282-12	CRIS2	P16562	CRISP2	Cysteine-rich secretory protein 2	0.0495	0.44	1.36
1336	14203-3	ANXA7	P20073	ANXA7	Annexin A7	0.279	-0.768	0.587		1337	6545-58	PRIO	P04156	PRNP	Major prion protein	0.0495	0.368	1.29
1337	3497-13	IFN-aA	P01563	IFNA2	Interferon alpha-2	0.279	-0.225	0.855		1338	11430-49	DTX1	Q86Y01	DTX1	E3 ubiquitin-protein ligase DTX1	0.0496	0.518	1.43
1338	4237-70	LCMT1	Q9UIC8	LCMT1	Leucine carboxyl methyltransferase 1	0.279	-0.229	0.853		1339	6283-60	MCEM1	Q8IX19	MCEMP1	Mast cell-expressed membrane protein 1	0.0498	0.776	1.71
1339	6581-50	Gc-Globulin; Mixed Type	P02774	GC	Vitamin D-binding protein	0.279	-0.571	0.673		1340	12851-5	DPOLM	Q9NP87	POLM	DNA-directed DNA/RNA polymerase mu	0.0499	-0.335	0.793
1340	7882-31	SLAF7	Q9NQ25	SLAMF7	SLAM family member 7	0.279	0.448	1.36		1341	5110-84	NRX1B	P58400	NRXN1	Neurexin-1-beta	0.05	-0.465	0.724
1341	8986-2	SERA	O43175	PHGDH	D-3-phosphoglycerate dehydrogenase	0.279	-0.952	0.517		1342	8631-13	ERMAP	Q96PL5	ERMAP	Erythroid membrane-associated protein	0.05	0.157	1.12
1342	9089-77	JPH3	Q8WXH2	JPH3	Junctophilin-3	0.279	-0.354	0.782		1343	11666-72	RGS8	P57771	RGS8	Regulator of G-protein signaling 8	0.05	0.596	1.51
1343	9337-43	TKN1	P20366	TAC1	Protachykinin-1	0.279	-0.74	0.599		1344	12845-18	SNX17	Q15036	SNX17	Sorting nexin-17	0.05	0.947	1.93
1344	9392-43	MGT4A	Q9UM21	MGAT4A	Alpha-1;3-mannosyl-glycoprotein 4-beta-N-acetylglucosaminyltransferase A	0.279	0.551	1.47		1345	13933-276	NAB1	Q13506	NAB1	NGFI-A-binding protein 1	0.05	0.653	1.57
1345	14222-68	S100A5	P33763	S100A5	Protein S100-A5	0.28	0.434	1.35
1346	11396-39	DNAI1	Q9UI46	DNAI1	Dynein intermediate chain 1; axonemal	0.28	-0.145	0.904		1346	9581-4	PRP6	O94906	PRPF6	Pre-mRNA-processing factor 6	0.0502	0.363	1.29
1347	14747-9	CRLF1	O75462	CRLF1	Cytokine receptor-like factor 1	0.28	-0.283	0.822		1347	6510-56	RN128	Q8TEB7	RNF128	E3 ubiquitin-protein ligase RNF128	0.0502	0.305	1.24
1348	7785-1	Ephrin-B3	Q15768	EFNB3	Ephrin-B3	0.28	-0.191	0.876		1348	6604-59	CD031	Q8TB73	NDNF	Protein NDNF	0.0503	0.44	1.36
1349	10045-47	CUL3	Q13618	CUL3	Cullin-3	0.281	-0.478	0.718		1349	13088-397	BTC	P35070	BTC	Betacellulin	0.0504	0.155	1.11
1350	7679-4	MK_MOUSE	P12025	Mdk	Midkine_MOUSE	0.281	1.03	2.04		1350	14036-116	MPDZ	O75970	MPDZ	Multiple PDZ domain protein	0.0508	0.563	1.48
1351	5250-53	IMDH2	P12268	IMPDH2	Inosine-5'-monophosphate dehydrogenase 2	0.281	-0.669	0.629		1351	6354-13	HPHL1	Q6MZM0	HEPHL1	Hephaestin-like protein 1	0.0509	0.316	1.25
1352	2806-49	Activin RIB	P36896	ACVR1B	Activin receptor type-1B	0.281	0.211	1.16		1352	5227-60	PDK1	Q15118	PDK1	[Pyruvate dehydrogenase (acetyl-transferring)] kinase isozyme 1; mitochondrial	0.0511	-0.189	0.877
1353	5667-3	SEM3B	Q13214	SEMA3B	Semaphorin-3B	0.282	-0.185	0.88		1353	2640-3	MSP R	Q04912	MST1R	Macrophage-stimulating protein receptor	0.0513	-0.211	0.864
1354	6998-106	HAAH	Q12797	ASPH	Aspartyl/asparaginyl beta-hydroxylase	0.282	0.658	1.58		1354	11328-9	USB1	Q9BQ65	USB1	U6 snRNA phosphodiesterase	0.0513	-0.309	0.807
1355	9936-27	LNX1	Q8TBB1	LNX1	E3 ubiquitin-protein ligase LNX	0.282	0.682	1.6		1355	2607-54	CLF-1/CLC Complex	O75462 Q9UBD9	CRLF1 CLCF1	Cytokine receptor-like factor 1:Cardiotrophin-like cytokine factor 1 Complex	0.0513	0.121	1.09
1356	8032-23	MCCD1	P59942	MCCD1	Mitochondrial coiled-coil domain protein 1	0.283	-0.22	0.859		1356	11177-16	K2C5	P13647	KRT5	Keratin; type II cytoskeletal 5	0.0514	-0.625	0.649
1357	8794-13	DPEP1	P16444	DPEP1	Dipeptidase 1	0.283	-0.369	0.774		1357	8954-30	M4K1	Q92918	MAP4K1	Mitogen-activated protein kinase kinase kinase kinase 1	0.0516	0.66	1.58
1358	14023-84	BSP	P21815	IBSP	Bone sialoprotein 2	0.284	-0.333	0.794		1358	7082-2	B3GN6	Q6ZMB0	B3GNT6	UDP-GlcNAc:betaGal beta-1;3-N-acetylglucosaminyltransferase 6	0.0516	0.312	1.24
1359	3209-69	MEPE	Q9NQ76	MEPE	Matrix extracellular phosphoglycoprotein	0.284	-0.888	0.54		1359	7241-12	CD3-zeta	P20963	CD247	T-cell surface glycoprotein CD3 zeta chain	0.0516	0.525	1.44
1360	10455-196	IL-31	Q6EBC2	IL31	Interleukin-31	0.285	-0.297	0.814		1360	9823-2	DYR	P00374	DHFR	Dihydrofolate reductase	0.0516	0.283	1.22
1361	10472-53	HVEM	Q92956	TNFRSF14	Tumor necrosis factor receptor superfamily member 14	0.285	0.463	1.38		1361	6973-2	IGF-II	P01344	IGF2	Insulin-like growth factor II	0.0517	0.182	1.13
1362	13475-10	UB2D4	Q9Y2X8	UBE2D4	Ubiquitin-conjugating enzyme E2 D4	0.285	-0.65	0.637		1362	7808-5	GLCE	O94923	GLCE	D-glucuronyl C5-epimerase	0.0517	-0.439	0.738
1363	5004-69	MK11	Q15759	MAPK11	Mitogen-activated protein kinase 11	0.285	-0.289	0.819		1363	11422-2	DLX3	O60479	DLX3	Homeobox protein DLX-3	0.0517	-1.13	0.457
1364	7928-183	TPST1	O60507	TPST1	Protein-tyrosine sulfotransferase 1	0.285	-0.34	0.79		1364	5097-14	KI3S1	Q14943	KIR3DS1	Killer cell immunoglobulin-like receptor 3DS1	0.0517	-0.285	0.821
1365	8246-9	PCSK9	Q8NBP7	PCSK9	Proprotein convertase subtilisin/kexin type 9	0.285	0.285	1.22		1365	9846-32	Rho-GDI beta	P52566	ARHGDIB	Rho GDP-dissociation inhibitor 2	0.0519	-0.475	0.72
1366	9793-145	IGDC4	Q8TDY8	IGDCC4	Immunoglobulin superfamily DCC subclass member 4	0.285	-0.487	0.714		1366	10990-21	LRRK2	Q5S007	LRRK2	Leucine-rich repeat serine/threonine-protein kinase 2	0.0519	0.551	1.46
1367	11202-70	TBX5	Q99593	TBX5	T-box transcription factor TBX5	0.287	0.303	1.23		1367	2915-6	PCNA	P12004	PCNA	Proliferating cell nuclear antigen	0.0519	-0.403	0.756
1368	4194-26	AN32B	Q92688	ANP32B	Acidic leucine-rich nuclear phosphoprotein 32 family member B	0.287	0.131	1.1		1368	5092-51	JAG1	P78504	JAG1	Protein jagged-1	0.0519	-0.344	0.788
1369	5508-62	Cathepsin D	P07339	CTSD	Cathepsin D	0.287	-0.489	0.712		1369	7860-9	HERC4	Q5GLZ8	HERC4	Probable E3 ubiquitin-protein ligase HERC4	0.0519	0.507	1.42
1370	8784-7	F175A	Q6UWZ7	FAM175A	BRCA1-A complex subunit Abraxas	0.287	-0.29	0.818		1370	6375-75	XXLT1	Q8NBI6	XXYLT1	Xyloside xylosyltransferase 1	0.0519	-0.309	0.807
1371	9885-41	RAP2A	P10114	RAP2A	Ras-related protein Rap-2a	0.287	-0.302	0.811		1371	6362-6	AUGN	Q9H1Z8	C2orf40	Augurin	0.052	0.349	1.27
1372	8017-23	FXRD1	Q96CU9	FOXRED1	FAD-dependent oxidoreductase domain-containing protein 1	0.288	0.203	1.15		1372	8326-63	SIGIRR	Q6IA17	SIGIRR	Single Ig IL-1-related receptor	0.052	0.456	1.37
1373	5613-75	NTAL	Q9GZY6	LAT2	Linker for activation of T-cells family member 2	0.288	-1.17	0.443		1373	8974-172	COFA1	P39059	COL15A1	Collagen alpha-1(XV) chain	0.052	-0.313	0.805
1374	11117-2	SPT20	Q8TB22	SPATA20	Spermatogenesis-associated protein 20	0.288	0.199	1.15		1374	5030-52	SIRT2	Q8IXJ6	SIRT2	NAD-dependent protein deacetylase sirtuin-2	0.052	0.506	1.42
1375	12758-47	GRID2	O43424	GRID2	Glutamate receptor ionotropic; delta-2	0.288	0.24	1.18		1375	2781-63	LAG-1	Q8NHW4	CCL4L1	C-C motif chemokine 4-like	0.0521	-0.272	0.828
1376	12975-11	Keratin 20	P35900	KRT20	Keratin; type I cytoskeletal 20	0.288	-0.216	0.861		1376	14067-6	PKP2	Q99959	PKP2	Plakophilin-2	0.0521	0.17	1.12
1377	13104-32	EFNB1	P98172	EFNB1	Ephrin-B1	0.288	-0.59	0.664		1377	2708-54	TNFSF18	Q9UNG2	TNFSF18	Tumor necrosis factor ligand superfamily member 18	0.0523	0.28	1.21
1378	13990-1	pyruvate carboxylase	P11498	PC	Pyruvate carboxylase; mitochondrial	0.288	0.737	1.67		1378	5246-64	cGMP-stimulated PDE	O00408	PDE2A	cGMP-dependent 3';5'-cyclic phosphodiesterase	0.0524	0.633	1.55
1379	14060-67	NCF4	Q15080	NCF4	Neutrophil cytosol factor 4	0.288	0.836	1.79		1379	10396-6	Mcl-1	Q07820	MCL1	Induced myeloid leukemia cell differentiation protein Mcl-1	0.0529	-0.404	0.756
1380	2480-58	TIMP-3	P35625	TIMP3	Metalloproteinase inhibitor 3	0.288	1.03	2.05		1380	5125-6	SIG14	Q08ET2	SIGLEC14	Sialic acid-binding Ig-like lectin 14	0.053	-0.291	0.817
1381	2558-51	b-Endorphin	P01189	POMC	Beta-endorphin	0.288	-0.635	0.644		1381	9962-1	MUCDL	Q9HBB8	CDHR5	Cadherin-related family member 5	0.053	0.946	1.93
1382	4467-49	SPARCL1	Q14515	SPARCL1	SPARC-like protein 1	0.288	-0.442	0.736		1382	7736-28	OPALI	Q96PE5	OPALIN	Opalin	0.053	0.268	1.2
1383	4985-11	FABPE	Q01469	FABP5	Fatty acid-binding protein; epidermal	0.288	1.39	2.62		1383	6456-17	PSG6	Q00889	PSG6	Pregnancy-specific beta-1-glycoprotein 6	0.0533	-0.345	0.787
1384	7911-29	SCN4B	Q8IWT1	SCN4B	Sodium channel subunit beta-4	0.288	0.46	1.38		1384	8828-21	ESRP1	Q6NXG1	ESRP1	Epithelial splicing regulatory protein 1	0.0534	-2.01	0.248
1385	8045-3	KI3L3	Q8N743	KIR3DL3	Killer cell immunoglobulin-like receptor 3DL3	0.288	-0.211	0.864		1385	8945-7	F175B	Q15018	FAM175B	BRISC complex subunit Abro1	0.0534	-0.269	0.83
1386	8810-26	HEPACAM	Q14CZ8	HEPACAM	Hepatocyte cell adhesion molecule	0.288	-2	0.25		1386	5196-7	NMT1	P30419	NMT1	Glycylpeptide N-tetradecanoyltransferase 1	0.0534	0.563	1.48
1387	9577-26	SYT2	Q8N9I0	SYT2	Synaptotagmin-2	0.288	-0.19	0.877		1387	11851-21	TREM2	Q9NZC2	TREM2	Triggering receptor expressed on myeloid cells 2	0.0535	0.875	1.83
1388	11180-17	SMRC1	Q92922	SMARCC1	SWI/SNF complex subunit SMARCC1	0.288	-0.573	0.672		1388	9244-27	PPT1	P50897	PPT1	Palmitoyl-protein thioesterase 1	0.0535	-0.523	0.696
1389	5400-52	sLeptin R	P48357	LEPR	Leptin receptor; soluble	0.288	-0.34	0.79		1389	5722-78	Prolylcarboxypeptidase	P42785	PRCP	Lysosomal Pro-X carboxypeptidase	0.0535	0.545	1.46
1390	12988-49	EWS	Q01844	EWSR1	RNA-binding protein EWS	0.288	1.28	2.42		1390	3643-90	SLIK1	Q96PX8	SLITRK1	SLIT and NTRK-like protein 1	0.0536	0.472	1.39
1391	13450-49	UBP8	P40818	USP8	Ubiquitin carboxyl-terminal hydrolase 8	0.288	0.516	1.43		1391	3881-49	DLC8	P63167	DYNLL1	Dynein light chain 1; cytoplasmic	0.0536	-0.36	0.779
1392	12478-15	RL30	P62888	RPL30	60S ribosomal protein L30	0.289	0.865	1.82		1392	6117-4	NEC2	P16519	PCSK2	Neuroendocrine convertase 2	0.0536	0.339	1.26
1393	2474-54	SAP	P02743	APCS	Serum amyloid P-component	0.29	0.23	1.17		1393	6439-59	CN093	Q9H972	C14orf93	Uncharacterized protein C14orf93	0.0536	1.08	2.11
1394	13541-1	MYCT1	Q8N699	MYCT1	Myc target protein 1	0.29	0.376	1.3		1394	11254-13	PPN	O95428	PAPLN	Papilin	0.0537	0.264	1.2
1395	4126-22	BPI	P17213	BPI	Bactericidal permeability-increasing protein	0.29	0.392	1.31		1395	13961-18	KIF3A	Q9Y496	KIF3A	Kinesin-like protein KIF3A	0.0538	-0.127	0.916
1396	7146-5	PDIA4	P13667	PDIA4	Protein disulfide-isomerase A4	0.29	-0.238	0.848		1396	6606-61	KISS1	Q15726	KISS1	Metastasis-suppressor KiSS-1	0.0538	-0.321	0.801
1397	8702-42	OSCAR	Q8IYS5	OSCAR	Osteoclast-associated immunoglobulin-like receptor	0.29	-0.203	0.869		1397	5635-66	TREM2	Q9NZC2	TREM2	Triggering receptor expressed on myeloid cells 2	0.0539	-0.465	0.725
1398	10569-28	Urinary protein 1	P11684	SCGB1A1	Uteroglobin	0.291	-0.656	0.635		1398	4475-60	ZAP70	P43403	ZAP70	Tyrosine-protein kinase ZAP-70	0.054	-0.377	0.77
1399	7695-106	SQSTM	Q13501	SQSTM1	Sequestosome-1	0.292	0.62	1.54		1399	6415-90	CPN2	P22792	CPN2	Carboxypeptidase N subunit 2	0.0546	-0.215	0.862
1400	4324-33	CYTT	P09228	CST2	Cystatin-SA	0.292	-1.27	0.415		1400	9253-52	BGAT	P16442	ABO	Histo-blood group ABO system transferase	0.0546	0.32	1.25
1401	10074-128	BRD2	P25440	BRD2	Bromodomain-containing protein 2	0.292	0.387	1.31		1401	4889-82	WNT7A	O00755	WNT7A	Protein Wnt-7a	0.0547	-0.579	0.669
1402	7810-20	C1QTNF5	Q9BXJ0	C1QTNF5	Complement C1q tumor necrosis factor-related protein 5	0.292	0.847	1.8		1402	12420-10	GPD1L	Q8N335	GPD1L	Glycerol-3-phosphate dehydrogenase 1-like protein	0.0549	0.552	1.47
1403	8484-8	Leptin	P41159	LEP	Leptin	0.292	0.347	1.27		1403	12817-1	GEM	P55040	GEM	GTP-binding protein GEM	0.0549	0.591	1.51
1404	10424-31	NPDC1	Q9NQX5	NPDC1	Neural proliferation differentiation and control protein 1	0.293	0.436	1.35		1404	13926-1	RMI1	Q9H9A7	RMI1	RecQ-mediated genome instability protein 1	0.0549	0.426	1.34
1405	13547-5	5HT7R	P34969	HTR7	5-hydroxytryptamine receptor 7	0.293	-0.363	0.778		1405	4452-9	LRRT1	Q86UE6	LRRTM1	Leucine-rich repeat transmembrane neuronal protein 1	0.0549	-0.415	0.75
1406	8098-37	THAS	P24557	TBXAS1	Thromboxane-A synthase	0.293	-0.279	0.824		1406	5353-89	IL-1Ra	P18510	IL1RN	Interleukin-1 receptor antagonist protein	0.0549	0.485	1.4
1407	14158-17	Annexin V	P08758	ANXA5	Annexin A5	0.293	-0.196	0.873		1407	3357-67	CDK2/cyclin A	P24941 P20248	CDK2 CCNA2	Cyclin-dependent kinase 2:Cyclin-A2 complex	0.055	0.454	1.37
1408	4135-84	IgE	P01854	IGHE IGK@ IGL@	Immunoglobulin E	0.293	-0.183	0.881		1408	6897-38	B3GA3	O94766	B3GAT3	Galactosylgalactosylxylosylprotein 3-beta-glucuronosyltransferase 3	0.0552	-0.668	0.629
1409	8073-3	SLAF5	Q9UIB8	CD84	SLAM family member 5	0.293	0.316	1.24		1409	13450-49	UBP8	P40818	USP8	Ubiquitin carboxyl-terminal hydrolase 8	0.0554	0.187	1.14
1410	11168-3	MEG10	Q96KG7	MEGF10	Multiple epidermal growth factor-like domains protein 10	0.293	-0.382	0.767		1410	10734-339	G3ST2	Q9H3Q3	GAL3ST2	Galactose-3-O-sulfotransferase 2	0.0556	0.985	1.98
1411	11433-11	TECT2	Q96GX1	TCTN2	Tectonic-2	0.293	-0.229	0.853		1411	3446-7	IL-18 Ra	Q13478	IL18R1	Interleukin-18 receptor 1	0.0556	0.183	1.14
1412	3617-80	HGFA	Q04756	HGFAC	Hepatocyte growth factor activator	0.293	-0.353	0.783		1412	9097-5	K1324	Q6UXG2	KIAA1324	UPF0577 protein KIAA1324	0.0556	0.15	1.11
1413	9022-49	DB132	Q7Z7B7	DEFB132	Beta-defensin 132	0.293	1.21	2.32		1413	9254-18	FCERA	P12319	FCER1A	High affinity immunoglobulin epsilon receptor subunit alpha	0.0556	0.326	1.25
1414	9970-7	UBXN4	Q92575	UBXN4	UBX domain-containing protein 4	0.293	-0.512	0.701		1414	2578-67	MCP-1	P13500	CCL2	C-C motif chemokine 2	0.0556	-0.413	0.751
1415	12668-7	VPS4B	O75351	VPS4B	Vacuolar protein sorting-associated protein 4B	0.294	0.661	1.58		1415	9002-36	SPA11	Q86U17	SERPINA11	Serpin A11	0.0556	-0.434	0.74
1416	13457-33	ELF5	Q9UKW6	ELF5	ETS-related transcription factor Elf-5	0.294	0.749	1.68		1416	3057-55	WISP-1	O95388	WISP1	WNT1-inducible-signaling pathway protein 1	0.0558	0.651	1.57
1417	11457-53	GALE	Q14376	GALE	UDP-glucose 4-epimerase	0.294	0.655	1.58		1417	2948-58	Growth hormone receptor	P10912	GHR	Growth hormone receptor	0.0558	0.187	1.14
1418	7671-58	IL13_MOUSE	P20109	Il13	Interleukin-13_MOUSE	0.294	-0.294	0.816		1418	9884-8	PPIL1	Q9Y3C6	PPIL1	Peptidyl-prolyl cis-trans isomerase-like 1	0.0562	-0.635	0.644
1419	12494-99	GBRL2	P60520	GABARAPL2	Gamma-aminobutyric acid receptor-associated protein-like 2	0.294	-0.532	0.691		1419	8635-283	ZPBP1	Q9BS86	ZPBP	Zona pellucida-binding protein 1	0.0562	0.422	1.34
1420	4920-10	Lysozyme	P61626	LYZ	Lysozyme C	0.294	-0.873	0.546		1420	8804-39	COKA1	Q9P218	COL20A1	Collagen alpha-1(XX) chain	0.0562	-0.537	0.689
1421	4151-6	Plasminogen	P00747	PLG	Plasminogen	0.295	-1.19	0.44		1421	12647-52	SETD2	Q9BYW2	SETD2	Histone-lysine N-methyltransferase SETD2	0.0565	-0.419	0.748
1422	12571-14	ARL3	P36405	ARL3	ADP-ribosylation factor-like protein 3	0.296	0.519	1.43		1422	2558-51	b-Endorphin	P01189	POMC	Beta-endorphin	0.0566	-0.796	0.576
1423	11837-7	GITR	Q9Y5U5	TNFRSF18	Tumor necrosis factor receptor superfamily member 18	0.296	-0.429	0.743		1423	10584-7	NDUS4	O43181	NDUFS4	NADH dehydrogenase [ubiquinone] iron-sulfur protein 4; mitochondrial	0.0566	0.688	1.61
1424	3356-50	Carbonic anhydrase VII	P43166	CA7	Carbonic anhydrase 7	0.296	-0.55	0.683		1424	5070-76	DcR3	O95407	TNFRSF6B	Tumor necrosis factor receptor superfamily member 6B	0.0566	-0.181	0.882
1425	11315-148	PPM1D	O15297	PPM1D	Protein phosphatase 1D	0.297	0.218	1.16		1425	9773-15	RN149	Q8NC42	RNF149	E3 ubiquitin-protein ligase RNF149	0.0566	0.249	1.19
1426	14072-9	TCTP	P13693	TPT1	Translationally-controlled tumor protein	0.297	0.574	1.49		1426	2859-69	HDAC8	Q9BY41	HDAC8	Histone deacetylase 8	0.0568	0.837	1.79
1427	2585-2	PRL	P01236	PRL	Prolactin	0.297	0.515	1.43		1427	13660-76	Angiopoietin-2	O15123	ANGPT2	Angiopoietin-2	0.057	-0.593	0.663
1428	4133-54	Granzyme B	P10144	GZMB	Granzyme B	0.297	-0.486	0.714		1428	5648-28	CTRB2	Q6GPI1	CTRB2	Chymotrypsinogen B2	0.057	-0.391	0.763
1429	7932-23	SYT8	Q8NBV8	SYT8	Synaptotagmin-8	0.297	-0.635	0.644		1429	8091-16	MASP3	P48740	MASP1	Mannan-binding lectin serine protease 1	0.0571	-0.521	0.697
1430	8258-22	UXS1	Q8NBZ7	UXS1	UDP-glucuronic acid decarboxylase 1	0.298	-0.351	0.784		1430	3487-32	BLC	O43927	CXCL13	C-X-C motif chemokine 13	0.0572	-0.222	0.857
1431	4337-49	CRP	P02741	CRP	C-reactive protein	0.298	-0.305	0.809		1431	12821-6	NAL10	Q86W26	NLRP10	NACHT; LRR and PYD domains-containing protein 10	0.0573	-0.245	0.844
1432	6461-54	Apo C-III	P02656	APOC3	Apolipoprotein C-III	0.298	0.455	1.37		1432	13453-2	RM33	O75394	MRPL33	39S ribosomal protein L33; mitochondrial	0.0573	0.399	1.32
1433	11194-6	SIT1	Q9Y3P8	SIT1	Signaling threshold-regulating transmembrane adapter 1	0.3	-0.461	0.727		1433	3437-80	Flt-3	P36888	FLT3	Receptor-type tyrosine-protein kinase FLT3	0.0573	0.609	1.53
1434	11586-2	LRRN1	Q6UXK5	LRRN1	Leucine-rich repeat neuronal protein 1	0.3	0.387	1.31		1434	5124-62	sICAM-5	Q9UMF0	ICAM5	Intercellular adhesion molecule 5	0.0573	-0.409	0.753
1435	5061-27	B7-H2	O75144	ICOSLG	ICOS ligand	0.3	0.184	1.14		1435	7945-10	Semaphorin-6A	Q9H2E6	SEMA6A	Semaphorin-6A	0.0573	-0.476	0.719
1436	4851-25	IL-1a	P01583	IL1A	Interleukin-1 alpha	0.3	0.335	1.26		1436	8992-1	TMEM2	Q9UHN6	TMEM2	Transmembrane protein 2	0.0575	-0.229	0.853
1437	6558-5	COL10	Q9Y6Z7	COLEC10	Collectin-10	0.3	0.211	1.16		1437	5584-21	Holo-TC II	P20062	TCN2	Holo-Transcobalamin-2	0.0577	-0.249	0.841
1438	10534-40	PARP	P09874	PARP1	Poly [ADP-ribose] polymerase 1	0.301	-0.705	0.614		1438	3666-17	complement factor H-related 5	Q9BXR6	CFHR5	Complement factor H-related protein 5	0.0578	0.724	1.65
1439	14655-1	DJC17	Q9NVM6	DNAJC17	DnaJ homolog subfamily C member 17	0.301	0.574	1.49		1439	13496-19	HMCS1	Q01581	HMGCS1	Hydroxymethylglutaryl-CoA synthase; cytoplasmic	0.0582	0.603	1.52
1440	7752-31	CLC4D	Q8WXI8	CLEC4D	C-type lectin domain family 4 member D	0.302	0.372	1.29		1440	7890-68	DPP10	Q8N608	DPP10	Inactive dipeptidyl peptidase 10	0.0583	-0.357	0.781
1441	12644-63	PURA2	P30520	ADSS	Adenylosuccinate synthetase isozyme 2	0.302	-0.737	0.6		1441	8088-56	CA210	Q8IVY1	C1orf210	Type III endosome membrane protein TEMP	0.0585	-0.264	0.833
1442	9111-40	JPH4	Q96JJ6	JPH4	Junctophilin-4	0.303	-0.272	0.828		1442	2637-77	Macrophage mannose receptor	P22897	MRC1	Macrophage mannose receptor 1	0.0586	-0.633	0.645
1443	13678-169	Factor D	P00746	CFD	Complement factor D	0.303	0.418	1.34		1443	2668-70	Calpain I	P07384 P04632	CAPN1 CAPNS1	Calpain I	0.0586	-0.312	0.806
1444	10023-32	VDR	P11473	VDR	Vitamin D3 receptor	0.303	-0.35	0.785		1444	4920-10	Lysozyme	P61626	LYZ	Lysozyme C	0.0586	-0.668	0.629
1445	2741-22	Siglec-6	O43699	SIGLEC6	Sialic acid-binding Ig-like lectin 6	0.303	-0.74	0.599		1445	8289-8	GPNMB	Q14956	GPNMB	Transmembrane glycoprotein NMB	0.0586	0.481	1.4
1446	6473-55	PLUNC	Q9NP55	BPIFA1	BPI fold-containing family A member 1	0.303	0.474	1.39		1446	9466-43	G6B	O95866	G6B	Protein G6b	0.0586	-0.488	0.713
1447	7824-88	MSRB3	Q8IXL7	MSRB3	Methionine-R-sulfoxide reductase B3	0.303	-1	0.499		1447	4712-28	Apo D	P05090	APOD	Apolipoprotein D	0.0586	0.525	1.44
1448	9800-20	NDUB8	O95169	NDUFB8	NADH dehydrogenase [ubiquinone] 1 beta subcomplex subunit 8; mitochondrial	0.303	0.222	1.17		1448	6055-53	IFN-a/b R1	P17181	IFNAR1	Interferon alpha/beta receptor 1	0.0586	0.825	1.77
1449	9839-148	Tirap	P58753	TIRAP	Toll/interleukin-1 receptor domain-containing adapter protein	0.303	-0.178	0.884		1449	6494-60	sperm acrosome associated 5	Q96QH8	SPACA5	Sperm acrosome-associated protein 5	0.0586	-0.408	0.754
1450	9999-1	IRF6	O14896	IRF6	Interferon regulatory factor 6	0.303	-0.408	0.753		1450	11371-1	GP101	Q96P66	GPR101	Probable G-protein coupled receptor 101	0.0589	0.235	1.18
1451	8323-163	TFF3	Q07654	TFF3	Trefoil factor 3	0.303	0.523	1.44		1451	11715-1	PO2F1	P14859	POU2F1	POU domain; class 2; transcription factor 1	0.0591	-0.47	0.722
1452	8309-12	HYAL1	Q12794	HYAL1	Hyaluronidase-1	0.304	0.686	1.61		1452	4913-78	HCC-4	O15467	CCL16	C-C motif chemokine 16	0.0591	-0.434	0.74
1453	10351-51	IRF1	P10914	IRF1	Interferon regulatory factor 1	0.304	-0.662	0.632		1453	10901-334	ITM2C	Q9NQX7	ITM2C	Integral membrane protein 2C	0.0593	-0.502	0.706
1454	12507-16	IP3KC	Q96DU7	ITPKC	Inositol-trisphosphate 3-kinase C	0.304	0.273	1.21		1454	12785-49	KAISO	Q86T24	ZBTB33	Transcriptional regulator Kaiso	0.0593	-0.564	0.676
1455	12892-10	SYTL1	Q8IYJ3	SYTL1	Synaptotagmin-like protein 1	0.304	-0.193	0.875		1455	3600-2	Chitotriosidase-1	Q13231	CHIT1	Chitotriosidase-1	0.0593	0.584	1.5
1456	13022-20	P5I11	O14683	TP53I11	Tumor protein p53-inducible protein 11	0.304	0.73	1.66		1456	3802-50	Cystatin-S	P01036	CST4	Cystatin-S	0.0593	-0.49	0.712
1457	4476-22	ZAP70	P43403	ZAP70	Tyrosine-protein kinase ZAP-70	0.305	1.01	2.02		1457	7953-20	SLAF1	Q13291	SLAMF1	Signaling lymphocytic activation molecule	0.0593	-0.459	0.728
1458	6362-6	AUGN	Q9H1Z8	C2orf40	Augurin	0.305	0.243	1.18		1458	8100-15	ADM2	Q7Z4H4	ADM2	ADM2	0.0593	-0.542	0.687
1459	13570-43	VIGLN	Q00341	HDLBP	Vigilin	0.305	1.32	2.49		1459	13557-3	Nectin 3	Q9NQS3	PVRL3	Nectin-3	0.0593	0.243	1.18
1460	3042-7	Myoglobin	P02144	MB	Myoglobin	0.305	2.77	6.84		1460	6291-55	Alcadein-beta	Q9BQT9	CLSTN3	Calsyntenin-3	0.0595	0.819	1.76
1461	3046-31	resistin	Q9HD89	RETN	Resistin	0.306	0.338	1.26		1461	12713-365	RGS19	P49795	RGS19	Regulator of G-protein signaling 19	0.0595	0.761	1.69
1462	3611-70	Endothelin-converting enzyme 1	P42892	ECE1	Endothelin-converting enzyme 1	0.306	0.579	1.49		1462	7696-3	NBR1	Q14596	NBR1	Next to BRCA1 gene 1 protein	0.0595	-0.108	0.928
1463	2948-58	Growth hormone receptor	P10912	GHR	Growth hormone receptor	0.306	0.273	1.21		1463	9118-7	PSD2	Q9BQI7	PSD2	PH and SEC7 domain-containing protein 2	0.0596	0.2	1.15
1464	6113-31	Endothelin 3	P14138	EDN3	Endothelin-3	0.306	0.546	1.46		1464	12838-28	DUS15	Q9H1R2	DUSP15	Dual specificity protein phosphatase 15	0.0598	-0.43	0.742
1465	12820-1	GRAP	Q13588	GRAP	GRB2-related adapter protein	0.307	0.351	1.28		1465	7752-31	CLC4D	Q8WXI8	CLEC4D	C-type lectin domain family 4 member D	0.0598	0.332	1.26
1466	12882-7	PAR11	Q9NR21	PARP11	Poly [ADP-ribose] polymerase 11	0.307	0.311	1.24		1466	2945-25	ER	P03372	ESR1	Estrogen receptor	0.06	-0.358	0.78
1467	3326-58	Nectin-like protein 2	Q9BY67	CADM1	Cell adhesion molecule 1	0.307	-0.486	0.714		1467	8660-5	OLFL3	Q9NRN5	OLFML3	Olfactomedin-like protein 3	0.0603	-0.445	0.735
1468	5357-60	NLGNX	Q8N0W4	NLGN4X	Neuroligin-4; X-linked	0.307	-0.252	0.84		1468	12536-46	MTMR6	Q9Y217	MTMR6	Myotubularin-related protein 6	0.0603	-0.506	0.704
1469	5364-7	SET	Q01105	SET	Protein SET	0.307	-0.419	0.748		1469	8424-269	b-Catenin	P35222	CTNNB1	Catenin beta-1	0.0603	0.357	1.28
1470	7735-17	PEDF	P36955	SERPINF1	Pigment epithelium-derived factor	0.307	-0.452	0.731		1470	2976-58	Desmoglein-1	Q02413	DSG1	Desmoglein-1	0.0606	0.52	1.43
1471	9253-52	BGAT	P16442	ABO	Histo-blood group ABO system transferase	0.307	-0.3	0.812		1471	5745-64	PI15	O43692	PI15	Peptidase inhibitor 15	0.061	0.675	1.6
1472	3836-51	UFM1	P61960	UFM1	Ubiquitin-fold modifier 1	0.307	-0.518	0.698		1472	9772-153	NLGN2	Q8NFZ4	NLGN2	Neuroligin-2	0.0615	-0.503	0.706
1473	5228-25	KIF23	Q02241	KIF23	Kinesin-like protein KIF23	0.309	-0.7	0.615		1473	5590-11	ZPLD1	Q8TCW7	ZPLD1	Zona pellucida-like domain-containing protein 1	0.0616	0.233	1.18
1474	12864-9	NIPA4	Q0D2K0	NIPAL4	Magnesium transporter NIPA4	0.31	0.391	1.31		1474	7175-4	PCDG2	Q9Y5H1	PCDHGA2	Protocadherin gamma-A2	0.0617	0.263	1.2
1475	6411-58	DB135	Q30KP9	DEFB135	Beta-defensin 135	0.31	0.272	1.21		1475	5981-6	ES1	P30042	C21orf33	ES1 protein homolog; mitochondrial	0.0617	0.238	1.18
1476	7243-8	IFN-b	P01574	IFNB1	Interferon beta	0.31	-0.194	0.874		1476	6571-75	CQ078	Q8N4C9	C17orf78	Uncharacterized protein C17orf78	0.0617	0.301	1.23
1477	7797-11	CC167	Q9P0B6	CCDC167	Coiled-coil domain-containing protein 167	0.31	0.299	1.23		1477	8306-54	TMG1	O14668	PRRG1	Transmembrane gamma-carboxyglutamic acid protein 1	0.0617	0.215	1.16
1478	9075-121	K1024	Q9UPX6	KIAA1024	UPF0258 protein KIAA1024	0.31	0.306	1.24		1478	9350-3	FSTL4	Q6MZW2	FSTL4	Follistatin-related protein 4	0.0617	0.252	1.19
1479	6508-68	SG1D2	O95969	SCGB1D2	Secretoglobin family 1D member 2	0.31	-0.29	0.818		1479	14291-53	AGAP2	Q99490	AGAP2	Arf-GAP with GTPase; ANK repeat and PH domain-containing protein 2	0.0618	-0.244	0.845
1480	12681-63	UBP21	Q9UK80	USP21	Ubiquitin carboxyl-terminal hydrolase 21	0.31	0.314	1.24		1480	9531-24	LST1	O00453	LST1	Leukocyte-specific transcript 1 protein	0.0618	-0.427	0.744
1481	13400-13	ROR1	Q01973	ROR1	Inactive tyrosine-protein kinase transmembrane receptor ROR1	0.31	0.559	1.47		1481	2585-2	PRL	P01236	PRL	Prolactin	0.0619	0.534	1.45
1482	8929-7	BDP1	A6H8Y1	BDP1	Transcription factor TFIIIB component B'' homolog	0.31	0.459	1.37		1482	7948-129	GLTD2	A6NH11	GLTPD2	Glycolipid transfer protein domain-containing protein 2	0.0619	-0.72	0.607
1483	6019-12	C1T9A	P0C862	C1QTNF9	Complement C1q and tumor necrosis factor-related protein 9A	0.311	0.59	1.51		1483	4588-1	PH	P01298	PPY	Pancreatic hormone	0.0619	0.247	1.19
1484	5115-31	RELT	Q969Z4	RELT	Tumor necrosis factor receptor superfamily member 19L	0.311	0.203	1.15		1484	7926-13	SPIT3	P49223	SPINT3	Kunitz-type protease inhibitor 3	0.0619	0.161	1.12
1485	6454-38	Rho-GDIa	P52565	ARHGDIA	Rho GDP-dissociation inhibitor 1	0.311	0.576	1.49		1485	4152-58	Prekallikrein	P03952	KLKB1	Plasma kallikrein	0.062	-0.33	0.796
1486	5193-51	K-ras	P01116	KRAS	GTPase KRas	0.311	0.18	1.13		1486	2599-51	4-1BB ligand	P41273	TNFSF9	Tumor necrosis factor ligand superfamily member 9	0.0621	-0.32	0.801
1487	13967-14	Thioredoxin reductase 1	Q16881	TXNRD1	Thioredoxin reductase 1; cytoplasmic	0.312	0.517	1.43		1487	11264-33	XDH	P47989	XDH	Xanthine dehydrogenase/oxidase	0.0623	0.568	1.48
1488	8236-8	CR032	Q8TCD1	C18orf32	UPF0729 protein C18orf32	0.312	0.278	1.21		1488	4718-5	PPIB	P23284	PPIB	Peptidyl-prolyl cis-trans isomerase B	0.0623	0.339	1.26
1489	10336-3	CHIP	Q9UNE7	STUB1	E3 ubiquitin-protein ligase CHIP	0.312	1	2		1489	4459-68	PCSK7	Q16549	PCSK7	Proprotein convertase subtilisin/kexin type 7	0.0627	0.316	1.25
1490	9842-2	b-Catenin	P35222	CTNNB1	Catenin beta-1	0.312	0.535	1.45		1490	7827-20	ADA32	Q8TC27	ADAM32	Disintegrin and metalloproteinase domain-containing protein 32	0.0628	-0.509	0.703
1491	9059-14	RPGF5	Q92565	RAPGEF5	Rap guanine nucleotide exchange factor 5	0.312	0.336	1.26		1491	5223-59	GCKR	Q14397	GCKR	Glucokinase regulatory protein	0.0628	0.435	1.35
1492	2441-2	FGF-10	O15520	FGF10	Fibroblast growth factor 10	0.313	-0.326	0.798		1492	9341-1	PDGFD	Q9GZP0	PDGFD	Platelet-derived growth factor D	0.0628	0.314	1.24
1493	5624-66	FOLR3	P41439	FOLR3	Folate receptor gamma	0.313	-0.824	0.565		1493	14012-17	LGP2	Q96C10	DHX58	Probable ATP-dependent RNA helicase DHX58	0.0629	0.102	1.07
1494	7805-52	GOS-28	O95249	GOSR1	Golgi SNAP receptor complex member 1	0.313	0.335	1.26		1494	14103-12	TPSG1	Q9NRR2	TPSG1	Tryptase gamma	0.0629	0.242	1.18
1495	9305-89	INGR2	P38484	IFNGR2	Interferon gamma receptor 2	0.313	-0.194	0.874		1495	12524-18	SAT2	Q96F10	SAT2	Diamine acetyltransferase 2	0.0629	-0.664	0.631
1496	9297-12	B3GN8	Q7Z7M8	B3GNT8	UDP-GlcNAc:betaGal beta-1;3-N-acetylglucosaminyltransferase 8	0.313	-0.802	0.574		1496	9971-5	CSMD2	Q7Z408	CSMD2	CUB and sushi domain-containing protein 2	0.0629	0.555	1.47
1497	9787-23	COLEC12	Q5KU26	COLEC12	Collectin-12	0.313	0.486	1.4		1497	8393-121	CATF	Q9UBX1	CTSF	Cathepsin F	0.0629	-0.227	0.855
1498	12799-65	DJC27	Q9NZQ0	DNAJC27	DnaJ homolog subfamily C member 27	0.314	-0.552	0.682		1498	14708-59	CO8G	P07360	C8G	Complement component C8 gamma chain	0.063	-0.29	0.818
1499	2859-69	HDAC8	Q9BY41	HDAC8	Histone deacetylase 8	0.316	0.632	1.55		1499	6551-94	Vaspin	Q8IW75	SERPINA12	Serpin A12	0.0632	0.449	1.37
1500	9550-153	TTC17	Q96AE7	TTC17	Tetratricopeptide repeat protein 17	0.316	0.495	1.41		1500	8418-30	b-Catenin	P35222	CTNNB1	Catenin beta-1	0.0635	0.415	1.33
1501	9829-91	SULT 2A1	Q06520	SULT2A1	Bile salt sulfotransferase	0.316	-0.258	0.836		1501	11300-32	SORT	Q99523	SORT1	Sortilin	0.0636	-0.299	0.813
1502	12849-25	GSKIP	Q9P0R6	GSKIP	GSK3-beta interaction protein	0.317	0.222	1.17		1502	12637-7	CACP	P43155	CRAT	Carnitine O-acetyltransferase	0.0639	-0.341	0.789
1503	10866-60	P4R3A	Q6IN85	SMEK1	Serine/threonine-protein phosphatase 4 regulatory subunit 3A	0.317	0.567	1.48		1503	2418-55	Apo E	P02649	APOE	Apolipoprotein E	0.0642	0.961	1.95
1504	10976-44	MUC1	P15941	MUC1	Mucin-1	0.317	0.241	1.18		1504	4480-59	C3b	P01024	C3	Complement C3b	0.0643	-0.497	0.709
1505	12661-44	GBRL1	Q9H0R8	GABARAPL1	Gamma-aminobutyric acid receptor-associated protein-like 1	0.317	0.495	1.41		1505	6351-55	CD79B	P40259	CD79B	B-cell antigen receptor complex-associated protein beta chain	0.0643	0.184	1.14
1506	2633-52	IL-13 Ra1	P78552	IL13RA1	Interleukin-13 receptor subunit alpha-1	0.317	-0.281	0.823		1506	4593-11	PACAP-27	P18509	ADCYAP1	Pituitary adenylate cyclase-activating polypeptide 27	0.0643	0.458	1.37
1507	5758-49	kallikrein 9	Q9UKQ9	KLK9	Kallikrein-9	0.318	-0.549	0.684		1507	10563-13	LYSM3	Q7Z3D4	LYSMD3	LysM and putative peptidoglycan-binding domain-containing protein 3	0.0645	-0.328	0.797
1508	11336-9	FANCF	Q9NPI8	FANCF	Fanconi anemia group F protein	0.318	-0.273	0.827		1508	9796-4	CEL	P19835	CEL	Bile salt-activated lipase	0.0645	5.31	39.7
1509	12374-8	PA1B3	Q15102	PAFAH1B3	Platelet-activating factor acetylhydrolase IB subunit gamma	0.318	0.594	1.51		1509	11185-145	GCH1	P30793	GCH1	GTP cyclohydrolase 1	0.0645	0.135	1.1
1510	12748-6	BRDT	Q58F21	BRDT	Bromodomain testis-specific protein	0.318	-0.124	0.918		1510	2846-24	Ubiquitin+1	P62979	RPS27A	Ubiquitin+1; truncated mutation for UbB	0.0645	-0.792	0.578
1511	13054-87	Profilin II	P35080	PFN2	Profilin-2	0.318	0.249	1.19		1511	4544-4	CTAP-III	P02775	PPBP	Connective tissue-activating peptide III	0.0645	-0.412	0.752
1512	9715-15	IGSF3	O75054	IGSF3	Immunoglobulin superfamily member 3	0.318	-0.545	0.685		1512	10975-59	MUCL1	Q96DR8	MUCL1	Mucin-like protein 1	0.0646	0.178	1.13
1513	6920-1	GFRAL	Q6UXV0	GFRAL	GDNF family receptor alpha-like	0.319	0.68	1.6		1513	6650-20	Periostin	Q15063	POSTN	Periostin	0.0646	0.531	1.44
1514	7808-5	GLCE	O94923	GLCE	D-glucuronyl C5-epimerase	0.319	-0.628	0.647		1514	2682-68	HSP 60	P10809	HSPD1	60 kDa heat shock protein; mitochondrial	0.0646	0.684	1.61
1515	12445-50	ANR27	Q96NW4	ANKRD27	Ankyrin repeat domain-containing protein 27	0.319	0.234	1.18		1515	7863-50	PGRC1	O00264	PGRMC1	Membrane-associated progesterone receptor component 1	0.0647	1.01	2.01
1516	14074-2	SHC2	P98077	SHC2	SHC-transforming protein 2	0.319	-0.53	0.693		1516	2865-77	MOZ	Q92794	KAT6A	Histone acetyltransferase KAT6A	0.0647	0.539	1.45
1517	4973-18	cIAP-2	Q13489	BIRC3	Baculoviral IAP repeat-containing protein 3	0.319	-0.327	0.797		1517	4706-17	41	P11171	EPB41	Protein 4.1	0.0647	-1.02	0.491
1518	4976-57	CRK	P46108	CRK	Adapter molecule crk	0.319	-0.51	0.702		1518	7246-4	FREM2	Q5SZK8	FREM2	FRAS1-related extracellular matrix protein 2	0.0647	0.16	1.12
1519	6625-31	ATAD1	Q8NBU5	ATAD1	ATPase family AAA domain-containing protein 1	0.319	0.571	1.49		1519	3212-30	ASAH2	Q9NR71	ASAH2	Neutral ceramidase	0.0648	0.345	1.27
1520	7009-8	CD72	P21854	CD72	B-cell differentiation antigen CD72	0.319	0.224	1.17		1520	2670-67	CK-MM	P06732	CKM	Creatine kinase M-type	0.0648	-1.01	0.498
1521	8971-9	NRX1A	Q9ULB1	NRXN1	Neurexin-1	0.319	-0.726	0.605		1521	8328-9	EKI1	Q9HBU6	ETNK1	Ethanolamine kinase 1	0.0648	-0.162	0.894
1522	11294-7	TMCC3	Q9ULS5	TMCC3	Transmembrane and coiled-coil domains protein 3	0.319	0.496	1.41		1522	11075-59	IL6_MOUSE	P08505	non-human	Interleukin-6_MOUSE	0.0649	0.541	1.46
1523	3872-2	TCTP	P13693	TPT1	Translationally-controlled tumor protein	0.319	-0.452	0.731		1523	12681-63	UBP21	Q9UK80	USP21	Ubiquitin carboxyl-terminal hydrolase 21	0.065	0.549	1.46
1524	9043-7	TFP11	Q9UBB9	TFIP11	Tuftelin-interacting protein 11	0.319	0.534	1.45		1524	7198-197	FA20B	O75063	FAM20B	Glycosaminoglycan xylosylkinase	0.0652	-0.441	0.736
1525	11330-15	CSK2B	P67870	CSNK2B	Casein kinase II subunit beta	0.32	-0.216	0.861		1525	6420-4	SDHF2	Q9NX18	SDHAF2	Succinate dehydrogenase assembly factor 2; mitochondrial	0.0655	-0.338	0.791
1526	12599-10	URP2	Q86UX7	FERMT3	Fermitin family homolog 3	0.32	-0.355	0.782		1526	12338-27	EGFLA	Q63HQ2	EGFLAM	Pikachurin	0.0657	-0.536	0.69
1527	5021-13	PPase	Q15181	PPA1	Inorganic pyrophosphatase	0.32	-0.579	0.669		1527	3873-51	TMA	P07202	TPO	Thyroid peroxidase	0.0657	0.409	1.33
1528	13451-2	FNDC4	Q9H6D8	FNDC4	Fibronectin type III domain-containing protein 4	0.321	0.442	1.36		1528	2761-49	FGF-18	O76093	FGF18	Fibroblast growth factor 18	0.0657	-0.322	0.8
1529	11285-8	CD34	P28906	CD34	Hematopoietic progenitor cell antigen CD34	0.321	0.388	1.31		1529	12574-36	Endothelin 2	P20800	EDN2	Endothelin-2	0.0657	-0.705	0.614
1530	13524-25	H6ST2	Q96MM7	HS6ST2	Heparan-sulfate 6-O-sulfotransferase 2	0.321	-0.351	0.784		1530	8872-1	SC61G	P60059	SEC61G	Protein transport protein Sec61 subunit gamma	0.0659	-1.43	0.372
1531	14111-15	TSP2	P35442	THBS2	Thrombospondin-2	0.321	-0.183	0.881		1531	13055-53	PSD1	A5PKW4	PSD	PH and SEC7 domain-containing protein 1	0.066	0.523	1.44
1532	6324-11	DNSL2	Q92874	DNASE1L2	Deoxyribonuclease-1-like 2	0.321	0.849	1.8		1532	2950-57	IGFBP-4	P22692	IGFBP4	Insulin-like growth factor-binding protein 4	0.0663	0.604	1.52
1533	6919-3	HBAZ	P02008	HBZ	Hemoglobin subunit zeta	0.321	-0.582	0.668		1533	5254-69	PDE3A	Q14432	PDE3A	cGMP-inhibited 3';5'-cyclic phosphodiesterase A	0.0663	0.206	1.15
1534	7742-11	RN148	Q8N7C7	RNF148	RING finger protein 148	0.321	-0.736	0.6		1534	5602-62	RNS10	Q5GAN6	RNASE10	Inactive ribonuclease-like protein 10	0.0666	0.336	1.26
1535	9989-12	LRC24	Q50LG9	LRRC24	Leucine-rich repeat-containing protein 24	0.321	-0.423	0.746		1535	7008-13	F176C	P58658	EVA1C	Protein eva-1 homolog C	0.0667	-0.412	0.752
1536	11150-3	Collagen a1(VI)	P12109	COL6A1	Collagen alpha-1(VI) chain	0.321	0.306	1.24		1536	3505-6	Lymphotoxin a1/b2	P01374; Q06643	LTA LTB	Lymphotoxin alpha1:beta2	0.0668	-0.508	0.703
1537	9384-17	Cathelicidin peptide	P49913	CAMP	Cathelicidin antimicrobial peptide	0.321	0.21	1.16		1537	14663-44	RNF8	O76064	RNF8	E3 ubiquitin-protein ligase RNF8	0.0669	0.135	1.1
1538	14286-2	NF-ATc1	O95644	NFATC1	Nuclear factor of activated T-cells; cytoplasmic 1	0.321	0.311	1.24		1538	7640-29	LRP1B	Q9NZR2	LRP1B	Low-density lipoprotein receptor-related protein 1B	0.067	-0.313	0.805
1539	5128-53	SLAF6	Q96DU3	SLAMF6	SLAM family member 6	0.321	0.278	1.21		1539	13710-6	C1-Esterase Inhibitor	P05155	SERPING1	Plasma protease C1 inhibitor	0.067	0.305	1.24
1540	8462-18	HGH	P01241	GH1	Somatotropin	0.321	0.491	1.41		1540	5970-61	LECT2	O14960	LECT2	Leukocyte cell-derived chemotaxin-2	0.067	0.356	1.28
1541	8959-61	ADAM 17	P78536	ADAM17	Disintegrin and metalloproteinase domain-containing protein 17	0.321	0.476	1.39		1541	8765-23	EFNB2	P52799	EFNB2	Ephrin-B2	0.067	-1.07	0.477
1542	12437-18	ULK3	Q6PHR2	ULK3	Serine/threonine-protein kinase ULK3	0.322	-0.208	0.866		1542	6525-17	DUSP13	Q6B8I1	DUSP13	Dual specificity protein phosphatase 13 isoform A	0.0671	0.51	1.42
1543	9997-12	UBXN4	Q92575	UBXN4	UBX domain-containing protein 4	0.322	1.21	2.32		1543	13130-150	HXK2	P52789	HK2	Hexokinase-2	0.0673	-0.324	0.799
1544	4374-45	MIC-1	Q99988	GDF15	Growth/differentiation factor 15	0.322	0.304	1.23		1544	8909-77	GNPI1	P46926	GNPDA1	Glucosamine-6-phosphate isomerase 1	0.0675	0.346	1.27
1545	5337-64	B7-2	P42081	CD86	T-lymphocyte activation antigen CD86	0.322	-0.182	0.881		1545	3305-6	DLL4	Q9NR61	DLL4	Delta-like protein 4	0.0677	-0.287	0.82
1546	5247-17	Cyclophilin A	P62937	PPIA	Peptidyl-prolyl cis-trans isomerase A	0.322	-0.522	0.696		1546	6506-54	TMEDA	P49755	TMED10	Transmembrane emp24 domain-containing protein 10	0.0677	0.361	1.28
1547	13428-52	ZNRF3	Q9ULT6	ZNRF3	E3 ubiquitin-protein ligase ZNRF3	0.323	-0.514	0.7		1547	9757-29	ENAH	Q8N8S7	ENAH	Protein enabled homolog	0.0678	0.424	1.34
1548	13103-125	CSH	P0DML2 P0DML3	CSH1 CSH2	Chorionic somatomammotropin hormone	0.323	-0.353	0.783		1548	8850-5	PA2GC	Q5R387	PLA2G2C	Putative inactive group IIC secretory phospholipase A2	0.0678	0.514	1.43
1549	3403-1	TPSB2	P20231	TPSB2	Tryptase beta-2	0.323	-0.209	0.865		1549	12933-17	ENOX1	Q8TC92	ENOX1	Ecto-NOX disulfide-thiol exchanger 1	0.0682	0.326	1.25
1550	12796-44	NUDT3	O95989	NUDT3	Diphosphoinositol polyphosphate phosphohydrolase 1	0.324	-0.776	0.584		1550	14026-24	IL-17F	Q96PD4	IL17F	Interleukin-17F	0.0682	0.262	1.2
1551	9215-117	UBP25	Q9UHP3	USP25	Ubiquitin carboxyl-terminal hydrolase 25	0.324	0.254	1.19		1551	9345-436	WFD13	Q8IUB5	WFDC13	WAP four-disulfide core domain protein 13	0.0682	0.179	1.13
1552	5122-92	Semaphorin-6A	Q9H2E6	SEMA6A	Semaphorin-6A	0.324	-0.514	0.7		1552	3431-54	EphA1	P21709	EPHA1	Ephrin type-A receptor 1	0.0683	-0.307	0.808
1553	6464-40	PVRIG	Q6DKI7	PVRIG	Transmembrane protein PVRIG	0.325	-0.191	0.876		1553	4124-24	HSP 70	P0DMV8	HSPA1A	Heat shock 70 kDa protein 1A	0.0687	0.565	1.48
1554	8760-10	DCNL5	Q9BTE7	DCUN1D5	DCN1-like protein 5	0.325	-0.529	0.693		1554	4467-49	SPARCL1	Q14515	SPARCL1	SPARC-like protein 1	0.0687	-0.506	0.704
1555	9117-4	IL-1F9	Q9NZH8	IL36G	Interleukin-36 gamma	0.325	-0.208	0.866		1555	5099-14	LAG-3	P18627	LAG3	Lymphocyte activation gene 3 protein	0.0687	-0.458	0.728
1556	5637-81	NTNG1	Q9Y2I2	NTNG1	Netrin-G1	0.325	-0.388	0.764		1556	10847-1	SIG15	Q6ZMC9	SIGLEC15	Sialic acid-binding Ig-like lectin 15	0.0688	0.281	1.21
1557	4271-75	PFD5	Q99471	PFDN5	Prefoldin subunit 5	0.325	0.311	1.24		1557	3388-58	PAK7	Q9P286	PAK7	Serine/threonine-protein kinase PAK 5	0.0691	0.218	1.16
1558	12438-127	3MG	P29372	MPG	DNA-3-methyladenine glycosylase	0.325	-0.257	0.837		1558	6470-19	fibulin 1	P23142	FBLN1	Fibulin-1	0.0692	0.763	1.7
1559	13653-335	MACD1	Q9BQ69	MACROD1	O-acetyl-ADP-ribose deacetylase MACROD1	0.326	0.517	1.43		1559	6285-71	K0152	Q14165	MLEC	Malectin	0.07	-0.579	0.67
1560	10056-5	FOXM1	Q08050	FOXM1	Forkhead box protein M1	0.327	0.702	1.63		1560	3879-50	CDC37	Q16543	CDC37	Hsp90 co-chaperone Cdc37	0.0701	-0.479	0.718
1561	12426-19	MOL1B	Q9H8S9	MOB1A	MOB kinase activator 1A	0.327	0.508	1.42		1561	6973-111	IGF-II	P01344	IGF2	Insulin-like growth factor II	0.0702	0.373	1.3
1562	3031-66	Ferritin	P02794 P02792	FTH1 FTL	Ferritin	0.327	0.632	1.55		1562	11252-30	LRCH4	O75427	LRCH4	Leucine-rich repeat and calponin homology domain-containing protein 4	0.0702	0.367	1.29
1563	4906-35	Coagulation Factor V	P12259	F5	Coagulation Factor V	0.327	-0.296	0.814		1563	5763-67	HBD-4	Q8WTQ1	DEFB104A	Beta-defensin 104	0.0703	-0.201	0.87
1564	8008-28	HRK	O00198	HRK	Activator of apoptosis harakiri	0.327	0.249	1.19		1564	13539-131	KCNN1	Q92952	KCNN1	Small conductance calcium-activated potassium channel protein 1	0.0703	0.161	1.12
1565	3151-6	IL-2 sRa	P01589	IL2RA	Interleukin-2 receptor subunit alpha	0.327	-0.216	0.861		1565	5689-1	DB112	Q30KQ8	DEFB112	Beta-defensin 112	0.0703	-0.389	0.764
1566	5476-66	PKC-G	P05129	PRKCG	Protein kinase C gamma type	0.327	-0.535	0.69		1566	8775-61	FA24B	Q8N5W8	FAM24B	Protein FAM24B	0.0703	-0.256	0.838
1567	13460-4	CHAD	O15335	CHAD	Chondroadherin	0.328	-0.38	0.769		1567	12494-99	GBRL2	P60520	GABARAPL2	Gamma-aminobutyric acid receptor-associated protein-like 2	0.0706	-0.479	0.717
1568	6521-35	NPTX2	P47972	NPTX2	Neuronal pentraxin-2	0.328	-0.356	0.781		1568	3654-27	BMPER	Q8N8U9	BMPER	BMP-binding endothelial regulator protein	0.0706	-0.512	0.701
1569	11370-20	INP5E	Q9NRR6	INPP5E	72 kDa inositol polyphosphate 5-phosphatase	0.328	0.172	1.13		1569	6245-4	Nectin-2	Q92692	PVRL2	Nectin-2	0.0706	0.282	1.22
1570	12508-9	CHMP3	Q9Y3E7	VPS24	Charged multivesicular body protein 3	0.328	0.471	1.39		1570	5216-2	PCSK9_MOUSE	Q80W65	non-human	Proprotein convertase subtilisin/kexin type 9_MOUSE	0.0708	-0.433	0.741
1571	13711-10	CLH1	Q00610	CLTC	Clathrin heavy chain 1	0.328	0.212	1.16		1571	13620-10	ASNA	O43681	ASNA1	ATPase ASNA1	0.0709	-0.462	0.726
1572	13729-26	SFXN5	Q8TD22	SFXN5	Sideroflexin-5	0.328	0.421	1.34		1572	9945-8	ARMC5	Q96C12	ARMC5	Armadillo repeat-containing protein 5	0.071	0.562	1.48
1573	14157-21	14-3-3E	P62258	YWHAE	14-3-3 protein epsilon	0.328	-0.346	0.787		1573	8256-57	RANK	Q9Y6Q6	TNFRSF11A	Tumor necrosis factor receptor superfamily member 11A	0.0712	0.177	1.13
1574	14283-12	RAB14	P61106	RAB14	Ras-related protein Rab-14	0.328	-0.351	0.784		1574	9583-17	RNF24	Q9Y225	RNF24	RING finger protein 24	0.0712	0.608	1.52
1575	3059-50	BAFF	Q9Y275	TNFSF13B	Tumor necrosis factor ligand superfamily member 13B	0.328	-0.322	0.8		1575	10738-11	fibulin 5	Q9UBX5	FBLN5	Fibulin-5	0.0713	-0.494	0.71
1576	4786-58	Cytidylate kinase	P30085	CMPK1	UMP-CMP kinase	0.328	0.45	1.37		1576	14755-4	Lactoferrin	P02788	LTF	Lactotransferrin	0.0716	-0.169	0.89
1577	7128-9	VWA2	Q5GFL6	VWA2	von Willebrand factor A domain-containing protein 2	0.328	-0.439	0.738		1577	7891-45	UGT 1A6	P19224	UGT1A6	UDP-glucuronosyltransferase 1-6	0.0716	3.46	11
1578	7967-38	POTEM	A6NI47	POTEM	Putative POTE ankyrin domain family member M	0.328	-1.34	0.396		1578	11101-18	TLR4	O00206	TLR4	Toll-like receptor 4	0.0717	-0.538	0.689
1579	11934-9	INT3	Q68E01	INTS3	Integrator complex subunit 3	0.329	0.259	1.2		1579	12923-51	Keratin 17	Q04695	KRT17	Keratin; type I cytoskeletal 17	0.0718	-0.429	0.743
1580	9277-16	PAP1	Q06141	REG3A	Regenerating islet-derived protein 3-alpha	0.33	-0.648	0.638		1580	7215-18	NADH-cytochrome b5 reductase	P00387	CYB5R3	NADH-cytochrome b5 reductase 3	0.0719	0.159	1.12
1581	13732-79	Cardiotrophin-1	Q16619	CTF1	Cardiotrophin-1	0.33	-0.159	0.896		1581	4188-1	Aflatoxin B1 aldehyde reductase	O43488	AKR7A2	Aflatoxin B1 aldehyde reductase member 2	0.0721	-0.458	0.728
1582	4258-15	PA2G4	Q9UQ80	PA2G4	Proliferation-associated protein 2G4	0.33	-0.656	0.635		1582	12384-92	CSN7B	Q9H9Q2	COPS7B	COP9 signalosome complex subunit 7b	0.0722	0.544	1.46
1583	5636-10	MFAP4	P55083	MFAP4	Microfibril-associated glycoprotein 4	0.33	-0.929	0.525		1583	7762-30	SNN	O75324	SNN	Stannin	0.0722	1.06	2.08
1584	6384-19	WFDC3	Q8IUB2	WFDC3	WAP four-disulfide core domain protein 3	0.33	1.33	2.51		1584	13636-20	NP1L1	P55209	NAP1L1	Nucleosome assembly protein 1-like 1	0.0723	-0.72	0.607
1585	8870-38	NPM1	P06748	NPM1	Nucleophosmin	0.33	0.428	1.35		1585	5085-18	IL-20 Ra	Q9UHF4	IL20RA	Interleukin-20 receptor subunit alpha	0.0723	-0.226	0.855
1586	14049-17	IL-7	P13232	IL7	Interleukin-7	0.331	0.204	1.15		1586	11369-23	ADHX	P11766	ADH5	Alcohol dehydrogenase class-3	0.0726	0.673	1.59
1587	3875-62	ARI3A	Q99856	ARID3A	AT-rich interactive domain-containing protein 3A	0.332	-0.332	0.794		1587	4464-10	Sialoadhesin	Q9BZZ2	SIGLEC1	Sialoadhesin	0.0726	-0.42	0.748
1588	5766-6	RSPO4	Q2I0M5	RSPO4	R-spondin-4	0.332	-0.705	0.613		1588	10419-1	SCAR5	Q6ZMJ2	SCARA5	Scavenger receptor class A member 5	0.0728	-0.888	0.54
1589	11102-22	REG4	Q9BYZ8	REG4	Regenerating islet-derived protein 4	0.332	0.304	1.23		1589	10080-9	EI2BA	Q14232	EIF2B1	Translation initiation factor eIF-2B subunit alpha	0.0729	0.415	1.33
1590	11530-37	HEM3	P08397	HMBS	Porphobilinogen deaminase	0.332	-0.676	0.626		1590	4165-2	Thyroglobulin	P01266	TG	Thyroglobulin	0.0729	-0.452	0.731
1591	3514-49	Proteinase-3	P24158	PRTN3	Myeloblastin	0.332	-0.393	0.761		1591	3285-23	C1r	P00736	C1R	Complement C1r subcomponent	0.073	-0.235	0.85
1592	4437-56	ENTP5	O75356	ENTPD5	Ectonucleoside triphosphate diphosphohydrolase 5	0.332	0.364	1.29		1592	10618-190	megalin	P98164	LRP2	Low-density lipoprotein receptor-related protein 2	0.0731	0.822	1.77
1593	5216-2	PCSK9_MOUSE	Q80W65	non-human	Proprotein convertase subtilisin/kexin type 9_MOUSE	0.332	-0.469	0.722		1593	6568-18	HECA2	A8MVW5	HEPACAM2	HEPACAM family member 2	0.0737	0.804	1.75
1594	6932-42	ITA5	P08648	ITGA5	Integrin alpha-5	0.332	0.471	1.39		1594	3038-9	I-TAC	O14625	CXCL11	C-X-C motif chemokine 11	0.0737	0.443	1.36
1595	5261-13	ABL2	P42684	ABL2	Abelson tyrosine-protein kinase 2	0.333	0.369	1.29		1595	7721-81	FMR1	Q06787	FMR1	Fragile X mental retardation protein 1	0.0739	0.388	1.31
1596	6373-54	SEMG2	Q02383	SEMG2	Semenogelin-2	0.333	0.419	1.34		1596	4551-72	GP114	Q8IZF4	ADGRG5	Adhesion G-protein coupled receptor G5	0.0739	-0.239	0.847
1597	6240-55	RSPO1	Q2MKA7	RSPO1	R-spondin-1	0.333	0.457	1.37		1597	9969-8	S22AG	Q86VW1	SLC22A16	Solute carrier family 22 member 16	0.0739	0.481	1.4
1598	8529-1	TRAIL R2	O14763	TNFRSF10B	Tumor necrosis factor receptor superfamily member 10B	0.335	-0.439	0.738		1598	10735-12	PSMD1	Q99460	PSMD1	26S proteasome non-ATPase regulatory subunit 1	0.0739	0.461	1.38
1599	3666-17	complement factor H-related 5	Q9BXR6	CFHR5	Complement factor H-related protein 5	0.336	0.393	1.31		1599	12533-135	CYH2	Q99418	CYTH2	Cytohesin-2	0.074	0.28	1.21
1600	10978-39	SOM2	P01242	GH2	Growth hormone variant	0.336	-0.552	0.682		1600	5489-18	Stress-induced-phosphoprotein 1	P31948	STIP1	Stress-induced-phosphoprotein 1	0.074	-0.733	0.602
1601	11307-33	WWP1	Q9H0M0	WWP1	NEDD4-like E3 ubiquitin-protein ligase WWP1	0.336	0.759	1.69		1601	9851-9	FABPA	P15090	FABP4	Fatty acid-binding protein; adipocyte	0.0741	1.19	2.28
1602	13501-10	S35G2	Q8TBE7	SLC35G2	Solute carrier family 35 member G2	0.336	0.666	1.59		1602	14696-45	TPSB2	P20231	TPSB2	Tryptase beta-2	0.0741	0.271	1.21
1603	13668-44	Dtk	Q06418	TYRO3	Tyrosine-protein kinase receptor TYRO3	0.336	-0.467	0.723		1603	11692-21	SHC4	Q6S5L8	SHC4	SHC-transforming protein 4	0.0743	0.438	1.35
1604	2781-63	LAG-1	Q8NHW4	CCL4L1	C-C motif chemokine 4-like	0.336	-0.92	0.528		1604	9313-27	CBLN1	P23435	CBLN1	Cerebellin-1	0.0746	-0.453	0.731
1605	12528-40	WRIP1	Q96S55	WRNIP1	ATPase WRNIP1	0.336	-0.277	0.825		1605	5604-30	HPSE	Q9Y251	HPSE	Heparanase	0.0747	-0.397	0.76
1606	13447-42	SPRN	Q5BIV9	SPRN	Shadow of prion protein	0.337	0.261	1.2		1606	8018-43	VSIG2	Q96IQ7	VSIG2	V-set and immunoglobulin domain-containing protein 2	0.075	-0.399	0.758
1607	14106-46	GDP/GTP exchange protein	P52306	RAP1GDS1	Rap1 GTPase-GDP dissociation stimulator 1	0.337	0.176	1.13		1607	13686-2	IL-5 Ra	Q01344	IL5RA	Interleukin-5 receptor subunit alpha	0.075	0.25	1.19
1608	14748-31	RHG05	Q13017	ARHGAP5	Rho GTPase-activating protein 5	0.337	0.764	1.7		1608	4911-49	Glutathione S-transferase Pi	P09211	GSTP1	Glutathione S-transferase P	0.075	0.43	1.35
1609	4703-87	TNF-b	P01374	LTA	Lymphotoxin-alpha	0.337	0.208	1.15		1609	7754-11	JAG1	P78504	JAG1	Protein jagged-1	0.075	-0.217	0.86
1610	9107-59	ARM10	Q8N2F6	ARMC10	Armadillo repeat-containing protein 10	0.337	0.336	1.26		1610	2914-65	NAP-2	P02775	PPBP	Neutrophil-activating peptide 2	0.0753	0.405	1.32
1611	6226-69	EFHA1	Q8IYU8	EFHA1	Calcium uptake protein 2; mitochondrial	0.338	-0.205	0.868		1611	3893-55	Mesothelin	Q13421	MSLN	Mesothelin	0.0755	0.253	1.19
1612	8888-33	CX068	A6NGZ8	SMIM9	Small integral membrane protein 9	0.338	-0.222	0.857		1612	4322-28	AMNLS	Q9BXJ7	AMN	Protein amnionless	0.0755	-0.483	0.716
1613	7741-111	RTF1	Q92541	RTF1	RNA polymerase-associated protein RTF1 homolog	0.338	0.572	1.49		1613	9219-70	NENF	Q9UMX5	NENF	Neudesin	0.0755	0.294	1.23
1614	14708-59	CO8G	P07360	C8G	Complement component C8 gamma chain	0.338	-0.304	0.81		1614	10626-116	SIA7C	Q8NDV1	ST6GALNAC3	Alpha-N-acetylgalactosaminide alpha-2;6-sialyltransferase 3	0.0756	-0.566	0.675
1615	13632-10	Zyxin	Q15942	ZYX	Zyxin	0.339	-0.308	0.808		1615	5193-51	K-ras	P01116	KRAS	GTPase KRas	0.0758	-0.229	0.853
1616	12575-30	C1TC	P11586	MTHFD1	C-1-tetrahydrofolate synthase; cytoplasmic	0.339	-0.483	0.715		1616	5343-74	CBPE	P16870	CPE	Carboxypeptidase E	0.076	-0.277	0.825
1617	8589-13	CDCP1	Q9H5V8	CDCP1	CUB domain-containing protein 1	0.339	0.222	1.17		1617	6451-64	ASPN	Q9BXN1	ASPN	Asporin	0.0761	-0.557	0.68
1618	10948-14	PLD3	Q8IV08	PLD3	Phospholipase D3	0.34	-0.639	0.642		1618	5497-29	FGFR2_MOUSE	P21803	Fgfr2	Fibroblast growth factor receptor 2_MOUSE	0.0762	-0.553	0.682
1619	13731-14	C7	P10643	C7	Complement component C7	0.341	-0.447	0.733		1619	7920-30	SIA8B	Q92186	ST8SIA2	Alpha-2;8-sialyltransferase 8B	0.0763	-0.225	0.856
1620	12427-8	MPIP2	P30305	CDC25B	M-phase inducer phosphatase 2	0.341	0.436	1.35		1620	9055-81	MYZAP	P0CAP1	MYZAP	Myocardial zonula adherens protein	0.0765	-0.434	0.74
1621	11351-233	NHEJ1	Q9H9Q4	NHEJ1	Non-homologous end-joining factor 1	0.341	-0.511	0.702		1621	8994-65	SLAMF8	Q9P0V8	SLAMF8	SLAM family member 8	0.0766	-0.62	0.651
1622	7146-16	PDIA4	P13667	PDIA4	Protein disulfide-isomerase A4	0.341	0.292	1.22		1622	9599-6	PIANP	Q8IYJ0	PIANP	PILR alpha-associated neural protein	0.0766	-0.814	0.569
1623	9507-55	FGFP1	Q14512	FGFBP1	Fibroblast growth factor-binding protein 1	0.341	0.746	1.68		1623	13947-371	NUD12	Q9BQG2	NUDT12	Peroxisomal NADH pyrophosphatase NUDT12	0.0766	0.639	1.56
1624	7763-25	Cadherin-11	P55287	CDH11	Cadherin-11	0.342	0.341	1.27		1624	3736-60	BMP-6	P22004	BMP6	Bone morphogenetic protein 6	0.0769	0.211	1.16
1625	9490-3	CD032	Q8N8J7	C4orf32	Uncharacterized protein C4orf32	0.342	0.224	1.17		1625	10036-201	ZHX3	Q9H4I2	ZHX3	Zinc fingers and homeoboxes protein 3	0.077	0.571	1.49
1626	10009-2	IRF1	P10914	IRF1	Interferon regulatory factor 1	0.343	-0.781	0.582		1626	12453-161	NXF1	Q9UBU9	NXF1	Nuclear RNA export factor 1	0.0771	0.135	1.1
1627	12533-135	CYH2	Q99418	CYTH2	Cytohesin-2	0.343	0.209	1.16		1627	3519-3	TARC	Q92583	CCL17	C-C motif chemokine 17	0.0771	-0.13	0.914
1628	12676-1	PACN1	Q9BY11	PACSIN1	Protein kinase C and casein kinase substrate in neurons protein 1	0.343	-0.632	0.645		1628	11436-6	AINX	Q16352	INA	Alpha-internexin	0.0771	0.789	1.73
1629	13236-25	WNT3A	P56704	WNT3A	Protein Wnt-3a	0.343	-0.36	0.779		1629	5412-53	CD27	P26842	CD27	CD27 antigen	0.0773	-0.388	0.764
1630	13526-5	LA	P05455	SSB	Lupus La protein	0.343	-0.196	0.873		1630	11202-70	TBX5	Q99593	TBX5	T-box transcription factor TBX5	0.0775	0.575	1.49
1631	7986-98	NALD2	Q9Y3Q0	NAALAD2	N-acetylated-alpha-linked acidic dipeptidase 2	0.343	-0.342	0.789		1631	12847-27	MCE1	O60942	RNGTT	mRNA-capping enzyme	0.0775	0.366	1.29
1632	8297-8	DJC10	Q8IXB1	DNAJC10	DnaJ homolog subfamily C member 10	0.343	0.416	1.33		1632	14757-144	FGF-8B	P55075	FGF8	Fibroblast growth factor 8 isoform B	0.0775	1.37	2.59
1633	9221-6	IPIL1	Q6GPH6	ITPRIPL1	Inositol 1;4;5-trisphosphate receptor-interacting protein-like 1	0.343	0.752	1.68		1633	3758-63	Activated Protein C	P04070	PROC	Activated Protein C	0.0775	0.414	1.33
1634	11219-95	FGFP3	Q8TAT2	FGFBP3	Fibroblast growth factor-binding protein 3	0.344	-0.217	0.86		1634	4774-62	FAM107B	Q9H098	FAM107B	Protein FAM107B	0.0775	0.202	1.15
1635	6955-68	SNX1	Q13596	SNX1	Sorting nexin-1	0.345	0.465	1.38		1635	5076-53	EPHAA	Q5JZY3	EPHA10	Ephrin type-A receptor 10	0.0775	-1.01	0.498
1636	10449-31	TMM46	Q6UWI4	SHISA2	Protein shisa-2 homolog	0.345	0.399	1.32		1636	11130-158	CACB4	O00305	CACNB4	Voltage-dependent L-type calcium channel subunit beta-4	0.0781	1.28	2.43
1637	3364-76	Cathepsin V	O60911	CTSV	Cathepsin L2	0.345	-3.14	0.114		1637	5090-49	ILT-2	Q8NHL6	LILRB1	Leukocyte immunoglobulin-like receptor subfamily B member 1	0.0781	-0.677	0.626
1638	12392-30	ARL1	P40616	ARL1	ADP-ribosylation factor-like protein 1	0.345	0.149	1.11		1638	14114-18	PIANP	Q8IYJ0	PIANP	PILR alpha-associated neural protein	0.0782	0.214	1.16
1639	3448-13	IR	P06213	INSR	Insulin receptor	0.345	-0.349	0.785		1639	12834-3	KCNF1	Q9H3M0	KCNF1	Potassium voltage-gated channel subfamily F member 1	0.0782	0.444	1.36
1640	3481-87	XPNPEP1	Q9NQW7	XPNPEP1	Xaa-Pro aminopeptidase 1	0.345	-0.346	0.787		1640	8535-102	Dermokine	Q6E0U4	DMKN	Dermokine	0.0782	0.233	1.18
1641	8601-167	sLRP1	Q07954	LRP1	Low-density lipoprotein receptor-related protein 1; soluble	0.345	-0.376	0.77		1641	9872-23	CTNA2	P26232	CTNNA2	Catenin alpha-2	0.0783	0.477	1.39
1642	14645-253	GSTA4	O15217	GSTA4	Glutathione S-transferase A4	0.346	0.416	1.33		1642	13553-4	DCNL3	Q8IWE4	DCUN1D3	DCN1-like protein 3	0.0784	-0.445	0.734
1643	8287-17	CLM2	Q496F6	CD300E	CMRF35-like molecule 2	0.346	-1.39	0.382		1643	13748-4	MCP-2	P80075	CCL8	C-C motif chemokine 8	0.0784	-0.532	0.692
1644	11459-81	ELL	P55199	ELL	RNA polymerase II elongation factor ELL	0.346	0.138	1.1		1644	14158-17	Annexin V	P08758	ANXA5	Annexin A5	0.0785	-0.179	0.883
1645	11239-49	TMPS6	Q8IU80	TMPRSS6	Transmembrane protease serine 6	0.347	-0.276	0.826		1645	12904-180	cubilin	O60494	CUBN	cubilin	0.0786	0.143	1.1
1646	12747-89	RBM3	P98179	RBM3	RNA-binding protein 3	0.347	0.819	1.76		1646	14022-17	IL-17B	Q9UHF5	IL17B	Interleukin-17B	0.0787	-0.394	0.761
1647	5015-15	PAFAH	Q13093	PLA2G7	Platelet-activating factor acetylhydrolase	0.347	0.444	1.36		1647	3172-28	ARSB	P15848	ARSB	Arylsulfatase B	0.0788	0.194	1.14
1648	5992-50	CD8A	P01732	CD8A	T-cell surface glycoprotein CD8 alpha chain	0.347	0.405	1.32		1648	6570-1	CODA1	Q5TAT6	COL13A1	Collagen alpha-1(XIII) chain	0.0788	-0.307	0.808
1649	7924-7	CD3G	P09693	CD3G	T-cell surface glycoprotein CD3 gamma chain	0.347	0.151	1.11		1649	8269-327	ARSK	Q6UWY0	ARSK	Arylsulfatase K	0.0788	0.259	1.2
1650	9263-57	SIAE	Q9HAT2	SIAE	Sialate O-acetylesterase	0.347	-1.01	0.498		1650	14147-50	IFN-g	P01579	IFNG	Interferon gamma	0.079	-0.444	0.735
1651	3435-53	FN1.4	P02751	FN1	Fibronectin Fragment 4	0.347	-0.517	0.699		1651	11440-58	SOCS-3	O14543	SOCS3	Suppressor of cytokine signaling 3	0.0795	0.611	1.53
1652	10428-1	KI2S2	P43631	KIR2DS2	Killer cell immunoglobulin-like receptor 2DS2	0.348	-1.11	0.464		1652	8275-31	PEAR1	Q5VY43	PEAR1	Platelet endothelial aggregation receptor 1	0.0796	-0.538	0.689
1653	12373-73	TRA2B	P62995	TRA2B	Transformer-2 protein homolog beta	0.349	1.15	2.22		1653	3416-2	BTK	Q06187	BTK	Tyrosine-protein kinase BTK	0.0797	-0.819	0.567
1654	5133-17	TGF-b R II	P37173	TGFBR2	TGF-beta receptor type-2	0.349	0.347	1.27		1654	10928-7	IL-1F6	Q9UHA7	IL36A	Interleukin-36 alpha	0.0801	-0.421	0.747
1655	7198-197	FA20B	O75063	FAM20B	Glycosaminoglycan xylosylkinase	0.349	-0.479	0.717		1655	12746-4	CYH4	Q9UIA0	CYTH4	Cytohesin-4	0.0801	-0.427	0.744
1656	13991-47	IF4G3	O43432	EIF4G3	Eukaryotic translation initiation factor 4 gamma 3	0.35	0.469	1.38		1656	11653-69	SC6A9	P48067	SLC6A9	Sodium- and chloride-dependent glycine transporter 1	0.0803	-0.443	0.736
1657	4459-68	PCSK7	Q16549	PCSK7	Proprotein convertase subtilisin/kexin type 7	0.35	0.369	1.29		1657	12605-1	Exosome component 3	Q9NQT5	EXOSC3	Exosome complex component RRP40	0.0805	0.52	1.43
1658	8790-6	Arylsulfatase A	P15289	ARSA	Arylsulfatase A	0.35	0.32	1.25		1658	9319-59	TMED4	Q7Z7H5	TMED4	Transmembrane emp24 domain-containing protein 4	0.0808	-0.177	0.885
1659	11416-23	FBXL4	Q9UKA2	FBXL4	F-box/LRR-repeat protein 4	0.35	0.225	1.17		1659	11709-29	CPT1B	Q92523	CPT1B	Carnitine O-palmitoyltransferase 1; muscle isoform	0.0809	0.534	1.45
1660	12030-82	Desmin	P17661	DES	Desmin	0.35	0.573	1.49		1660	12456-5	F263	Q16875	PFKFB3	6-phosphofructo-2-kinase/fructose-2;6-bisphosphatase 3	0.0809	-0.189	0.877
1661	12384-92	CSN7B	Q9H9Q2	COPS7B	COP9 signalosome complex subunit 7b	0.35	0.288	1.22		1661	5534-49	TRAIL R2	O14763	TNFRSF10B	Tumor necrosis factor receptor superfamily member 10B	0.0809	-0.328	0.797
1662	2849-49	AIF1	P55008	AIF1	Allograft inflammatory factor 1	0.35	0.443	1.36		1662	11439-88	RHPN2	Q8IUC4	RHPN2	Rhophilin-2	0.0812	0.232	1.17
1663	3022-4	CTLA-4	P16410	CTLA4	Cytotoxic T-lymphocyte protein 4	0.35	-1.52	0.35		1663	8975-26	RCD1	Q92600	RQCD1	Cell differentiation protein RCD1 homolog	0.0812	0.408	1.33
1664	4566-24	RSPO2	Q6UXX9	RSPO2	R-spondin-2	0.35	-0.195	0.874		1664	12936-38	RLBP1	P12271	RLBP1	Retinaldehyde-binding protein 1	0.0813	-0.318	0.802
1665	4695-49	CASA	P47710	CSN1S1	alpha-S1-casein	0.35	0.138	1.1		1665	2201-17	Endostatin	P39060	COL18A1	Endostatin	0.0813	0.336	1.26
1666	12735-39	CSDE1	O75534	CSDE1	Cold shock domain-containing protein E1	0.351	0.444	1.36		1666	8690-25	CAV3	P56539	CAV3	Caveolin-3	0.0813	-0.339	0.791
1667	8811-24	BAMBI	Q13145	BAMBI	BMP and activin membrane-bound inhibitor homolog	0.351	-0.519	0.698		1667	5947-90	Tpo	P40225	THPO	Thrombopoietin	0.0813	-0.551	0.683
1668	10546-2	TSEAR	Q8WU66	TSPEAR	Thrombospondin-type laminin G domain and EAR repeat-containing protein	0.351	0.419	1.34		1668	13111-79	BCL6	P41182	BCL6	B-cell lymphoma 6 protein	0.0814	-0.226	0.855
1669	11178-21	SVEP1	Q4LDE5	SVEP1	Sushi; von Willebrand factor type A; EGF and pentraxin domain-containing protein 1	0.351	0.354	1.28		1669	4891-50	Glucagon	P01275	GCG	Glucagon	0.0814	-0.562	0.677
1670	7081-2	BT3A1	O00481	BTN3A1	Butyrophilin subfamily 3 member A1	0.352	0.385	1.31		1670	10450-3	IFN17	P01571	IFNA17	Interferon alpha-17	0.0814	0.973	1.96
1671	10499-1	T106A	Q96A25	TMEM106A	Transmembrane protein 106A	0.352	0.302	1.23		1671	10689-5	DB119	Q8N690	DEFB119	Beta-defensin 119	0.0814	0.38	1.3
1672	9984-12	YIPF6	Q96EC8	YIPF6	Protein YIPF6	0.353	0.352	1.28		1672	6431-68	PCYOX	Q9UHG3	PCYOX1	Prenylcysteine oxidase 1	0.0815	0.399	1.32
1673	7002-1	MXRA8	Q9BRK3	MXRA8	Matrix-remodeling-associated protein 8	0.354	-0.272	0.828		1673	2869-68	PKC-D	Q05655	PRKCD	Protein kinase C delta type	0.0818	0.83	1.78
1674	7770-25	NFU1	Q9UMS0	NFU1	NFU1 iron-sulfur cluster scaffold homolog; mitochondrial	0.354	0.439	1.36		1674	5457-5	COLEC12	Q5KU26	COLEC12	Collectin-12	0.0818	-0.535	0.69
1675	6572-10	LRRT4	Q86VH4	LRRTM4	Leucine-rich repeat transmembrane neuronal protein 4	0.354	0.241	1.18		1675	6955-68	SNX1	Q13596	SNX1	Sorting nexin-1	0.0818	0.414	1.33
1676	9969-8	S22AG	Q86VW1	SLC22A16	Solute carrier family 22 member 16	0.354	0.341	1.27		1676	13507-51	TRADD	Q15628	TRADD	Tumor necrosis factor receptor type 1-associated DEATH domain protein	0.0819	0.433	1.35
1677	13256-21	SHAN1	Q9Y566	SHANK1	SH3 and multiple ankyrin repeat domains protein 1	0.355	-0.233	0.851		1677	10511-10	Collagen alpha-3(VI)	P12111	COL6A3	Collagen alpha-3(VI) chain	0.0819	1.39	2.62
1678	5065-8	CD83	Q01151	CD83	CD83 antigen	0.356	-0.213	0.862		1678	10041-3	HNF4A	P41235	HNF4A	Hepatocyte nuclear factor 4-alpha	0.082	0.444	1.36
1679	11246-3	LPLC1	Q8TDL5	BPIFB1	BPI fold-containing family B member 1	0.356	-0.314	0.805		1679	2715-25	EPO-R	P19235	EPOR	Erythropoietin receptor	0.082	-0.307	0.808
1680	12643-4	ARRB1	P49407	ARRB1	Beta-arrestin-1	0.356	-0.738	0.6		1680	12373-73	TRA2B	P62995	TRA2B	Transformer-2 protein homolog beta	0.0822	0.746	1.68
1681	2760-2	DRR1	O95990	FAM107A	Protein FAM107A	0.356	-0.16	0.895		1681	3612-6	EphB4	P54760	EPHB4	Ephrin type-B receptor 4	0.0824	-0.216	0.861
1682	3438-10	FSTL3	O95633	FSTL3	Follistatin-related protein 3	0.356	-0.518	0.698		1682	3028-36	Ck-b-8-1	P55773	CCL23	Ck-beta-8-1	0.0824	0.211	1.16
1683	6530-63	PROL1	Q99935	PROL1	Opiorphin prepropeptide	0.356	0.304	1.23		1683	6919-3	HBAZ	P02008	HBZ	Hemoglobin subunit zeta	0.0825	0.778	1.71
1684	7117-21	SPI2	O75830	SERPINI2	Serpin I2	0.356	0.454	1.37		1684	7675-16	IL4_MOUSE	P07750	Il4	Interleukin-4_MOUSE	0.0825	-0.426	0.744
1685	11949-25	EGF	P01133	EGF	Epidermal growth factor	0.357	-0.342	0.789		1685	8397-147	QSOX2	Q6ZRP7	QSOX2	Sulfhydryl oxidase 2	0.0825	-0.488	0.713
1686	5634-39	OFUT1	Q9H488	POFUT1	GDP-fucose protein O-fucosyltransferase 1	0.357	0.482	1.4		1686	3443-61	HIPK3	Q9H422	HIPK3	Homeodomain-interacting protein kinase 3	0.0826	-0.17	0.889
1687	10870-32	Spastin	Q9UBP0	SPAST	Spastin	0.357	0.504	1.42		1687	14208-3	RET7	Q96R05	RBP7	Retinoid-binding protein 7	0.0827	0.494	1.41
1688	12358-6	IGBP1	P78318	IGBP1	Immunoglobulin-binding protein 1	0.357	-0.488	0.713		1688	3184-25	Coagulation Factor VII	P08709	F7	Coagulation factor VII	0.083	0.5	1.41
1689	13739-3	FLRT1	Q9NZU1	FLRT1	Leucine-rich repeat transmembrane protein FLRT1	0.357	-0.539	0.688		1689	13067-5	KGP1B	Q13976	PRKG1	cGMP-dependent protein kinase 1; beta isozyme	0.083	-0.394	0.761
1690	3030-3	DC-SIGNR	Q9H2X3	CLEC4M	C-type lectin domain family 4 member M	0.357	0.254	1.19		1690	3798-71	Carbonic anhydrase 9	Q16790	CA9	Carbonic anhydrase 9	0.0832	-0.301	0.812
1691	3390-72	PIK3CA/PIK3R1	P42336 P27986	PIK3CA PIK3R1	PIK3CA/PIK3R1	0.357	0.337	1.26		1691	3040-59	MIP-1a	P10147	CCL3	C-C motif chemokine 3	0.0833	-0.296	0.815
1692	5104-57	NKp46	O76036	NCR1	Natural cytotoxicity triggering receptor 1	0.357	-0.263	0.833		1692	4134-4	HB-EGF	Q99075	HBEGF	Heparin-binding EGF-like growth factor	0.0841	-0.546	0.685
1693	5666-64	IL-1 sRII	P27930	IL1R2	Interleukin-1 receptor type 2	0.357	-0.258	0.836		1693	12462-20	SETMR	Q53H47	SETMAR	Histone-lysine N-methyltransferase SETMAR	0.0841	0.229	1.17
1694	6273-58	P3H1	Q32P28	LEPRE1	Prolyl 3-hydroxylase 1	0.357	0.373	1.3		1694	3192-3	Glutamate carboxypeptidase	Q96KP4	CNDP2	Cytosolic non-specific dipeptidase	0.0841	0.306	1.24
1695	9755-19	DBNL	Q9UJU6	DBNL	Drebrin-like protein	0.357	0.856	1.81		1695	6003-28	NEUR1	Q99519	NEU1	Sialidase-1	0.0841	-0.422	0.746
1696	2500-2	Angiopoietin-4	Q9Y264	ANGPT4	Angiopoietin-4	0.358	-0.356	0.781		1696	9855-10	Rho A	P61586	RHOA	Transforming protein RhoA	0.0841	-0.602	0.659
1697	12382-2	DDX58	O95786	DDX58	Probable ATP-dependent RNA helicase DDX58	0.358	0.321	1.25		1697	7143-9	GNT2C	Q8NFS9	GCNT2	N-acetyllactosaminide beta-1;6-N-acetylglucosaminyl-transferase; isoform C	0.0841	-0.282	0.823
1698	12450-42	PMVK	Q15126	PMVK	Phosphomevalonate kinase	0.358	0.291	1.22		1698	11988-24	PTPRH	Q9HD43	PTPRH	Receptor-type tyrosine-protein phosphatase H	0.0842	0.714	1.64
1699	12551-3	ITCH	Q96J02	ITCH	E3 ubiquitin-protein ligase Itchy homolog	0.358	0.263	1.2		1699	4123-60	FGF-4	P08620	FGF4	Fibroblast growth factor 4	0.0845	-0.475	0.719
1700	2578-67	MCP-1	P13500	CCL2	C-C motif chemokine 2	0.358	-0.407	0.754		1700	6361-49	PTPRR	Q15256	PTPRR	Receptor-type tyrosine-protein phosphatase R	0.0848	-0.33	0.796
1701	9095-5	MTFR1	Q15390	MTFR1	Mitochondrial fission regulator 1	0.358	0.303	1.23		1701	3821-28	MAPK5	Q8IW41	MAPKAPK5	MAP kinase-activated protein kinase 5	0.0851	-0.272	0.828
1702	13377-3	C56D1	Q8N8Q1	CYB561D1	Cytochrome b561 domain-containing protein 1	0.358	0.259	1.2		1702	12501-10	TBCA	O75347	TBCA	Tubulin-specific chaperone A	0.0851	0.274	1.21
1703	2841-13	sFRP-3	Q92765	FRZB	Secreted frizzled-related protein 3	0.358	0.395	1.31		1703	7958-15	KIRR2	Q6UWL6	KIRREL2	Kin of IRRE-like protein 2	0.0852	-0.215	0.862
1704	8044-90	XG	P55808	XG	Glycoprotein Xg	0.358	-0.397	0.76		1704	13618-15	MD1L1	Q9Y6D9	MAD1L1	Mitotic spindle assembly checkpoint protein MAD1	0.0852	0.932	1.91
1705	8004-15	G3PT	O14556	GAPDHS	Glyceraldehyde-3-phosphate dehydrogenase; testis-specific	0.359	-0.871	0.547		1705	3891-56	MBD4	O95243	MBD4	Methyl-CpG-binding domain protein 4	0.0853	-0.489	0.713
1706	11531-24	GI24	Q9H7M9	C10orf54	V-type immunoglobulin domain-containing suppressor of T-cell activation	0.36	-0.698	0.616		1706	4468-21	SPHK2	Q9NRA0	SPHK2	Sphingosine kinase 2	0.0854	-0.218	0.86
1707	12423-38	A1CF	Q9NQ94	A1CF	APOBEC1 complementation factor	0.36	-0.319	0.802		1707	13387-55	EHF	Q9NZC4	EHF	ETS homologous factor	0.0856	-0.314	0.805
1708	12587-65	ARL2	P36404	ARL2	ADP-ribosylation factor-like protein 2	0.361	0.234	1.18		1708	6622-90	APEL	Q9ULZ1	APLN	Apelin	0.0856	0.369	1.29
1709	12993-21	NPL4	Q8TAT6	NPLOC4	Nuclear protein localization protein 4 homolog	0.361	-0.6	0.66		1709	3823-9	MATK	P42679	MATK	Megakaryocyte-associated tyrosine-protein kinase	0.0856	-0.639	0.642
1710	7796-10	CD79A	P11912	CD79A	B-cell antigen receptor complex-associated protein alpha chain	0.361	0.154	1.11		1710	5463-22	GAS1	P54826	GAS1	Growth arrest-specific protein 1	0.0858	-0.441	0.737
1711	5384-67	BRF-1	Q92994	BRF1	Transcription factor IIIB 90 kDa subunit	0.361	0.461	1.38		1711	8323-163	TFF3	Q07654	TFF3	Trefoil factor 3	0.0861	0.333	1.26
1712	6597-24	TM157	Q8TBP5	FAM174A	Membrane protein FAM174A	0.361	0.297	1.23		1712	2775-54	IL-17F	Q96PD4	IL17F	Interleukin-17F	0.0861	0.295	1.23
1713	13955-33	DAPK1	P53355	DAPK1	Death-associated protein kinase 1	0.362	-0.618	0.652		1713	6473-55	PLUNC	Q9NP55	BPIFA1	BPI fold-containing family A member 1	0.0861	0.456	1.37
1714	9896-21	FOXGB	P55316	FOXG1	Forkhead box protein G1	0.363	0.846	1.8		1714	9284-25	SFRP4	Q6FHJ7	SFRP4	Secreted frizzled-related protein 4	0.0861	-0.513	0.701
1715	11297-54	NOTC2	Q04721	NOTCH2	Neurogenic locus notch homolog protein 2	0.363	-1.11	0.464		1715	2900-53	HCC-1	Q16627	CCL14	C-C motif chemokine 14	0.0863	-0.342	0.789
1716	11872-9	PCDGD	Q9Y5G3	PCDHGB1	Protocadherin gamma-B1	0.363	0.282	1.22		1716	2988-57	ICOS	Q9Y6W8	ICOS	Inducible T-cell costimulator	0.0863	-0.203	0.869
1717	10080-9	EI2BA	Q14232	EIF2B1	Translation initiation factor eIF-2B subunit alpha	0.363	-1.89	0.271		1717	12426-19	MOL1B	Q9H8S9	MOB1A	MOB kinase activator 1A	0.0867	0.398	1.32
1718	11560-76	NFAC4	Q14934	NFATC4	Nuclear factor of activated T-cells; cytoplasmic 4	0.363	0.268	1.2		1718	3633-70	NID2	Q14112	NID2	Nidogen-2	0.0867	0.38	1.3
1719	7980-72	B3GN2	Q9NY97	B3GNT2	N-acetyllactosaminide beta-1;3-N-acetylglucosaminyltransferase 2	0.363	-0.711	0.611		1719	6123-69	p53	P04637	TP53	Cellular tumor antigen p53	0.0868	0.287	1.22
1720	10704-91	LRMP	Q12912	LRMP	Lymphoid-restricted membrane protein	0.365	-0.488	0.713		1720	8785-1	ARMC5	Q96C12	ARMC5	Armadillo repeat-containing protein 5	0.0876	-0.232	0.852
1721	10710-23	ZPBP2	Q6X784	ZPBP2	Zona pellucida-binding protein 2	0.365	-1.13	0.458		1721	9457-3	CAV2	P51636	CAV2	Caveolin-2	0.0876	0.226	1.17
1722	13434-172	PARVA	Q9NVD7	PARVA	Alpha-parvin	0.365	1.41	2.66		1722	14115-34	Adrenomedullin	P35318	ADM	Adrenomedullin	0.0876	-0.27	0.829
1723	7234-12	GT252	Q8IYK4	COLGALT2	Procollagen galactosyltransferase 2	0.365	0.286	1.22		1723	6416-8	GKN2	Q86XP6	GKN2	Gastrokine-2	0.0876	-0.353	0.783
1724	7680-205	OVOS_MOUSE	Q3UU35	Ovos	Ovostatin homolog_MOUSE	0.365	-0.661	0.632		1724	7975-97	UNC5A	Q6ZN44	UNC5A	Netrin receptor UNC5A	0.0877	-0.283	0.822
1725	8686-342	HIKES	Q53FT3	C11orf73	Protein Hikeshi	0.365	0.315	1.24		1725	5858-6	14-3-3 protein zeta/delta	P63104	YWHAZ	14-3-3 protein zeta/delta	0.088	-0.348	0.786
1726	11407-57	PLS3	Q9NRY6	PLSCR3	Phospholipid scramblase 3	0.365	-0.961	0.514		1726	7792-58	CC90B	Q9GZT6	CCDC90B	Coiled-coil domain-containing protein 90B; mitochondrial	0.088	0.293	1.23
1727	12403-30	RB39B	Q96DA2	RAB39B	Ras-related protein Rab-39B	0.365	0.404	1.32		1727	13473-55	IP3KA	P23677	ITPKA	Inositol-trisphosphate 3-kinase A	0.0881	0.135	1.1
1728	12484-67	PIPNB	P48739	PITPNB	Phosphatidylinositol transfer protein beta isoform	0.365	0.487	1.4		1728	3289-19	Carbonic Anhydrase X	Q9NS85	CA10	Carbonic anhydrase-related protein 10	0.0884	0.334	1.26
1729	14061-48	sRANKL	O14788	TNFSF11	Tumor necrosis factor ligand superfamily member 11	0.365	1.33	2.51		1729	2381-52	C5	P01031	C5	Complement C5	0.0886	-0.165	0.892
1730	14136-234	C1QR1	Q9NPY3	CD93	Complement component C1q receptor	0.365	0.283	1.22		1730	13474-40	GSTK1	Q9Y2Q3	GSTK1	Glutathione S-transferase kappa 1	0.0888	0.227	1.17
1731	5727-35	B3GLT	Q6Y288	B3GALTL	Beta-1;3-glucosyltransferase	0.365	-0.549	0.683		1731	3758-68	Activated Protein C	P04070	PROC	Activated Protein C	0.0888	0.162	1.12
1732	7551-33	LRC32	Q14392	LRRC32	Leucine-rich repeat-containing protein 32	0.365	-0.624	0.649		1732	8097-77	LIPN	Q5VXI9	LIPN	Lipase member N	0.0888	0.265	1.2
1733	7663-6	CCL2_MOUSE	P10148	Ccl2	C-C motif chemokine 2_MOUSE	0.365	-0.396	0.76		1733	9211-19	PEDF	P36955	SERPINF1	Pigment epithelium-derived factor	0.0888	-0.473	0.72
1734	7717-95	CFTR	P13569	CFTR	Cystic fibrosis transmembrane conductance regulator	0.365	-0.136	0.91		1734	9416-77	CBPM	P14384	CPM	Carboxypeptidase M	0.0888	-0.587	0.666
1735	9536-16	EP3A	Q14507	EDDM3A	Epididymal secretory protein E3-alpha	0.365	-0.227	0.854		1735	9842-2	b-Catenin	P35222	CTNNB1	Catenin beta-1	0.0888	0.333	1.26
1736	8645-257	PEX14	O75381	PEX14	Peroxisomal membrane protein PEX14	0.366	0.423	1.34		1736	3332-57	RGM-C	Q6ZVN8	HFE2	Hemojuvelin	0.0888	-0.596	0.662
1737	12387-7	PDLI4	P50479	PDLIM4	PDZ and LIM domain protein 4	0.366	0.816	1.76		1737	13998-26	PURA1	Q8N142	ADSSL1	Adenylosuccinate synthetase isozyme 1	0.0891	-0.654	0.636
1738	9233-71	TFPI -2	P48307	TFPI2	Tissue factor pathway inhibitor 2	0.367	0.181	1.13		1738	13078-3	CETN2	P41208	CETN2	Centrin-2	0.0892	-0.324	0.799
1739	9182-3	sLRP1	Q07954	LRP1	Low-density lipoprotein receptor-related protein 1; soluble	0.372	-0.343	0.788		1739	3414-40	BMX	P51813	BMX	Cytoplasmic tyrosine-protein kinase BMX	0.0895	-0.434	0.74
1740	10048-7	PEBB	Q13951	CBFB	Core-binding factor subunit beta	0.372	-0.171	0.888		1740	14186-13	RFFL	Q8WZ73	RFFL	E3 ubiquitin-protein ligase rififylin	0.0898	0.62	1.54
1741	3590-8	Factor H	P08603	CFH	Complement factor H	0.373	0.611	1.53		1741	3030-3	DC-SIGNR	Q9H2X3	CLEC4M	C-type lectin domain family 4 member M	0.0898	-0.317	0.803
1742	2631-50	IL-10 Rb	Q08334	IL10RB	Interleukin-10 receptor subunit beta	0.373	0.4	1.32		1742	12796-44	NUDT3	O95989	NUDT3	Diphosphoinositol polyphosphate phosphohydrolase 1	0.0902	-0.47	0.722
1743	3616-3	GNS	P15586	GNS	N-acetylglucosamine-6-sulfatase	0.373	0.411	1.33		1743	8307-47	CK068	Q9H3H3	C11orf68	UPF0696 protein C11orf68	0.0905	0.422	1.34
1744	5028-59	sCD163	Q86VB7	CD163	Scavenger receptor cysteine-rich type 1 protein M130	0.373	0.194	1.14		1744	4150-75	Plasmin	P00747	PLG	Plasmin	0.0907	-0.252	0.84
1745	5264-65	calreticulin	P27797	CALR	Calreticulin	0.373	0.285	1.22		1745	3471-49	STK16	O75716	STK16	Serine/threonine-protein kinase 16	0.0909	0.145	1.11
1746	13231-90	IgG4; Kappa	P01861	IGHG4	Ig gamma-4; Kappa	0.373	-0.258	0.836		1746	9627-15	VITRN	Q6UXI7	VIT	Vitrin	0.0909	-0.774	0.585
1747	13745-10	PKD2	Q13563	PKD2	Polycystin-2	0.373	-0.37	0.774		1747	12993-21	NPL4	Q8TAT6	NPLOC4	Nuclear protein localization protein 4 homolog	0.0912	-0.811	0.57
1748	5798-3	BID	P55957	BID	BH3-interacting domain death agonist	0.373	-0.382	0.767		1748	3629-60	MRCKB	Q9Y5S2	CDC42BPB	Serine/threonine-protein kinase MRCK beta	0.0914	0.584	1.5
1749	11174-8	THS7A	Q9UPZ6	THSD7A	Thrombospondin type-1 domain-containing protein 7A	0.374	-0.183	0.881		1749	9568-289	FCAMR	Q8WWV6	FCAMR	High affinity immunoglobulin alpha and immunoglobulin mu Fc receptor	0.0914	-0.795	0.576
1750	7008-13	F176C	P58658	EVA1C	Protein eva-1 homolog C	0.374	0.547	1.46		1750	5719-66	CI061	Q15884	FAM189A2	Protein FAM189A2	0.0916	-0.111	0.926
1751	2790-54	NAP-2	P02775	PPBP	Neutrophil-activating peptide 2	0.374	0.498	1.41		1751	10049-112	TERF1	P54274	TERF1	Telomeric repeat-binding factor 1	0.0918	-0.145	0.905
1752	2970-60	AREG	P15514	AREG	Amphiregulin	0.374	-0.498	0.708		1752	4128-27	Eotaxin-2	O00175	CCL24	C-C motif chemokine 24	0.0918	-0.176	0.885
1753	4594-22	PACAP-38	P18509	ADCYAP1	Pituitary adenylate cyclase-activating polypeptide 38	0.374	0.305	1.24		1753	6911-103	CLC6A	Q6EIG7	CLEC6A	C-type lectin domain family 6 member A	0.0918	-0.565	0.676
1754	8033-1	DJC18	Q9H819	DNAJC18	DnaJ homolog subfamily C member 18	0.374	-0.271	0.829		1754	7955-195	ITI heavy chain H1	P19827	ITIH1	Inter-alpha-trypsin inhibitor heavy chain H1	0.0918	-0.211	0.864
1755	11380-84	RBM24	Q9BX46	RBM24	RNA-binding protein 24	0.375	0.35	1.27		1755	7887-57	COX5B	P10606	COX5B	Cytochrome c oxidase subunit 5B; mitochondrial	0.0919	-0.427	0.744
1756	2278-61	TIMP-2	P16035	TIMP2	Metalloproteinase inhibitor 2	0.375	-0.435	0.74		1756	3516-60	SDF-1	P48061	CXCL12	Stromal cell-derived factor 1	0.092	-0.375	0.771
1757	13540-1	GPR26	Q8NDV2	GPR26	G-protein coupled receptor 26	0.375	0.393	1.31		1757	12451-62	BACH1	O14867	BACH1	Transcription regulator protein BACH1	0.0921	0.389	1.31
1758	5121-3	SEM6B	Q9H3T3	SEMA6B	Semaphorin-6B	0.375	-0.338	0.791		1758	11582-63	DNJA2	O60884	DNAJA2	DnaJ homolog subfamily A member 2	0.0928	-0.669	0.629
1759	5244-12	JNK2	P45984	MAPK9	Mitogen-activated protein kinase 9	0.375	-0.46	0.727		1759	6421-52	IFN16	P05015	IFNA16	Interferon alpha-16	0.0929	0.305	1.24
1760	5643-2	LCN8	Q6JVE9	LCN8	Epididymal-specific lipocalin-8	0.375	-0.171	0.889		1760	7743-5	TIM50	Q3ZCQ8	TIMM50	Mitochondrial import inner membrane translocase subunit TIM50	0.0929	0.295	1.23
1761	13963-7	tollip	Q9H0E2	TOLLIP	Toll-interacting protein	0.376	-0.791	0.578		1761	10981-56	NRG3	P56975	NRG3	Pro-neuregulin-3; membrane-bound isoform	0.0929	-0.135	0.91
1762	14685-17	PKB beta	P31751	AKT2	RAC-beta serine/threonine-protein kinase	0.376	0.164	1.12		1762	3200-49	kallikrein 13	Q9UKR3	KLK13	Kallikrein-13	0.0929	0.291	1.22
1763	2888-49	C7	P10643	C7	Complement component C7	0.376	0.56	1.47		1763	7773-20	KI2L2	P43627	KIR2DL2	Killer cell immunoglobulin-like receptor 2DL2	0.0929	0.121	1.09
1764	6245-4	Nectin-2	Q92692	PVRL2	Nectin-2	0.376	-0.296	0.815		1764	7962-11	ISK8	P0C7L1	SPINK8	Serine protease inhibitor Kazal-type 8	0.0929	-0.349	0.785
1765	9189-76	ghrelin	Q9UBU3	GHRL	Appetite-regulating hormone	0.376	0.457	1.37		1765	9713-67	PGFRL	Q15198	PDGFRL	Platelet-derived growth factor receptor-like protein	0.0929	0.316	1.24
1766	9251-28	MA2B2	Q9Y2E5	MAN2B2	Epididymis-specific alpha-mannosidase	0.376	-0.222	0.858		1766	12345-4	APC10	Q9UM13	ANAPC10	Anaphase-promoting complex subunit 10	0.093	0.256	1.19
1767	11214-40	DNJB9	Q9UBS3	DNAJB9	DnaJ homolog subfamily B member 9	0.376	0.395	1.31		1767	13524-25	H6ST2	Q96MM7	HS6ST2	Heparan-sulfate 6-O-sulfotransferase 2	0.0933	-1.16	0.446
1768	11654-77	NRSN1	Q8IZ57	NRSN1	Neurensin-1	0.376	-0.273	0.827		1768	5644-60	RNAS4	P34096	RNASE4	Ribonuclease 4	0.0933	0.395	1.31
1769	2889-37	Cardiotrophin-1	Q16619	CTF1	Cardiotrophin-1	0.376	-0.195	0.873		1769	6289-78	RHG36	Q6ZRI8	ARHGAP36	Rho GTPase-activating protein 36	0.0933	0.745	1.68
1770	13532-25	NEPR1	Q8N9A8	CNEP1R1	Nuclear envelope phosphatase-regulatory subunit 1	0.377	-0.126	0.916		1770	13993-20	E41L1	Q9H4G0	EPB41L1	Band 4.1-like protein 1	0.0933	-0.955	0.516
1771	3647-49	TLR4:MD-2 complex	O00206 Q9Y6Y9	TLR4 LY96	Toll-like receptor 4:Lymphocyte antigen 96 complex	0.377	0.237	1.18		1771	2618-10	ERBB4	Q15303	ERBB4	Receptor tyrosine-protein kinase erbB-4	0.0933	-0.461	0.727
1772	2732-58	NANOG	Q9H9S0	NANOG	Homeobox protein NANOG	0.377	0.222	1.17		1772	8081-55	PLD5	Q8N7P1	PLD5	Inactive phospholipase D5	0.0934	-0.571	0.673
1773	9282-12	CRIS2	P16562	CRISP2	Cysteine-rich secretory protein 2	0.377	0.268	1.2		1773	3026-5	Calpastatin	P20810	CAST	Calpastatin	0.0935	0.278	1.21
1774	9363-11	CX048	Q8WUE5	CT55	Cancer/testis antigen 55	0.377	0.116	1.08		1774	11364-18	MFN1	Q8IWA4	MFN1	Mitofusin-1	0.0938	-0.468	0.723
1775	5256-86	PDE5A	O76074	PDE5A	cGMP-specific 3';5'-cyclic phosphodiesterase	0.378	-1.1	0.466		1775	3470-1	sE-Selectin	P16581	SELE	E-selectin	0.0938	-0.498	0.708
1776	11185-145	GCH1	P30793	GCH1	GTP cyclohydrolase 1	0.378	-0.111	0.926		1776	8368-102	TNF sR-II	P20333	TNFRSF1B	Tumor necrosis factor receptor superfamily member 1B	0.0938	-1.01	0.496
1777	11292-13	SCAR3	Q6AZY7	SCARA3	Scavenger receptor class A member 3	0.378	-0.262	0.834		1777	2436-49	CXCL16; soluble	Q9H2A7	CXCL16	C-X-C motif chemokine 16	0.0938	0.488	1.4
1778	12720-71	UBQL4	Q9NRR5	UBQLN4	Ubiquilin-4	0.378	0.252	1.19		1778	7108-7	CS077	O75264	SMIM24	Small integral membrane protein 24	0.0942	-0.355	0.782
1779	2764-20	FGF9	P31371	FGF9	Fibroblast growth factor 9	0.378	0.265	1.2		1779	2526-53	OPG	O00300	TNFRSF11B	Tumor necrosis factor receptor superfamily member 11B	0.0943	0.571	1.49
1780	3379-29	KPCI	P41743	PRKCI	Protein kinase C iota type	0.378	0.674	1.6		1780	3189-61	Enterokinase	P98073	TMPRSS15	Enteropeptidase	0.0943	-0.527	0.694
1781	6921-24	B4GT3	O60512	B4GALT3	Beta-1;4-galactosyltransferase 3	0.378	0.162	1.12		1781	4407-10	MSP	P26927	MST1	Hepatocyte growth factor-like protein	0.0943	-0.256	0.838
1782	8288-27	b2-Glycoprotein I	P02749	APOH	Beta-2-glycoprotein 1	0.378	-0.244	0.844		1782	13403-5	ETV5	P41161	ETV5	ETS translocation variant 5	0.0944	-0.448	0.733
1783	9313-27	CBLN1	P23435	CBLN1	Cerebellin-1	0.378	-0.582	0.668		1783	10818-36	ASM	P17405	SMPD1	Sphingomyelin phosphodiesterase	0.0944	-0.31	0.807
1784	9383-24	CH3L2	Q15782	CHI3L2	Chitinase-3-like protein 2	0.378	-0.164	0.893		1784	10748-216	PCDB2	Q9Y5E7	PCDHB2	Protocadherin beta-2	0.0944	0.245	1.19
1785	9459-7	Fas; soluble	P25445	FAS	Tumor necrosis factor receptor superfamily member 6	0.378	0.462	1.38		1785	4437-56	ENTP5	O75356	ENTPD5	Ectonucleoside triphosphate diphosphohydrolase 5	0.0944	0.344	1.27
1786	9765-4	NDE1	Q9NXR1	NDE1	Nuclear distribution protein nudE homolog 1	0.378	-0.168	0.89		1786	12635-9	TRDMT	O14717	TRDMT1	tRNA (cytosine(38)-C(5))-methyltransferase	0.0944	-0.303	0.811
1787	8864-59	CENPW	Q5EE01	CENPW	Centromere protein W	0.379	0.127	1.09		1787	13465-5	CCP1	P53805	RCAN1	Calcipressin-1	0.0944	-0.826	0.564
1788	11281-6	GRB7	Q14451	GRB7	Growth factor receptor-bound protein 7	0.379	0.212	1.16		1788	3831-21	pTEN	P60484	PTEN	Phosphatidylinositol 3;4;5-trisphosphate 3-phosphatase and dual-specificity protein phosphatase PTEN	0.0945	0.452	1.37
1789	13130-150	HXK2	P52789	HK2	Hexokinase-2	0.379	-0.553	0.682		1789	6536-54	LAML2	Q8NHP8	PLBD2	Putative phospholipase B-like 2	0.0946	0.429	1.35
1790	11154-3	NF2L1	Q14494	NFE2L1	Nuclear factor erythroid 2-related factor 1	0.379	-0.189	0.877		1790	4449-67	GREM1	O60565	GREM1	Gremlin-1	0.0947	-0.668	0.629
1791	4593-11	PACAP-27	P18509	ADCYAP1	Pituitary adenylate cyclase-activating polypeptide 27	0.379	0.459	1.37		1791	3046-31	resistin	Q9HD89	RETN	Resistin	0.0949	0.223	1.17
1792	5852-6	S100A12	P80511	S100A12	Protein S100-A12	0.379	-0.709	0.612		1792	3358-51	CDK5/p35	Q00535 Q15078	CDK5 CDK5R1	Cyclin-dependent kinase 5:Cyclin-dependent kinase 5 activator 1 complex	0.0949	0.622	1.54
1793	12754-14	CSDC2	Q9Y534	CSDC2	Cold shock domain-containing protein C2	0.38	0.229	1.17		1793	8699-43	CRIM1	Q9NZV1	CRIM1	Cysteine-rich motor neuron 1 protein	0.0953	0.473	1.39
1794	9777-138	ERMAP	Q96PL5	ERMAP	Erythroid membrane-associated protein	0.38	-0.209	0.865		1794	2211-9	TIMP-1	P01033	TIMP1	Metalloproteinase inhibitor 1	0.0954	-0.273	0.827
1795	9099-19	SYT5	O00445	SYT5	Synaptotagmin-5	0.381	0.372	1.29		1795	6947-4	SIA10	Q9Y274	ST3GAL6	Type 2 lactosamine alpha-2;3-sialyltransferase	0.0955	-0.159	0.896
1796	9018-38	PCD10	Q9P2E7	PCDH10	Protocadherin-10	0.381	-0.42	0.748		1796	11607-15	BRD1	O95696	BRD1	Bromodomain-containing protein 1	0.0962	0.313	1.24
1797	10420-30	FAIM1	Q9NVQ4	FAIM	Fas apoptotic inhibitory molecule 1	0.381	0.614	1.53		1797	8447-11	ghrelin	Q9UBU3	GHRL	Appetite-regulating hormone	0.0962	0.355	1.28
1798	12509-115	COMD1	Q8N668	COMMD1	COMM domain-containing protein 1	0.381	0.623	1.54		1798	3173-49	ASAHL	Q02083	NAAA	N-acylethanolamine-hydrolyzing acid amidase	0.0965	0.29	1.22
1799	13062-4	GMFG	O60234	GMFG	Glia maturation factor gamma	0.381	-0.539	0.688		1799	14624-51	CTCF	P49711	CTCF	Transcriptional repressor CTCF	0.0966	-0.101	0.932
1800	14091-42	Carbonyl reductase 3	O75828	CBR3	Carbonyl reductase [NADPH] 3	0.381	0.505	1.42		1800	9929-16	DHB7	P56937	HSD17B7	3-keto-steroid reductase	0.0966	-0.336	0.792
1801	9068-17	JKIP3	Q5VZ66	JAKMIP3	Janus kinase and microtubule-interacting protein 3	0.381	0.0916	1.07		1801	10761-5	TMED2	Q15363	TMED2	Transmembrane emp24 domain-containing protein 2	0.097	0.917	1.89
1802	5465-32	H6ST1	O60243	HS6ST1	Heparan-sulfate 6-O-sulfotransferase 1	0.381	-0.4	0.758		1802	7253-6	QKI	Q96PU8	QKI	Protein quaking	0.097	-0.42	0.747
1803	4220-39	FER	P16591	FER	Tyrosine-protein kinase Fer	0.381	0.772	1.71		1803	4397-26	IFN-lambda 2	Q8IZJ0	IFNL2	Interferon lambda-2	0.0981	-0.713	0.61
1804	10553-8	TOIP2	Q8NFQ8	TOR1AIP2	Torsin-1A-interacting protein 2	0.381	0.264	1.2		1804	14028-22	P3C2A	O00443	PIK3C2A	Phosphatidylinositol 4-phosphate 3-kinase C2 domain-containing subunit alpha	0.0981	0.341	1.27
1805	12871-10	TWF1	Q12792	TWF1	Twinfilin-1	0.381	0.551	1.47		1805	14111-15	TSP2	P35442	THBS2	Thrombospondin-2	0.0981	-0.669	0.629
1806	3359-11	CDK8/cyclin C	P49336 P24863	CDK8 CCNC	Cyclin-dependent kinase 8:Cyclin-C complex	0.381	0.376	1.3		1806	3060-43	C9	P02748	C9	Complement component C9	0.0981	-0.247	0.843
1807	7003-4	GLT10	Q86SR1	GALNT10	Polypeptide N-acetylgalactosaminyltransferase 10	0.381	-0.348	0.786		1807	9114-84	UROL1	Q5DID0	UMODL1	Uromodulin-like 1	0.0981	0.115	1.08
1808	11201-19	TRUA	Q9Y606	PUS1	tRNA pseudouridine synthase A; mitochondrial	0.382	-0.142	0.906		1808	5733-61	IFN10	P01566	IFNA10	Interferon alpha-10	0.0981	0.657	1.58
1809	10419-1	SCAR5	Q6ZMJ2	SCARA5	Scavenger receptor class A member 5	0.383	-0.175	0.885		1809	13739-3	FLRT1	Q9NZU1	FLRT1	Leucine-rich repeat transmembrane protein FLRT1	0.0982	0.347	1.27
1810	10012-5	SPDEF	O95238	SPDEF	SAM pointed domain-containing Ets transcription factor	0.383	0.243	1.18		1810	12697-30	PI42A	P48426	PIP4K2A	Phosphatidylinositol 5-phosphate 4-kinase type-2 alpha	0.0982	-0.765	0.588
1811	11667-29	TENC1	Q63HR2	TNS2	Tensin-2	0.383	-0.191	0.876		1811	8830-29	F175B	Q15018	FAM175B	BRISC complex subunit Abro1	0.0982	-0.521	0.697
1812	12633-3	PTN9	P43378	PTPN9	Tyrosine-protein phosphatase non-receptor type 9	0.383	0.698	1.62		1812	2704-74	TACI	O14836	TNFRSF13B	Tumor necrosis factor receptor superfamily member 13B	0.0985	-0.248	0.842
1813	12724-81	CIRBP	Q14011	CIRBP	Cold-inducible RNA-binding protein	0.383	0.608	1.52		1813	13268-45	WNT5A	P41221	WNT5A	Protein Wnt-5a	0.0985	-0.268	0.83
1814	4498-62	NCAM-120	P13591	NCAM1	Neural cell adhesion molecule 1; 120 kDa isoform	0.383	-0.426	0.744		1814	6544-33	NELL1	Q92832	NELL1	Protein kinase C-binding protein NELL1	0.0987	0.32	1.25
1815	6247-9	SIRB1	O00241	SIRPB1	Signal-regulatory protein beta-1	0.383	-0.692	0.619		1815	9241-40	SIRPG	Q9P1W8	SIRPG	Signal-regulatory protein gamma	0.099	0.113	1.08
1816	3281-19	ANGL3	Q9Y5C1	ANGPTL3	Angiopoietin-related protein 3	0.383	-0.634	0.644		1816	10069-2	PIN1	Q13526	PIN1	Peptidyl-prolyl cis-trans isomerase NIMA-interacting 1	0.0993	-0.375	0.771
1817	3636-37	OLR1	P78380	OLR1	Oxidized low-density lipoprotein receptor 1	0.383	-0.426	0.744		1817	10023-32	VDR	P11473	VDR	Vitamin D3 receptor	0.0993	0.427	1.34
1818	4900-8	C3a	P01024	C3	C3a anaphylatoxin	0.383	0.81	1.75		1818	3676-15	IGF-II receptor	P11717	IGF2R	Cation-independent mannose-6-phosphate receptor	0.0993	-0.406	0.755
1819	7194-36	NPTN	Q9Y639	NPTN	Neuroplastin	0.383	-0.733	0.602		1819	6385-63	VWA1	Q6PCB0	VWA1	von Willebrand factor A domain-containing protein 1	0.0993	-0.44	0.737
1820	7880-9	PSA1	P25786	PSMA1	Proteasome subunit alpha type-1	0.383	0.354	1.28		1820	9185-15	TFF1	P04155	TFF1	Trefoil factor 1	0.0993	-0.437	0.739
1821	8336-267	GRM1C	Q8IYS0	GRAMD1C	GRAM domain-containing protein 1C	0.383	0.361	1.28		1821	5100-53	LIMP II	Q14108	SCARB2	Lysosome membrane protein 2	0.0993	-0.219	0.859
1822	8644-46	Cathepsin H	P09668	CTSH	Cathepsin H	0.383	0.472	1.39		1822	8403-18	Fatty acid synthase	P49327	FASN	Fatty acid synthase	0.0993	-0.25	0.841
1823	14029-42	CSN2	P61201	COPS2	COP9 signalosome complex subunit 2	0.384	-0.25	0.841		1823	14197-2	PRDM1	O75626	PRDM1	PR domain zinc finger protein 1	0.0994	0.437	1.35
1824	7218-87	AT1B2	P14415	ATP1B2	Sodium/potassium-transporting ATPase subunit beta-2	0.385	-0.562	0.677		1824	12427-8	MPIP2	P30305	CDC25B	M-phase inducer phosphatase 2	0.0995	0.657	1.58
1825	11276-1	CEP57	Q86XR8	CEP57	Centrosomal protein of 57 kDa	0.385	-0.0995	0.933		1825	13025-4	FRS2	Q8WU20	FRS2	Fibroblast growth factor receptor substrate 2	0.0995	0.265	1.2
1826	4693-72	3HIDH	P31937	HIBADH	3-hydroxyisobutyrate dehydrogenase; mitochondrial	0.385	0.242	1.18		1826	10576-7	PXDC2	Q6UX71	PLXDC2	Plexin domain-containing protein 2	0.0997	-0.536	0.69
1827	13066-42	EDC4	Q6P2E9	EDC4	Enhancer of mRNA-decapping protein 4	0.385	1.69	3.22		1827	14593-152	F210A	Q96ND0	FAM210A	Protein FAM210A	0.0997	0.444	1.36
1828	11510-51	Apo L1	O14791	APOL1	Apolipoprotein L1	0.385	0.459	1.37		1828	5355-69	LIGHT	O43557	TNFSF14	Tumor necrosis factor ligand superfamily member 14	0.0997	0.165	1.12
1829	5854-60	tau	P10636	MAPT	Microtubule-associated protein tau	0.385	1.38	2.61		1829	6899-37	PHS2	Q9H0N5	PCBD2	Pterin-4-alpha-carbinolamine dehydratase 2	0.0997	0.781	1.72
1830	11149-3	TLR1	Q15399	TLR1	Toll-like receptor 1	0.386	0.13	1.09		1830	8890-9	T132B	Q14DG7	TMEM132B	Transmembrane protein 132B	0.0997	-0.363	0.777
1831	8660-33	OLFL3	Q9NRN5	OLFML3	Olfactomedin-like protein 3	0.386	-0.439	0.737		1831	9569-14	SCAR3	Q6AZY7	SCARA3	Scavenger receptor class A member 3	0.0998	-0.748	0.596
1832	9954-2	NPPL3	Q92617	NPIPB3	Nuclear pore complex-interacting protein family member B3	0.386	0.773	1.71		1832	9215-117	UBP25	Q9UHP3	USP25	Ubiquitin carboxyl-terminal hydrolase 25	0.0998	0.189	1.14
1833	9332-6	DB136	Q30KP8	DEFB136	Beta-defensin 136	0.387	0.258	1.2		1833	6914-15	AMGO2	Q86SJ2	AMIGO2	Amphoterin-induced protein 2	0.1	0.593	1.51
1834	12454-105	NTM1A	Q9BV86	NTMT1	N-terminal Xaa-Pro-Lys N-methyltransferase 1	0.388	-0.196	0.873		1834	9875-107	THOC1	Q96FV9	THOC1	THO complex subunit 1	0.1	-0.19	0.877
1835	11245-43	filamin A	P21333	FLNA	Filamin-A	0.388	0.86	1.81		1835	4493-92	IL-11	P20809	IL11	Interleukin-11	0.1	-0.354	0.782
1836	4455-89	MFGM	Q08431	MFGE8	Lactadherin	0.388	-0.39	0.763		1836	11297-54	NOTC2	Q04721	NOTCH2	Neurogenic locus notch homolog protein 2	0.101	-0.443	0.736
1837	2607-54	CLF-1/CLC Complex	O75462 Q9UBD9	CRLF1 CLCF1	Cytokine receptor-like factor 1:Cardiotrophin-like cytokine factor 1 Complex	0.388	-1.05	0.482		1837	12701-1	EIF1B	O60739	EIF1B	Eukaryotic translation initiation factor 1b	0.101	-0.999	0.5
1838	13575-40	DVL2	O14641	DVL2	Segment polarity protein dishevelled homolog DVL-2	0.388	-0.218	0.86		1838	14662-6	MZF1	P28698	MZF1	Myeloid zinc finger 1	0.101	0.389	1.31
1839	8362-102	IgJ	P01591	IGJ	Immunoglobulin J chain	0.389	0.337	1.26		1839	4122-12	discoidin domain receptor 1	Q08345	DDR1	Epithelial discoidin domain-containing receptor 1	0.101	-0.279	0.824
1840	3508-78	MDC	O00626	CCL22	C-C motif chemokine 22	0.389	-0.291	0.817		1840	6634-4	NET1	O95631	NTN1	Netrin-1	0.101	-0.116	0.923
1841	10623-19	MUC1	P15941	MUC1	Mucin-1	0.389	0.34	1.27		1841	7756-37	KLRF1	Q9NZS2	KLRF1	Killer cell lectin-like receptor subfamily F member 1	0.101	0.716	1.64
1842	2681-23	HGF	P14210	HGF	Hepatocyte growth factor	0.389	0.306	1.24		1842	10464-6	ANTR1	Q9H6X2	ANTXR1	Anthrax toxin receptor 1	0.101	-0.136	0.91
1843	6400-33	P5I13	Q8NBR0	TP53I13	Tumor protein p53-inducible protein 13	0.389	0.469	1.38		1843	9765-4	NDE1	Q9NXR1	NDE1	Nuclear distribution protein nudE homolog 1	0.101	-0.223	0.857
1844	5315-22	Troponin T	P45379	TNNT2	Troponin T; cardiac muscle	0.39	2.04	4.1		1844	9125-23	MASP3	P48740	MASP1	Mannan-binding lectin serine protease 1	0.101	0.327	1.25
1845	12341-8	DUS6	Q16828	DUSP6	Dual specificity protein phosphatase 6	0.39	-0.194	0.874		1845	10583-1	TM108	Q6UXF1	TMEM108	Transmembrane protein 108	0.102	-0.417	0.749
1846	12401-3	STALP	Q96FJ0	STAMBPL1	AMSH-like protease	0.39	0.408	1.33		1846	9876-20	aldolase C	P09972	ALDOC	Fructose-bisphosphate aldolase C	0.102	1.34	2.53
1847	8840-61	C1s	P09871	C1S	Complement C1s subcomponent	0.39	-0.301	0.812		1847	9728-4	CIP1	Q9NPC3	CCNB1IP1	E3 ubiquitin-protein ligase CCNB1IP1	0.102	0.542	1.46
1848	10367-26	IL-12	P29459; P29460	IL12A IL12B	Interleukin-12	0.39	0.287	1.22		1848	9600-55	THS7A	Q9UPZ6	THSD7A	Thrombospondin type-1 domain-containing protein 7A	0.102	-0.266	0.832
1849	13937-75	CAND1	Q86VP6	CAND1	Cullin-associated NEDD8-dissociated protein 1	0.39	0.546	1.46		1849	4883-56	Insulin	P01308	INS	Insulin	0.102	-0.466	0.724
1850	4209-60	DRG-1	Q9NP79	VTA1	Vacuolar protein sorting-associated protein VTA1 homolog	0.39	-0.685	0.622		1850	8989-40	SCUB1	Q8IWY4	SCUBE1	Signal peptide; CUB and EGF-like domain-containing protein 1	0.102	-0.297	0.814
1851	5036-50	TSG-6	P98066	TNFAIP6	Tumor necrosis factor-inducible gene 6 protein	0.39	0.447	1.36		1851	7909-37	SHBG	P04278	SHBG	Sex hormone-binding globulin	0.102	0.136	1.1
1852	6556-5	ENPP5	Q9UJA9	ENPP5	Ectonucleotide pyrophosphatase/phosphodiesterase family member 5	0.39	-0.7	0.615		1852	9819-110	PO210	Q8TEM1	NUP210	Nuclear pore membrane glycoprotein 210	0.102	0.402	1.32
1853	8700-325	GLT11	Q8NCW6	GALNT11	Polypeptide N-acetylgalactosaminyltransferase 11	0.39	0.291	1.22		1853	4126-22	BPI	P17213	BPI	Bactericidal permeability-increasing protein	0.102	-0.38	0.768
1854	9012-1	PRP6	O94906	PRPF6	Pre-mRNA-processing factor 6	0.39	0.449	1.37		1854	7182-1	carboxylesterase; liver	P23141	CES1	Liver carboxylesterase 1	0.102	-0.776	0.584
1855	9495-10	VCC1	Q6UXB2	CXCL17	C-X-C motif chemokine 17	0.39	0.402	1.32		1855	6933-20	RM34	Q9BQ48	MRPL34	39S ribosomal protein L34; mitochondrial	0.102	0.146	1.11
1856	5355-69	LIGHT	O43557	TNFSF14	Tumor necrosis factor ligand superfamily member 14	0.39	0.34	1.27		1856	3387-1	PAK3	O75914	PAK3	Serine/threonine-protein kinase PAK 3	0.103	0.106	1.08
1857	11277-23	ATF6A	P18850	ATF6	Cyclic AMP-dependent transcription factor ATF-6 alpha	0.391	-0.662	0.632		1857	11270-17	CHC10	Q8WYQ3	CHCHD10	Coiled-coil-helix-coiled-coil-helix domain-containing protein 10; mitochondrial	0.103	0.559	1.47
1858	13439-6	IQCF3	P0C7M6	IQCF3	IQ domain-containing protein F3	0.391	0.306	1.24		1858	14246-50	DOK2	O60496	DOK2	Docking protein 2	0.103	-0.702	0.615
1859	4230-1	IF4G2	P78344	EIF4G2	Eukaryotic translation initiation factor 4 gamma 2	0.391	1.2	2.3		1859	5888-29	eIF-5A-1	P63241	EIF5A	Eukaryotic translation initiation factor 5A-1	0.103	-0.519	0.698
1860	4355-13	DAPK2	Q9UIK4	DAPK2	Death-associated protein kinase 2	0.391	-0.525	0.695		1860	2944-66	DAN	P41271	NBL1	Neuroblastoma suppressor of tumorigenicity 1	0.103	0.183	1.14
1861	5807-77	CD70	P32970	CD70	CD70 antigen	0.391	-0.513	0.701		1861	8810-26	HEPACAM	Q14CZ8	HEPACAM	Hepatocyte cell adhesion molecule	0.103	-0.559	0.679
1862	7755-37	ITB5	P18084	ITGB5	Integrin beta-5	0.391	0.337	1.26		1862	5909-51	Nucleoside diphosphate kinase A	P15531	NME1	Nucleoside diphosphate kinase A	0.103	-0.432	0.741
1863	7790-21	LIF	P15018	LIF	Leukemia inhibitory factor	0.391	0.208	1.16		1863	4337-49	CRP	P02741	CRP	C-reactive protein	0.104	-0.45	0.732
1864	8535-102	Dermokine	Q6E0U4	DMKN	Dermokine	0.391	-0.13	0.914		1864	14094-29	HB-EGF	Q99075	HBEGF	Heparin-binding EGF-like growth factor	0.104	-0.545	0.686
1865	8850-5	PA2GC	Q5R387	PLA2G2C	Putative inactive group IIC secretory phospholipase A2	0.391	0.369	1.29		1865	12934-1	HERC5	Q9UII4	HERC5	E3 ISG15--protein ligase HERC5	0.104	0.39	1.31
1866	7994-41	ERO1B	Q86YB8	ERO1LB	ERO1-like protein beta	0.391	-0.398	0.759		1866	2939-10	Artemin	Q5T4W7	ARTN	Artemin	0.104	-0.292	0.817
1867	3634-5	OBCAM	Q14982	OPCML	Opioid-binding protein/cell adhesion molecule	0.391	0.46	1.38		1867	10582-36	SG196	Q9H5K3	POMK	Protein O-mannose kinase	0.104	0.338	1.26
1868	10635-33	F159B	A6NKW6	FAM159B	Membrane protein FAM159B	0.392	-1.49	0.355		1868	9984-12	YIPF6	Q96EC8	YIPF6	Protein YIPF6	0.105	0.346	1.27
1869	10781-19	CLC4G	Q6UXB4	CLEC4G	C-type lectin domain family 4 member G	0.392	0.447	1.36		1869	12578-13	ARF3	P61204	ARF3	ADP-ribosylation factor 3	0.105	-0.396	0.76
1870	12557-18	NOVA1	P51513	NOVA1	RNA-binding protein Nova-1	0.392	0.286	1.22		1870	2443-10	FGF-8B	P55075	FGF8	Fibroblast growth factor 8 isoform B	0.105	0.355	1.28
1871	3378-49	Kallikrein 7	P49862	KLK7	Kallikrein-7	0.392	-0.523	0.696		1871	12682-5	KAT3	Q6YP21	CCBL2	Kynurenine--oxoglutarate transaminase 3	0.105	-1.32	0.4
1872	3897-61	PLPP	Q96GD0	PDXP	Pyridoxal phosphate phosphatase	0.392	-0.461	0.727		1872	11351-233	NHEJ1	Q9H9Q4	NHEJ1	Non-homologous end-joining factor 1	0.105	-0.695	0.618
1873	6374-7	MMP20	O60882	MMP20	Matrix metalloproteinase-20	0.392	-0.233	0.851		1873	14123-34	GI24	Q9H7M9	C10orf54	V-type immunoglobulin domain-containing suppressor of T-cell activation	0.105	0.229	1.17
1874	6447-73	PTX3	P26022	PTX3	Pentraxin-related protein PTX3	0.392	0.526	1.44		1874	4968-50	CAPG	P40121	CAPG	Macrophage-capping protein	0.106	-0.516	0.699
1875	11360-39	RRM1	P23921	RRM1	Ribonucleoside-diphosphate reductase large subunit	0.392	0.315	1.24		1875	14070-56	ITSN1	Q15811	ITSN1	Intersectin-1	0.106	0.729	1.66
1876	9981-18	K1467	A2RU67	KIAA1467	Protein FAM234B	0.392	0.221	1.17		1876	9952-57	TFAM	Q00059	TFAM	Transcription factor A; mitochondrial	0.106	0.275	1.21
1877	10044-12	WN10A	Q9GZT5	WNT10A	Protein Wnt-10a	0.392	0.572	1.49		1877	2683-1	iC3b	P01024	C3	Complement C3b; inactivated	0.106	-0.484	0.715
1878	14636-25	Ribonuclease UK114	P52758	HRSP12	Ribonuclease UK114	0.393	-0.83	0.563		1878	13518-5	ASAP2	O43150	ASAP2	Arf-GAP with SH3 domain; ANK repeat and PH domain-containing protein 2	0.106	-0.343	0.789
1879	3222-11	Semaphorin 3A	Q14563	SEMA3A	Semaphorin-3A	0.393	-0.405	0.755		1879	14124-6	Ephrin-A2	O43921	EFNA2	Ephrin-A2	0.106	-0.454	0.73
1880	14124-6	Ephrin-A2	O43921	EFNA2	Ephrin-A2	0.393	-0.52	0.697		1880	3213-65	Nidogen	P14543	NID1	Nidogen-1	0.107	0.672	1.59
1881	12708-91	LMBL2	Q969R5	L3MBTL2	Lethal(3)malignant brain tumor-like protein 2	0.393	-0.474	0.72		1881	13463-1	PXDN	Q92626	PXDN	Peroxidasin homolog	0.107	0.212	1.16
1882	5606-24	MFAP1	P55081	MFAP1	Microfibrillar-associated protein 1	0.393	0.215	1.16		1882	12482-5	BPTF	Q12830	BPTF	Nucleosome-remodeling factor subunit BPTF	0.107	0.144	1.11
1883	7011-8	KCIP4	Q6PIL6	KCNIP4	Kv channel-interacting protein 4	0.393	0.502	1.42		1883	14260-112	ARHG8	Q7Z628	NET1	Neuroepithelial cell-transforming gene 1 protein	0.107	-0.269	0.83
1884	11406-82	ACAD8	Q9UKU7	ACAD8	Isobutyryl-CoA dehydrogenase; mitochondrial	0.393	-0.25	0.841		1884	6326-20	BMP-4	P12644	BMP4	Bone morphogenetic protein 4	0.107	0.249	1.19
1885	12635-9	TRDMT	O14717	TRDMT1	tRNA (cytosine(38)-C(5))-methyltransferase	0.393	-0.175	0.885		1885	8786-6	F171B	Q6P995	FAM171B	Protein FAM171B	0.107	-0.232	0.851
1886	13670-81	GIIE	Q9NZK7	PLA2G2E	Group IIE secretory phospholipase A2	0.393	-0.482	0.716		1886	9229-9	CTRL	P40313	CTRL	Chymotrypsin-like protease CTRL-1	0.107	0.551	1.47
1887	4832-75	TRAIL R1	O00220	TNFRSF10A	Tumor necrosis factor receptor superfamily member 10A	0.393	0.382	1.3		1887	10370-21	STAT1	P42224	STAT1	Signal transducer and activator of transcription 1-alpha/beta	0.108	0.245	1.19
1888	5246-64	cGMP-stimulated PDE	O00408	PDE2A	cGMP-dependent 3';5'-cyclic phosphodiesterase	0.393	0.564	1.48		1888	10454-99	DJC16	Q9Y2G8	DNAJC16	DnaJ homolog subfamily C member 16	0.108	-0.53	0.692
1889	6326-20	BMP-4	P12644	BMP4	Bone morphogenetic protein 4	0.393	1.09	2.13		1889	3421-54	CD30 Ligand	P32971	TNFSF8	Tumor necrosis factor ligand superfamily member 8	0.108	0.372	1.29
1890	6408-2	INHBC	P55103	INHBC	Inhibin beta C chain	0.393	0.981	1.97		1890	4903-72	Calcineurin	Q08209 P63098	PPP3CA PPP3R1	Calcineurin	0.108	-1.07	0.476
1891	10464-6	ANTR1	Q9H6X2	ANTXR1	Anthrax toxin receptor 1	0.394	0.339	1.26		1891	6599-5	APCD1	Q8J025	APCDD1	Protein APCDD1	0.108	-0.185	0.88
1892	10689-5	DB119	Q8N690	DEFB119	Beta-defensin 119	0.394	-0.296	0.814		1892	11827-7	RORG	P51449	RORC	Nuclear receptor ROR-gamma	0.108	-0.34	0.79
1893	11448-34	GALK1	P51570	GALK1	Galactokinase	0.394	-0.129	0.915		1893	5244-12	JNK2	P45984	MAPK9	Mitogen-activated protein kinase 9	0.108	-0.453	0.731
1894	12516-13	TEAD4	Q15561	TEAD4	Transcriptional enhancer factor TEF-3	0.394	0.649	1.57		1894	10513-13	CSEN	Q9Y2W7	KCNIP3	Calsenilin	0.109	0.244	1.18
1895	12761-12	APBB2	Q92870	APBB2	Amyloid beta A4 precursor protein-binding family B member 2	0.394	-0.385	0.766		1895	6528-95	EXTL2	Q9UBQ6	EXTL2	Exostosin-like 2	0.109	0.742	1.67
1896	7231-37	TM11A	Q6ZMR5	TMPRSS11A	Transmembrane protease serine 11A	0.394	0.403	1.32		1896	9316-67	WFDC1	Q9HC57	WFDC1	WAP four-disulfide core domain protein 1	0.109	-0.265	0.832
1897	3401-8	TCPTP	P17706	PTPN2	Tyrosine-protein phosphatase non-receptor type 2	0.394	0.131	1.1		1897	13479-8	F1712	A8MVW0	FAM171A2	Protein FAM171A2	0.11	0.521	1.44
1898	4994-178	hnRNP K	P61978	HNRNPK	Heterogeneous nuclear ribonucleoprotein K	0.395	0.392	1.31		1898	4429-51	CHST6	Q9GZX3	CHST6	Carbohydrate sulfotransferase 6	0.11	-0.526	0.695
1899	12538-19	RGS7	P49802	RGS7	Regulator of G-protein signaling 7	0.396	-0.328	0.797		1899	5345-51	CKAP2	Q8WWK9	CKAP2	Cytoskeleton-associated protein 2	0.11	-0.513	0.701
1900	6456-17	PSG6	Q00889	PSG6	Pregnancy-specific beta-1-glycoprotein 6	0.396	-0.155	0.898		1900	8827-1	ITM2A	O43736	ITM2A	Integral membrane protein 2A	0.11	-0.248	0.842
1901	10584-7	NDUS4	O43181	NDUFS4	NADH dehydrogenase [ubiquinone] iron-sulfur protein 4; mitochondrial	0.397	0.341	1.27		1901	8296-117	KDEL2	Q7Z4H8	KDELC2	KDEL motif-containing protein 2	0.11	-0.289	0.818
1902	11670-18	GP101	Q96P66	GPR101	Probable G-protein coupled receptor 101	0.397	-0.182	0.881		1902	12521-3	CDN2C	P42773	CDKN2C	Cyclin-dependent kinase 4 inhibitor C	0.11	0.37	1.29
1903	3630-27	Nectin-like protein 1	Q8N126	CADM3	Cell adhesion molecule 3	0.398	0.236	1.18		1903	12794-6	NALP4	Q96MN2	NLRP4	NACHT; LRR and PYD domains-containing protein 4	0.11	0.17	1.13
1904	11365-17	TEN4	Q6N022	TENM4	Teneurin-4	0.398	0.22	1.16		1904	9243-10	LYG1	Q8N1E2	LYG1	Lysozyme g-like protein 1	0.11	0.376	1.3
1905	3305-6	DLL4	Q9NR61	DLL4	Delta-like protein 4	0.398	0.383	1.3		1905	10895-28	TM11B	Q86T26	TMPRSS11B	Transmembrane protease serine 11B	0.11	0.182	1.13
1906	3446-7	IL-18 Ra	Q13478	IL18R1	Interleukin-18 receptor 1	0.398	0.211	1.16		1906	14143-8	H2B2E	Q16778	HIST2H2BE	Histone H2B type 2-E	0.11	-1.45	0.365
1907	4988-49	FGFR4	P22455	FGFR4	Fibroblast growth factor receptor 4	0.398	-0.823	0.565		1907	8935-22	MRP6	O95255	ABCC6	Multidrug resistance-associated protein 6	0.11	-1.06	0.481
1908	8921-139	PABP2	Q86U42	PABPN1	Polyadenylate-binding protein 2	0.398	0.838	1.79		1908	4148-49	PAPP-A	Q13219	PAPPA	Pappalysin-1	0.11	-0.245	0.844
1909	9090-9	SYTL4	Q96C24	SYTL4	Synaptotagmin-like protein 4	0.398	-1.07	0.477		1909	13427-66	MA1C1	Q9NR34	MAN1C1	Mannosyl-oligosaccharide 1;2-alpha-mannosidase IC	0.11	-0.509	0.702
1910	9767-22	RIPP1	Q0D2K3	RIPPLY1	Protein ripply1	0.398	0.958	1.94		1910	13729-26	SFXN5	Q8TD22	SFXN5	Sideroflexin-5	0.111	0.537	1.45
1911	6495-14	Endothelin 1	P05305	EDN1	Endothelin-1	0.399	-0.325	0.798		1911	14035-13	TIAM1	Q13009	TIAM1	T-lymphoma invasion and metastasis-inducing protein 1	0.111	-0.4	0.758
1912	5035-7	TS	P04818	TYMS	Thymidylate synthase	0.399	-1.01	0.496		1912	9234-8	TWSG1	Q9GZX9	TWSG1	Twisted gastrulation protein homolog 1	0.111	-0.345	0.787
1913	8305-18	SULF2	Q8IWU5	SULF2	Extracellular sulfatase Sulf-2	0.399	0.302	1.23		1913	7835-2	BNI3L	O60238	BNIP3L	BCL2/adenovirus E1B 19 kDa protein-interacting protein 3-like	0.111	-0.559	0.679
1914	8699-43	CRIM1	Q9NZV1	CRIM1	Cysteine-rich motor neuron 1 protein	0.4	0.534	1.45		1914	14675-20	IF4B	P23588	EIF4B	Eukaryotic translation initiation factor 4B	0.111	-0.672	0.628
1915	12689-56	ARC1B	O15143	ARPC1B	Actin-related protein 2/3 complex subunit 1B	0.4	0.53	1.44		1915	11348-132	P4HA2	O15460	P4HA2	Prolyl 4-hydroxylase subunit alpha-2	0.111	-1.62	0.326
1916	9128-34	FLRT3	Q9NZU0	FLRT3	Leucine-rich repeat transmembrane protein FLRT3	0.4	0.326	1.25		1916	12707-26	DPYL3	Q14195	DPYSL3	Dihydropyrimidinase-related protein 3	0.111	0.477	1.39
1917	12347-29	CCM2	Q9BSQ5	CCM2	Cerebral cavernous malformations 2 protein	0.4	0.29	1.22		1917	4336-2	SAA	P0DJI8	SAA1	Serum amyloid A-1 protein	0.111	0.478	1.39
1918	12891-1	MILK2	Q8IY33	MICALL2	MICAL-like protein 2	0.4	0.174	1.13		1918	14065-11	CD5	P06127	CD5	T-cell surface glycoprotein CD5	0.111	-0.543	0.687
1919	3601-54	CHL1	O00533	CHL1	Neural cell adhesion molecule L1-like protein	0.401	0.535	1.45		1919	3081-70	ULBP-1	Q9BZM6	ULBP1	NKG2D ligand 1	0.111	0.272	1.21
1920	7265-32	OSTN	P61366	OSTN	Osteocrin	0.401	-0.299	0.813		1920	4543-65	CONA1	Q86Y22	COL23A1	Collagen alpha-1(XXIII) chain	0.111	-0.256	0.838
1921	3066-12	Galectin-3	P17931	LGALS3	Galectin-3	0.401	0.461	1.38		1921	6248-68	Fas; soluble	P25445	FAS	Tumor necrosis factor receptor superfamily member 6	0.111	0.224	1.17
1922	4490-65	IL-3 Ra	P26951	IL3RA	Interleukin-3 receptor subunit alpha	0.401	-0.362	0.778		1922	8386-11	PATE	Q8WXA2	PATE1	Prostate and testis expressed protein 1	0.111	-0.841	0.558
1923	7097-8	CDY1	Q9Y6F8	CDY1	Testis-specific chromodomain protein Y 1	0.401	0.155	1.11		1923	8556-5	F134B	Q9H6L5	FAM134B	Protein FAM134B	0.111	-0.356	0.781
1924	8060-7	NRG2	O14511	NRG2	Pro-neuregulin-2; membrane-bound isoform	0.401	0.143	1.1		1924	4986-59	FAK1	Q05397	PTK2	Focal adhesion kinase 1	0.111	-0.396	0.76
1925	14599-18	STAB1	Q9NY15	STAB1	Stabilin-1	0.401	-0.33	0.796		1925	9883-29	Glyoxalase I	Q04760	GLO1	Lactoylglutathione lyase	0.111	0.568	1.48
1926	11108-16	filamin A	P21333	FLNA	Filamin-A	0.401	1.02	2.02		1926	5803-24	C3d	P01024	C3	Complement C3d fragment	0.112	0.217	1.16
1927	5259-2	TAK1-TAB1	O43318 Q15750	MAP3K7 TAB1	Mitogen-activated protein kinase kinase kinase 7:TGF-beta-activated kinase 1 and MAP3K7-binding protein 1 fusion	0.401	0.264	1.2		1927	9778-45	TM52B	Q4KMG9	TMEM52B	Transmembrane protein 52B	0.112	-0.101	0.932
1928	6240-70	RSPO1	Q2MKA7	RSPO1	R-spondin-1	0.401	0.309	1.24		1928	3799-11	Carbonic anhydrase III	P07451	CA3	Carbonic anhydrase 3	0.112	2.37	5.17
1929	7624-19	ANK2	Q01484	ANK2	Ankyrin-2	0.401	0.153	1.11		1929	14287-6	RAB5C	P51148	RAB5C	Ras-related protein Rab-5C	0.112	-0.827	0.564
1930	7638-30	Lectin; mannose-binding 2	Q12907	LMAN2	Vesicular integral-membrane protein VIP36	0.401	0.297	1.23		1930	7624-19	ANK2	Q01484	ANK2	Ankyrin-2	0.112	0.168	1.12
1931	4995-16	HPG-	P15428	HPGD	15-hydroxyprostaglandin dehydrogenase [NAD(+)]	0.402	0.161	1.12		1931	9095-5	MTFR1	Q15390	MTFR1	Mitochondrial fission regulator 1	0.112	-0.247	0.843
1932	4487-1	FGF7	P21781	FGF7	Fibroblast growth factor 7	0.402	-0.466	0.724		1932	7123-25	RM52	Q86TS9	MRPL52	39S ribosomal protein L52; mitochondrial	0.112	0.4	1.32
1933	11656-110	EVL	Q9UI08	EVL	Ena/VASP-like protein	0.402	1.27	2.41		1933	5713-9	IFN-lambda 3	Q8IZI9	IFNL3	Interferon lambda-3	0.112	0.337	1.26
1934	13672-3	HSP76	P17066	HSPA6	Heat shock 70 kDa protein 6	0.402	0.308	1.24		1934	10534-40	PARP	P09874	PARP1	Poly [ADP-ribose] polymerase 1	0.112	0.168	1.12
1935	13113-7	Osteopontin	P10451	SPP1	Osteopontin	0.403	0.28	1.21		1935	11629-36	TRAF4	Q9BUZ4	TRAF4	TNF receptor-associated factor 4	0.112	-0.691	0.619
1936	7864-3	SIGL8	Q9NYZ4	SIGLEC8	Sialic acid-binding Ig-like lectin 8	0.403	0.176	1.13		1936	11431-235	RECQ1	P46063	RECQL	ATP-dependent DNA helicase Q1	0.113	0.92	1.89
1937	7076-17	ECEL1	O95672	ECEL1	Endothelin-converting enzyme-like 1	0.403	0.276	1.21		1937	3890-8	LDH-H 1	P07195	LDHB	L-lactate dehydrogenase B chain	0.113	0.747	1.68
1938	10366-11	PDGFRA	P16234	PDGFRA	Platelet-derived growth factor receptor alpha	0.403	0.176	1.13		1938	10528-2	DPEP1	P16444	DPEP1	Dipeptidase 1	0.113	0.169	1.12
1939	13554-78	REPI1	Q9BWE0	REPIN1	Replication initiator 1	0.403	0.126	1.09		1939	11405-150	CARD9	Q9H257	CARD9	Caspase recruitment domain-containing protein 9	0.113	0.339	1.26
1940	12730-3	KNTC2	O14777	NDC80	Kinetochore protein NDC80 homolog	0.404	0.288	1.22		1940	8941-4	NLGN3	Q9NZ94	NLGN3	Neuroligin-3	0.113	-0.494	0.71
1941	2986-49	Gro-g	P19876	CXCL3	Gro-gamma	0.404	0.993	1.99		1941	10424-31	NPDC1	Q9NQX5	NPDC1	Neural proliferation differentiation and control protein 1	0.113	0.406	1.33
1942	8780-2	PCD10	Q9P2E7	PCDH10	Protocadherin-10	0.404	0.164	1.12		1942	10772-21	CGAT2	Q8N6G5	CSGALNACT2	Chondroitin sulfate N-acetylgalactosaminyltransferase 2	0.113	0.429	1.35
1943	11565-58	ZNF23	P17027	ZNF23	Zinc finger protein 23	0.404	-0.561	0.678		1943	13681-173	CSK22	P19784	CSNK2A2	Casein kinase II subunit alpha'	0.113	-0.144	0.905
1944	12395-86	SYDM	Q6PI48	DARS2	Aspartate--tRNA ligase; mitochondrial	0.404	-1.08	0.472		1944	7676-90	LEG4_MOUSE	Q8K419	Lgals4	Galectin-4_MOUSE	0.113	-0.454	0.73
1945	13388-57	NEC1	P29120	PCSK1	Neuroendocrine convertase 1	0.404	0.209	1.16		1945	8409-3	RSPO2	Q6UXX9	RSPO2	R-spondin-2	0.113	-0.156	0.898
1946	3069-52	IgM	P01871	IGHM IGJ IGK@ IGL@	Immunoglobulin M	0.404	0.394	1.31		1946	7141-21	MGT4B	Q9UQ53	MGAT4B	Alpha-1;3-mannosyl-glycoprotein 4-beta-N-acetylglucosaminyltransferase B	0.113	-0.498	0.708
1947	3676-15	IGF-II receptor	P11717	IGF2R	Cation-independent mannose-6-phosphate receptor	0.404	-0.297	0.814		1947	12381-26	CBR1	P16152	CBR1	Carbonyl reductase [NADPH] 1	0.113	0.34	1.27
1948	6409-57	GP116	Q8IZF2	ADGRF5	Adhesion G protein-coupled receptor F5	0.404	0.281	1.21		1948	12656-1	KLC1	Q07866	KLC1	Kinesin light chain 1	0.113	0.781	1.72
1949	8830-29	F175B	Q15018	FAM175B	BRISC complex subunit Abro1	0.404	-0.909	0.532		1949	9841-197	Multifunctional protein ADE2	P22234	PAICS	Multifunctional protein ADE2	0.113	0.507	1.42
1950	9735-44	TACT	P40200	CD96	T-cell surface protein tactile	0.404	0.182	1.13		1950	13743-56	CUL4B	Q13620	CUL4B	Cullin-4B	0.113	0.139	1.1
1951	10882-12	Desmocollin-1	Q08554	DSC1	Desmocollin-1	0.405	0.242	1.18		1951	11325-8	BTG2	P78543	BTG2	Protein BTG2	0.113	0.195	1.14
1952	12483-62	RORB	Q92753	RORB	Nuclear receptor ROR-beta	0.405	-0.284	0.822		1952	6627-25	LIPR1	P54315	PNLIPRP1	Inactive pancreatic lipase-related protein 1	0.113	0.336	1.26
1953	12682-5	KAT3	Q6YP21	CCBL2	Kynurenine--oxoglutarate transaminase 3	0.405	0.595	1.51		1953	10830-5	K0494	O75071	EFCAB14	EF-hand calcium-binding domain-containing protein 14	0.114	0.219	1.16
1954	13926-1	RMI1	Q9H9A7	RMI1	RecQ-mediated genome instability protein 1	0.405	0.327	1.25		1954	7065-1	G6B	O95866	G6B	Protein G6b	0.114	-0.188	0.878
1955	14582-57	GDF-11	O95390	GDF11	Growth/differentiation factor 11	0.405	0.465	1.38		1955	6965-19	CNTP2	Q9UHC6	CNTNAP2	Contactin-associated protein-like 2	0.114	0.286	1.22
1956	3461-58	PGCB	Q96GW7	BCAN	Brevican core protein	0.405	-0.243	0.845		1956	9585-80	ACAM	Q9H6B4	CLMP	CXADR-like membrane protein	0.114	-0.157	0.897
1957	4232-19	IGF-I sR	P08069	IGF1R	Insulin-like growth factor 1 receptor	0.405	-0.438	0.738		1957	7919-278	FAM3D	Q96BQ1	FAM3D	Protein FAM3D	0.114	0.128	1.09
1958	5609-92	F19A5	Q7Z5A7	FAM19A5	Protein FAM19A5	0.405	-0.487	0.714		1958	11835-8	TREM2	Q9NZC2	TREM2	Triggering receptor expressed on myeloid cells 2	0.114	0.376	1.3
1959	5647-51	IAPP	P10997	IAPP	Islet amyloid polypeptide	0.405	-0.172	0.887		1959	5082-51	IL-1 sR9	Q9NP60	IL1RAPL2	X-linked interleukin-1 receptor accessory protein-like 2	0.115	-0.112	0.925
1960	7747-47	NDUBB	Q9NX14	NDUFB11	NADH dehydrogenase [ubiquinone] 1 beta subcomplex subunit 11; mitochondrial	0.405	0.386	1.31		1960	9188-119	MIG	Q07325	CXCL9	C-X-C motif chemokine 9	0.115	-0.384	0.766
1961	8240-207	GPNMB	Q14956	GPNMB	Transmembrane glycoprotein NMB	0.405	1.04	2.06		1961	10422-44	Thioredoxin	P10599	TXN	Thioredoxin	0.115	0.583	1.5
1962	9341-1	PDGFD	Q9GZP0	PDGFD	Platelet-derived growth factor D	0.405	0.505	1.42		1962	5753-21	F19A1	Q7Z5A9	FAM19A1	Protein FAM19A1	0.115	0.416	1.33
1963	5888-29	eIF-5A-1	P63241	EIF5A	Eukaryotic translation initiation factor 5A-1	0.405	-0.544	0.686		1963	3580-25	a1-Antitrypsin	P01009	SERPINA1	Alpha-1-antitrypsin	0.115	0.355	1.28
1964	8818-13	INGR2	P38484	IFNGR2	Interferon gamma receptor 2	0.406	-1.06	0.479		1964	6430-36	F19A2	Q8N3H0	FAM19A2	Protein FAM19A2	0.115	-0.107	0.928
1965	11146-4	TBX22	Q9Y458	TBX22	T-box transcription factor TBX22	0.406	-0.24	0.847		1965	8450-36	PACAP-38	P18509	ADCYAP1	Pituitary adenylate cyclase-activating polypeptide 38	0.115	-0.376	0.771
1966	12637-7	CACP	P43155	CRAT	Carnitine O-acetyltransferase	0.406	-0.378	0.77		1966	9759-13	INDO	P14902	IDO1	Indoleamine 2;3-dioxygenase 1	0.115	0.309	1.24
1967	6593-5	GALT3	Q14435	GALNT3	Polypeptide N-acetylgalactosaminyltransferase 3	0.406	0.357	1.28		1967	4969-2	Carbonic anhydrase I	P00915	CA1	Carbonic anhydrase 1	0.115	0.655	1.57
1968	5000-52	LG3BP	Q08380	LGALS3BP	Galectin-3-binding protein	0.407	0.602	1.52		1968	7841-84	ESAM	Q96AP7	ESAM	Endothelial cell-selective adhesion molecule	0.116	0.153	1.11
1969	10814-7	CD1A	P06126	CD1A	T-cell surface glycoprotein CD1a	0.407	0.257	1.19		1969	13973-62	TTL	Q8NG68	TTL	Tubulin--tyrosine ligase	0.116	0.842	1.79
1970	14755-4	Lactoferrin	P02788	LTF	Lactotransferrin	0.407	-0.263	0.834		1970	3506-49	Lymphotoxin a2/b1	P01374; Q06643	LTA LTB	Lymphotoxin alpha2:beta1	0.116	0.299	1.23
1971	3236-12	GSK-3 beta	P49841	GSK3B	Glycogen synthase kinase-3 beta	0.407	0.568	1.48		1971	5312-49	Apo E2	P02649	APOE	Apolipoprotein E (isoform E2)	0.116	0.685	1.61
1972	6584-1	SRCH	P23327	HRC	Sarcoplasmic reticulum histidine-rich calcium-binding protein	0.407	0.436	1.35		1972	12859-33	PECI	O75521	ECI2	Enoyl-CoA delta isomerase 2; mitochondrial	0.117	-1	0.5
1973	2989-17	IFN-g	P01579	IFNG	Interferon gamma	0.407	-0.387	0.765		1973	7976-19	FRS1L	Q9P0K9	FRRS1L	DOMON domain-containing protein FRRS1L	0.117	-0.275	0.826
1974	11142-11	ANGL1	O95841	ANGPTL1	Angiopoietin-related protein 1	0.407	-0.572	0.673		1974	9762-14	VASP	P50552	VASP	Vasodilator-stimulated phosphoprotein	0.117	0.469	1.38
1975	8816-44	ARMC5	Q96C12	ARMC5	Armadillo repeat-containing protein 5	0.407	0.221	1.17		1975	14057-68	TNFSF15	O95150	TNFSF15	Tumor necrosis factor ligand superfamily member 15	0.117	0.181	1.13
1976	11164-7	TEN2	Q9NT68	TENM2	Teneurin-2	0.407	-0.219	0.859		1976	10473-2	Trefoil factor 2	Q03403	TFF2	Trefoil factor 2	0.117	-0.371	0.773
1977	14696-45	TPSB2	P20231	TPSB2	Tryptase beta-2	0.409	0.47	1.39		1977	5601-2	PGRP-L	Q96PD5	PGLYRP2	N-acetylmuramoyl-L-alanine amidase	0.117	0.106	1.08
1978	3232-28	TrATPase	P13686	ACP5	Tartrate-resistant acid phosphatase type 5	0.409	-0.44	0.737		1978	3403-1	TPSB2	P20231	TPSB2	Tryptase beta-2	0.118	-0.235	0.85
1979	5679-16	HBD-3	P81534	DEFB103A	Beta-defensin 103	0.41	-0.227	0.855		1979	9250-87	HNP-1	P59665	DEFA1	Neutrophil defensin 1	0.118	0.132	1.1
1980	7674-25	IL3_MOUSE	P01586	Il3	Interleukin-3_MOUSE	0.41	0.145	1.11		1980	8696-15	G3ST1	Q99999	GAL3ST1	Galactosylceramide sulfotransferase	0.118	0.831	1.78
1981	8257-71	NEU1	P01178	OXT	Oxytocin-neurophysin 1	0.41	0.243	1.18		1981	8933-84	MEF2C	Q06413	MEF2C	Myocyte-specific enhancer factor 2C	0.118	0.323	1.25
1982	6354-13	HPHL1	Q6MZM0	HEPHL1	Hephaestin-like protein 1	0.41	0.356	1.28		1982	10363-13	SMAD3	P84022	SMAD3	Mothers against decapentaplegic homolog 3	0.118	0.768	1.7
1983	7743-5	TIM50	Q3ZCQ8	TIMM50	Mitochondrial import inner membrane translocase subunit TIM50	0.41	-0.307	0.808		1983	11586-2	LRRN1	Q6UXK5	LRRN1	Leucine-rich repeat neuronal protein 1	0.118	-0.246	0.843
1984	13507-51	TRADD	Q15628	TRADD	Tumor necrosis factor receptor type 1-associated DEATH domain protein	0.411	0.403	1.32		1984	3469-74	RPS6KA3	P51812	RPS6KA3	Ribosomal protein S6 kinase alpha-3	0.118	-1.57	0.338
1985	3078-1	PlGF	P49763	PGF	Placenta growth factor	0.411	0.387	1.31		1985	10695-12	WF10B	Q8IUB3	WFDC10B	Protein WFDC10B	0.118	0.156	1.11
1986	3310-62	FCG2B	P31994	FCGR2B	Low affinity immunoglobulin gamma Fc region receptor II-b	0.411	0.266	1.2		1986	13689-2	Ornithine decarboxylase	P11926	ODC1	Ornithine decarboxylase	0.118	-0.247	0.843
1987	3738-54	CSF-1	P09603	CSF1	Macrophage colony-stimulating factor 1	0.411	0.572	1.49		1987	9450-18	CDKA1	O14519	CDK2AP1	Cyclin-dependent kinase 2-associated protein 1	0.118	-0.623	0.649
1988	4769-10	Olfactomedin-4	Q6UX06	OLFM4	Olfactomedin-4	0.411	-0.266	0.831		1988	3608-12	DPP2	Q9UHL4	DPP7	Dipeptidyl peptidase 2	0.118	-0.215	0.862
1989	11838-130	FA38A	Q92508	PIEZO1	Piezo-type mechanosensitive ion channel component 1	0.411	1.12	2.17		1989	4886-3	MCP-3	P80098	CCL7	C-C motif chemokine 7	0.118	0.553	1.47
1990	10945-11	Syntaxin-6	O43752	STX6	Syntaxin-6	0.412	0.35	1.27		1990	14688-6	PTN7	P35236	PTPN7	Tyrosine-protein phosphatase non-receptor type 7	0.118	0.176	1.13
1991	14337-1	TPPC3	O43617	TRAPPC3	Trafficking protein particle complex subunit 3	0.412	-0.247	0.843		1991	4232-19	IGF-I sR	P08069	IGF1R	Insulin-like growth factor 1 receptor	0.118	-0.393	0.761
1992	8465-52	Cathepsin H	P09668	CTSH	Cathepsin H	0.412	-0.952	0.517		1992	3022-4	CTLA-4	P16410	CTLA4	Cytotoxic T-lymphocyte protein 4	0.118	-0.486	0.714
1993	8853-2	CLC4A	Q9UMR7	CLEC4A	C-type lectin domain family 4 member A	0.412	0.206	1.15		1993	13098-93	VEGF-D	O43915	FIGF	Vascular endothelial growth factor D	0.119	-0.367	0.776
1994	13503-19	PRAF3	O75915	ARL6IP5	PRA1 family protein 3	0.412	0.13	1.09		1994	2449-1	GV	P39877	PLA2G5	Calcium-dependent phospholipase A2	0.119	-0.343	0.789
1995	6969-14	WFDC5	Q8TCV5	WFDC5	WAP four-disulfide core domain protein 5	0.412	-0.699	0.616		1995	8017-23	FXRD1	Q96CU9	FOXRED1	FAD-dependent oxidoreductase domain-containing protein 1	0.119	0.384	1.3
1996	9894-13	MYO6	Q9UM54	MYO6	Unconventional myosin-VI	0.412	0.623	1.54		1996	5699-19	CI061	Q15884	FAM189A2	Protein FAM189A2	0.119	-0.747	0.596
[truncated: 2,588 more rows]

## Sheet: S2
Supplementary Table S2. Changes in protein levels in NSCLC xenografts (FDRpvals ≤ 0.05 and Log2 FC ≥ |1|). Ranked based on Fold change.
H1650											H1975
Rank	SeqId	Target	UniProt	Gene name	Target full name	FDRpvals	Log2 Fold change	Fold change	Present in H1650		Rank	SeqId	Target	UniProt	Gene name	Target full name	FDRpvals	Log2 Fold change	Fold change	Present in H1975
1	2879-9	a1-Antichymotrypsin	P01011	SERPINA3	Alpha-1-antichymotrypsin	1.64114e-12	8.84481	459.782	TRUE		1	2879-9	a1-Antichymotrypsin	P01011	SERPINA3	Alpha-1-antichymotrypsin	1.44964e-13	7.60669	194.914	TRUE
2	13381-49	B4GT1	P15291	B4GALT1	Beta-1;4-galactosyltransferase 1	2.8388e-10	7.8389	228.952	TRUE		2	3848-14	GAPDH; liver	P04406	GAPDH	Glyceraldehyde-3-phosphate dehydrogenase	1.10628e-12	7.10143	137.323	TRUE
3	10819-108	fibulin 1	P23142	FBLN1	Fibulin-1	2.83922e-10	7.28042	155.462	FALSE		3	11241-8	ARLY	P04424	ASL	Argininosuccinate lyase	1.92381e-10	7.17829	144.838	TRUE
4	5682-13	VASN	Q6EMK4	VASN	Vasorin	2.83922e-10	4.82066	28.2594	FALSE		4	4249-64	NDP kinase B	P22392	NME2	Nucleoside diphosphate kinase B	1.92381e-10	7.20997	148.053	TRUE
5	9870-17	SYWC	P23381	WARS	Tryptophan--tRNA ligase; cytoplasmic	2.83922e-10	7.33071	160.977	TRUE		5	11441-11	PYGL	P06737	PYGL	Glycogen phosphorylase; liver form	2.36902e-10	7.15803	142.818	TRUE
6	11241-8	ARLY	P04424	ASL	Argininosuccinate lyase	3.04326e-10	7.57607	190.82	TRUE		6	3366-51	ECM1	Q16610	ECM1	Extracellular matrix protein 1	2.36902e-10	2.99604	7.97806	TRUE
7	9269-7	Biotinidase	P43251	BTD	Biotinidase	3.04326e-10	7.25262	152.496	TRUE		7	13381-49	B4GT1	P15291	B4GALT1	Beta-1;4-galactosyltransferase 1	5.28762e-10	5.3363	40.4004	TRUE
8	9267-2	CBPA4	Q9UI42	CPA4	Carboxypeptidase A4	5.08605e-10	5.23636	37.6966	TRUE		8	4159-130	Factor H	P08603	CFH	Complement factor H	5.47493e-10	5.08675	33.9831	FALSE
9	2938-55	Apo E4	P02649	APOE	Apolipoprotein E (isoform E4)	7.01544e-10	6.66972	101.809	TRUE		9	9870-17	SYWC	P23381	WARS	Tryptophan--tRNA ligase; cytoplasmic	6.12533e-10	7.08992	136.231	TRUE
10	4249-64	NDP kinase B	P22392	NME2	Nucleoside diphosphate kinase B	9.71457e-10	8.17694	289.404	TRUE		10	5404-53	DR6	O75509	TNFRSF21	Tumor necrosis factor receptor superfamily member 21	6.85759e-10	6.05868	66.657	TRUE
11	11441-11	PYGL	P06737	PYGL	Glycogen phosphorylase; liver form	3.42449e-09	7.54008	186.119	TRUE		11	3434-34	FN1.3	P02751	FN1	Fibronectin Fragment 3	1.29932e-09	4.34664	20.3455	TRUE
12	3336-50	TFPI	P10646	TFPI	Tissue factor pathway inhibitor	4.14406e-09	4.55973	23.5839	TRUE		12	3447-64	IL-8	P10145	CXCL8	Interleukin-8	1.29932e-09	5.01043	32.2323	TRUE
13	7144-234	KAZD1	Q96I82	KAZALD1	Kazal-type serine protease inhibitor domain-containing protein 1	4.14406e-09	5.87996	58.8905	TRUE		13	4534-10	BSSP4	Q9GZN4	PRSS22	Brain-specific serine protease 4	1.29932e-09	6.0914	68.186	TRUE
14	8225-86	EPHB2	P29323	EPHB2	Ephrin type-B receptor 2	5.46182e-09	6.11777	69.4435	TRUE		14	4129-72	Factor B	P00751	CFB	Complement factor B	2.97398e-09	4.35591	20.4767	TRUE
15	3343-1	Aminoacylase-1	Q03154	ACY1	Aminoacylase-1	6.70051e-09	2.32413	5.00764	FALSE		15	9269-7	Biotinidase	P43251	BTD	Biotinidase	2.97398e-09	2.99587	7.9771	TRUE
16	4534-10	BSSP4	Q9GZN4	PRSS22	Brain-specific serine protease 4	8.70854e-09	5.61173	48.899	TRUE		16	10479-18	MMP-10	P09238	MMP10	Stromelysin-2	3.54416e-09	4.33439	20.1734	TRUE
17	7871-16	T132A	Q24JP5	TMEM132A	Transmembrane protein 132A	8.70854e-09	5.98445	63.3137	TRUE		17	7144-234	KAZD1	Q96I82	KAZALD1	Kazal-type serine protease inhibitor domain-containing protein 1	3.58315e-09	5.6552	50.3948	TRUE
18	3366-51	ECM1	Q16610	ECM1	Extracellular matrix protein 1	1.0664e-08	5.85603	57.9214	TRUE		18	7871-16	T132A	Q24JP5	TMEM132A	Transmembrane protein 132A	3.90818e-09	4.89921	29.8406	TRUE
19	4153-11	alpha-1-antichymotrypsin complex	P01011	SERPINA3	Alpha-1-antichymotrypsin complex	1.64358e-08	3.41547	10.6698	TRUE		19	8479-4	MMP-10	P09238	MMP10	Stromelysin-2	4.98243e-09	3.79754	13.9051	TRUE
20	10025-1	DLDH	P09622	DLD	Dihydrolipoyl dehydrogenase; mitochondrial	2.20129e-08	6.48714	89.7061	TRUE		20	2837-3	Met	P08581	MET	Hepatocyte growth factor receptor	9.64072e-09	5.25929	38.3006	TRUE
21	3171-57	amyloid precursor protein	P05067	APP	Amyloid beta A4 protein	4.40908e-08	5.13174	35.0597	TRUE		21	9267-2	CBPA4	Q9UI42	CPA4	Carboxypeptidase A4	1.06731e-08	2.13768	4.40055	TRUE
22	6217-23	QSCN6	O00391	QSOX1	Sulfhydryl oxidase 1	4.40908e-08	5.34382	40.6117	TRUE		22	3320-49	IGFBP-7	Q16270	IGFBP7	Insulin-like growth factor-binding protein 7	1.26478e-08	2.8321	7.12111	TRUE
23	2837-3	Met	P08581	MET	Hepatocyte growth factor receptor	6.0835e-08	6.32028	79.9089	TRUE		23	8225-86	EPHB2	P29323	EPHB2	Ephrin type-B receptor 2	1.2908e-08	3.60213	12.1436	TRUE
24	2828-82	HAI-1	O43278	SPINT1	Kunitz-type protease inhibitor 1	6.17205e-08	5.51598	45.759	TRUE		24	10025-1	DLDH	P09622	DLD	Dihydrolipoyl dehydrogenase; mitochondrial	4.82185e-08	4.45179	21.8838	TRUE
25	3434-34	FN1.3	P02751	FN1	Fibronectin Fragment 3	6.43997e-08	4.5665	23.6948	TRUE		25	10627-87	APLP2	Q06481	APLP2	Amyloid-like protein 2	6.7284e-08	2.69113	6.4582	TRUE
26	6086-15	CRDL2	Q6WN34	CHRDL2	Chordin-like protein 2	6.64014e-08	5.00438	32.0974	FALSE		26	14088-38	IGFBP-6	P24592	IGFBP6	Insulin-like growth factor-binding protein 6	7.10408e-08	3.59869	12.1147	TRUE
27	13682-47	M-CSF R	P07333	CSF1R	Macrophage colony-stimulating factor 1 receptor	7.96374e-08	5.41302	42.6071	FALSE		27	3485-28	b2-Microglobulin	P61769	B2M	Beta-2-microglobulin	7.75772e-08	3.38244	10.4283	TRUE
28	4834-61	Epithelial cell kinase	P29317	EPHA2	Ephrin type-A receptor 2	8.5418e-08	5.02753	32.6166	TRUE		28	4153-11	alpha-1-antichymotrypsin complex	P01011	SERPINA3	Alpha-1-antichymotrypsin complex	9.24931e-08	2.56419	5.91421	TRUE
29	4272-46	PHI	P06744	GPI	Glucose-6-phosphate isomerase	9.35091e-08	6.26103	76.6935	TRUE		29	2609-59	Cystatin C	P01034	CST3	Cystatin-C	1.97623e-07	3.53631	11.6021	TRUE
30	3848-14	GAPDH; liver	P04406	GAPDH	Glyceraldehyde-3-phosphate dehydrogenase	1.02632e-07	6.02853	65.2785	TRUE		30	3171-57	amyloid precursor protein	P05067	APP	Amyloid beta A4 protein	1.97623e-07	2.98174	7.89938	TRUE
31	5742-14	PPA6	Q9NPH0	ACP6	Lysophosphatidic acid phosphatase type 6	1.18417e-07	2.70118	6.50332	TRUE		31	3336-50	TFPI	P10646	TFPI	Tissue factor pathway inhibitor	1.97623e-07	1.54623	2.92052	TRUE
32	2501-51	Cadherin E	P12830	CDH1	Cadherin-1	1.93834e-07	4.77952	27.465	TRUE		32	6217-23	QSCN6	O00391	QSOX1	Sulfhydryl oxidase 1	1.97623e-07	3.26536	9.61548	TRUE
33	11836-144	discoidin domain receptor 1	Q08345	DDR1	Epithelial discoidin domain-containing receptor 1	2.99932e-07	4.54578	23.3569	TRUE		33	4924-32	MMP-1	P03956	MMP1	Interstitial collagenase	3.75586e-07	4.16936	17.9929	FALSE
34	3325-2	MATN2	O00339	MATN2	Matrilin-2	2.99932e-07	3.44403	10.8832	FALSE		34	11204-80	CXAR	P78310	CXADR	Coxsackievirus and adenovirus receptor	3.8755e-07	2.01604	4.04471	TRUE
35	4314-12	XTP3A	Q9H773	DCTPP1	dCTP pyrophosphatase 1	2.99932e-07	3.16006	8.93865	TRUE		35	4992-49	GRN	P28799	GRN	Granulins	5.53126e-07	3.43452	10.8117	TRUE
36	13728-19	ERP29	P30040	ERP29	Endoplasmic reticulum resident protein 29	3.31333e-07	3.52468	11.5089	TRUE		36	13940-19	IP16	Q16666	IFI16	Gamma-interferon-inducible protein 16	6.1215e-07	3.84466	14.3667	TRUE
37	2609-59	Cystatin C	P01034	CST3	Cystatin-C	6.5288e-07	3.07239	8.41168	TRUE		37	11232-46	Holo-TC I	P20061	TCN1	Transcobalamin-1	7.74403e-07	2.7818	6.87709	FALSE
38	3041-55	MRC2	Q9UBG0	MRC2	C-type mannose receptor 2	6.5288e-07	4.638	24.8987	FALSE		38	4246-40	NCAM-L1	P32004	L1CAM	Neural cell adhesion molecule L1	7.98125e-07	3.27	9.64643	TRUE
39	5124-62	sICAM-5	Q9UMF0	ICAM5	Intercellular adhesion molecule 5	6.5288e-07	2.699	6.49353	FALSE		39	5982-50	FHR1	Q03591	CFHR1	Complement factor H-related protein 1	8.4584e-07	1.62917	3.09335	FALSE
40	2950-57	IGFBP-4	P22692	IGFBP4	Insulin-like growth factor-binding protein 4	6.8196e-07	2.50135	5.66214	FALSE		40	2828-82	HAI-1	O43278	SPINT1	Kunitz-type protease inhibitor 1	1.17941e-06	2.0954	4.27344	TRUE
41	13090-17	S100A6	P06703	S100A6	Protein S100-A6	7.2812e-07	3.13281	8.77145	TRUE		41	12517-52	TFAR19	O14737	PDCD5	Programmed cell death protein 5	1.41601e-06	1.3642	2.57433	TRUE
42	10835-25	A4GCT	Q9UNA3	A4GNT	Alpha-1;4-N-acetylglucosaminyltransferase	8.22177e-07	1.53678	2.90146	TRUE		42	3322-52	LRIG3	Q6UXM1	LRIG3	Leucine-rich repeats and immunoglobulin-like domains protein 3	2.12003e-06	2.32868	5.02346	TRUE
43	4960-72	annexin I	P04083	ANXA1	Annexin A1	8.82383e-07	2.80877	7.00689	TRUE		43	5742-14	PPA6	Q9NPH0	ACP6	Lysophosphatidic acid phosphatase type 6	2.12003e-06	2.93663	7.65619	TRUE
44	5934-1	Ferritin	P02794 P02792	FTH1 FTL	Ferritin	1.04165e-06	6.67775	102.377	FALSE		44	4272-46	PHI	P06744	GPI	Glucose-6-phosphate isomerase	2.19765e-06	4.42821	21.529	TRUE
45	5654-70	TMX3	Q96JJ7	TMX3	Protein disulfide-isomerase TMX3	1.24313e-06	3.10285	8.59116	TRUE		45	2827-23	Fractalkine/CX3CL-1	P78423	CX3CL1	Fractalkine	2.61738e-06	1.76211	3.39194	FALSE
46	11696-7	RABP2	P29373	CRABP2	Cellular retinoic acid-binding protein 2	1.29078e-06	3.18145	9.07216	TRUE		46	2501-51	Cadherin E	P12830	CDH1	Cadherin-1	2.70615e-06	3.21798	9.30485	TRUE
47	14088-38	IGFBP-6	P24592	IGFBP6	Insulin-like growth factor-binding protein 6	1.29078e-06	2.56839	5.93146	TRUE		47	2571-12	IGFBP-3	P17936	IGFBP3	Insulin-like growth factor-binding protein 3	2.70615e-06	1.76291	3.39382	TRUE
48	4673-13	IL-6	P05231	IL6	Interleukin-6	1.29078e-06	2.77945	6.86591	TRUE		48	3234-23	URB	Q76M96	CCDC80	Coiled-coil domain-containing protein 80	3.46214e-06	-1.523	0.347962	FALSE
49	5108-72	Notch-3	Q9UM47	NOTCH3	Neurogenic locus notch homolog protein 3	1.29078e-06	4.94297	30.7597	TRUE		49	5542-22	NRP1	O14786	NRP1	Neuropilin-1	3.46214e-06	2.4086	5.3096	TRUE
50	5132-71	TCCR	Q6UWB1	IL27RA	Interleukin-27 receptor subunit alpha	1.29078e-06	3.57524	11.9194	FALSE		50	2938-55	Apo E4	P02649	APOE	Apolipoprotein E (isoform E4)	3.9865e-06	1.84444	3.59113	TRUE
51	8348-4	EPHB2	P29323	EPHB2	Ephrin type-B receptor 2	1.29078e-06	3.10437	8.6002	FALSE		51	11969-5	S100A2	P29034	S100A2	Protein S100-A2	4.07873e-06	2.66521	6.34319	FALSE
52	4481-34	C4	P0C0L4; P0C0L5	C4A C4B	Complement C4	1.39177e-06	4.65351	25.1679	FALSE		52	2686-67	IGFBP-6	P24592	IGFBP6	Insulin-like growth factor-binding protein 6	4.33177e-06	2.20585	4.61347	TRUE
53	3474-19	Thrombospondin-1	P07996	THBS1	Thrombospondin-1	1.65114e-06	3.13554	8.78804	TRUE		53	11383-41	Keratin 7	P08729	KRT7	Keratin; type II cytoskeletal 7	4.55513e-06	3.06851	8.38904	TRUE
54	4992-49	GRN	P28799	GRN	Granulins	1.78813e-06	4.23615	18.8455	TRUE		54	11814-29	Met	P08581	MET	Hepatocyte growth factor receptor	5.56228e-06	2.84814	7.20072	TRUE
55	14134-49	AMGO2	Q86SJ2	AMIGO2	Amphoterin-induced protein 2	2.13392e-06	3.08327	8.47534	FALSE		55	4541-49	CDON	Q4KMG0	CDON	Cell adhesion molecule-related/down-regulated by oncogenes	5.56228e-06	1.09992	2.14343	TRUE
56	2571-12	IGFBP-3	P17936	IGFBP3	Insulin-like growth factor-binding protein 3	2.42826e-06	4.10771	17.2403	TRUE		56	11836-144	discoidin domain receptor 1	Q08345	DDR1	Epithelial discoidin domain-containing receptor 1	6.84069e-06	2.18483	4.54672	TRUE
57	11105-171	Alpha enolase	P06733	ENO1	Alpha-enolase	2.5427e-06	2.81554	7.03984	FALSE		57	5108-72	Notch-3	Q9UM47	NOTCH3	Neurogenic locus notch homolog protein 3	7.15307e-06	1.64164	3.12021	TRUE
58	3485-28	b2-Microglobulin	P61769	B2M	Beta-2-microglobulin	2.72071e-06	4.1196	17.3829	TRUE		58	3389-7	PCI	P05154	SERPINA5	Plasma serine protease inhibitor	7.35764e-06	1.19484	2.28919	FALSE
59	2937-10	Apo E3	P02649	APOE	Apolipoprotein E (isoform E3)	2.90971e-06	3.71773	13.1567	FALSE		59	4158-54	uPA	P00749	PLAU	Urokinase-type plasminogen activator	7.63255e-06	2.46487	5.52075	TRUE
60	2687-2	MIA	Q16674	MIA	Melanoma-derived growth regulatory protein	4.07338e-06	3.04487	8.25272	FALSE		60	6457-50	PCDG1	Q9Y5H4	PCDHGA1	Protocadherin gamma-A1	9.60786e-06	4.03623	16.4069	FALSE
61	6557-50	LRC15	Q8TF66	LRRC15	Leucine-rich repeat-containing protein 15	4.07338e-06	4.96927	31.3257	FALSE		61	11361-73	TP	P19971	TYMP	Thymidine phosphorylase	9.96616e-06	1.01296	2.01805	FALSE
62	11814-29	Met	P08581	MET	Hepatocyte growth factor receptor	4.13636e-06	4.12907	17.4974	TRUE		62	14148-2	UCRP	P05161	ISG15	Ubiquitin-like protein ISG15	9.96616e-06	1.73713	3.33371	TRUE
63	12560-9	NT5C	Q8TCD5	NT5C	5'(3')-deoxyribonucleotidase; cytosolic type	4.13636e-06	2.37183	5.17599	TRUE		63	13728-19	ERP29	P30040	ERP29	Endoplasmic reticulum resident protein 29	1.15513e-05	1.77051	3.41175	TRUE
64	8330-1	LRP11	Q86VZ4	LRP11	Low-density lipoprotein receptor-related protein 11	4.22821e-06	3.82983	14.2198	FALSE		64	2731-29	NADPH-P450 Oxidoreductase	P16435	POR	NADPH--cytochrome P450 reductase	1.42064e-05	1.73966	3.33956	FALSE
65	12517-52	TFAR19	O14737	PDCD5	Programmed cell death protein 5	6.2624e-06	2.14369	4.41892	TRUE		65	3179-51	Cathepsin A	P10619	CTSA	Lysosomal protective protein	1.5547e-05	1.13115	2.19034	FALSE
66	8795-48	TR	P02786	TFRC	Transferrin receptor protein 1	6.2624e-06	2.46205	5.50997	TRUE		66	12893-159	IP16	Q16666	IFI16	Gamma-interferon-inducible protein 16	1.58507e-05	1.27931	2.42724	FALSE
67	11450-110	Protein disulfide-isomerase	P07237	P4HB	Protein disulfide-isomerase	7.20042e-06	2.39257	5.25093	TRUE		67	12386-11	AMPB	Q9H4A4	RNPEP	Aminopeptidase B	1.6439e-05	1.11654	2.16827	TRUE
68	14151-4	UCRP	P05161	ISG15	Ubiquitin-like protein ISG15	7.53242e-06	2.13554	4.39402	TRUE		68	3303-23	Cystatin M	Q15828	CST6	Cystatin-M	1.71074e-05	2.76781	6.81073	TRUE
69	8900-28	NEO1	Q92859	NEO1	Neogenin	7.53242e-06	3.38682	10.4601	TRUE		69	4374-45	MIC-1	Q99988	GDF15	Growth/differentiation factor 15	1.9907e-05	1.26997	2.41157	FALSE
70	11424-4	FAAA	P16930	FAH	Fumarylacetoacetase	8.29892e-06	1.30312	2.46762	TRUE		70	13090-17	S100A6	P06703	S100A6	Protein S100-A6	2.05649e-05	2.83685	7.14459	TRUE
71	4246-40	NCAM-L1	P32004	L1CAM	Neural cell adhesion molecule L1	9.41145e-06	3.43939	10.8482	TRUE		71	8795-48	TR	P02786	TFRC	Transferrin receptor protein 1	2.29855e-05	1.39637	2.63239	TRUE
72	5312-49	Apo E2	P02649	APOE	Apolipoprotein E (isoform E2)	9.75583e-06	3.32624	10.0299	FALSE		72	2658-27	TrkC	Q16288	NTRK3	NT-3 growth factor receptor	2.33831e-05	-1.08923	0.470014	FALSE
73	5069-9	DAF	P08174	CD55	Complement decay-accelerating factor	1.59557e-05	1.77273	3.41701	FALSE		73	5660-51	SOD3	P08294	SOD3	Extracellular superoxide dismutase [Cu-Zn]	2.46936e-05	3.2961	9.82255	FALSE
74	6431-68	PCYOX	Q9UHG3	PCYOX1	Prenylcysteine oxidase 1	1.89385e-05	3.53799	11.6156	FALSE		74	14054-17	IL-15 Ra	Q13261	IL15RA	Interleukin-15 receptor subunit alpha	2.68165e-05	2.33215	5.03556	TRUE
75	5584-21	Holo-TC II	P20062	TCN2	Holo-Transcobalamin-2	1.94783e-05	2.80763	7.00136	FALSE		75	14711-27	Cystatin M	Q15828	CST6	Cystatin-M	2.71222e-05	1.09349	2.1339	FALSE
76	5735-54	C1GLC	Q96EU7	C1GALT1C1	C1GALT1-specific chaperone 1	2.03247e-05	1.40407	2.64647	FALSE		76	4673-13	IL-6	P05231	IL6	Interleukin-6	3.55215e-05	2.23034	4.69245	TRUE
77	8245-27	sICAM-5	Q9UMF0	ICAM5	Intercellular adhesion molecule 5	2.1281e-05	2.75976	6.77285	FALSE		77	11424-4	FAAA	P16930	FAH	Fumarylacetoacetase	4.18795e-05	1.28884	2.44331	TRUE
78	4129-72	Factor B	P00751	CFB	Complement factor B	2.29656e-05	2.83096	7.11547	TRUE		78	4834-61	Epithelial cell kinase	P29317	EPHA2	Ephrin type-A receptor 2	4.4882e-05	1.99695	3.99155	TRUE
79	6914-15	AMGO2	Q86SJ2	AMIGO2	Amphoterin-induced protein 2	2.7629e-05	2.35397	5.1123	FALSE		79	11480-1	Aldehyde dehydrogenase; class 3	P30838	ALDH3A1	Aldehyde dehydrogenase; dimeric NADP-preferring	4.94221e-05	-1.63748	0.321417	FALSE
80	13107-9	LYPD3	O95274	LYPD3	Ly6/PLAUR domain-containing protein 3	2.78756e-05	2.51407	5.71229	FALSE		80	8900-28	NEO1	Q92859	NEO1	Neogenin	6.85717e-05	1.85467	3.61669	TRUE
81	8046-9	Galectin-1	P09382	LGALS1	Galectin-1	2.79987e-05	1.22202	2.33273	FALSE		81	9580-5	Laminin gamma-2	Q13753	LAMC2	Laminin subunit gamma-2	8.66523e-05	2.6445	6.25279	FALSE
82	8289-8	GPNMB	Q14956	GPNMB	Transmembrane glycoprotein NMB	2.99985e-05	2.48499	5.59829	FALSE		82	11547-84	MUSK	O15146	MUSK	Muscle; skeletal receptor tyrosine-protein kinase	9.31244e-05	-1.06095	0.479316	FALSE
83	4162-54	Transferrin	P02787	TF	Serotransferrin	3.30125e-05	2.39236	5.25015	FALSE		83	10082-251	NFL	P07196	NEFL	Neurofilament light polypeptide	0.000129531	2.35825	5.12749	TRUE
84	13710-6	C1-Esterase Inhibitor	P05155	SERPING1	Plasma protease C1 inhibitor	3.33655e-05	2.1489	4.43489	FALSE		84	2985-35	Gro-a	P09341	CXCL1	Growth-regulated alpha protein	0.000130732	1.14719	2.21482	FALSE
85	5581-28	FGL1	Q08830	FGL1	Fibrinogen-like protein 1	3.51671e-05	1.55313	2.93453	TRUE		85	11377-19	ADH7	P40394	ADH7	Alcohol dehydrogenase class 4 mu/sigma chain	0.000134292	-1.14766	0.451358	FALSE
86	5404-53	DR6	O75509	TNFRSF21	Tumor necrosis factor receptor superfamily member 21	3.53364e-05	4.52565	23.0333	TRUE		86	3474-19	Thrombospondin-1	P07996	THBS1	Thrombospondin-1	0.000134445	2.10921	4.31455	TRUE
87	4541-49	CDON	Q4KMG0	CDON	Cell adhesion molecule-related/down-regulated by oncogenes	3.8185e-05	2.26114	4.79372	TRUE		87	5430-66	SHPS1	P78324	SIRPA	Tyrosine-protein phosphatase non-receptor type substrate 1	0.000138526	1.18538	2.27423	FALSE
88	11436-6	AINX	Q16352	INA	Alpha-internexin	4.99229e-05	2.47156	5.54644	FALSE		88	4314-12	XTP3A	Q9H773	DCTPP1	dCTP pyrophosphatase 1	0.000140904	2.46419	5.51815	TRUE
89	10082-251	NFL	P07196	NEFL	Neurofilament light polypeptide	5.34837e-05	2.40114	5.28222	TRUE		89	9906-21	TICN3	Q9BQ16	SPOCK3	Testican-3	0.000141622	-4.96394	0.0320408	TRUE
90	2570-72	IGFBP-2	P18065	IGFBP2	Insulin-like growth factor-binding protein 2	6.00862e-05	2.40169	5.28422	FALSE		90	3340-53	TSP4	P35443	THBS4	Thrombospondin-4	0.000199079	-1.05664	0.480751	FALSE
91	3447-64	IL-8	P10145	CXCL8	Interleukin-8	6.06764e-05	1.48829	2.80556	TRUE		91	6990-44	SDF2L	Q9HCN8	SDF2L1	Stromal cell-derived factor 2-like protein 1	0.000199079	1.29408	2.45221	TRUE
92	2638-12	M-CSF R	P07333	CSF1R	Macrophage colony-stimulating factor 1 receptor	6.11983e-05	2.946	7.7061	FALSE		92	9235-3	PXDC1	Q8IUK5	PLXDC1	Plexin domain-containing protein 1	0.000219877	-2.10408	0.2326	TRUE
93	4964-67	ARTS1	Q9NZ08	ERAP1	Endoplasmic reticulum aminopeptidase 1	6.11983e-05	2.11102	4.31998	FALSE		93	10903-50	STX8	Q9UNK0	STX8	Syntaxin-8	0.000243321	1.29855	2.45981	TRUE
94	7113-1	GRPE1	Q9HAV7	GRPEL1	GrpE protein homolog 1; mitochondrial	6.45629e-05	2.06541	4.18552	FALSE		94	7115-5	Semenogelin	P04279	SEMG1	Semenogelin-1	0.000246342	1.1271	2.18419	FALSE
95	2620-4	gp130; soluble	P40189	IL6ST	Interleukin-6 receptor subunit beta	6.53826e-05	2.23644	4.71234	FALSE		95	14151-4	UCRP	P05161	ISG15	Ubiquitin-like protein ISG15	0.000251641	2.15798	4.4629	TRUE
96	14704-10	discoidin domain receptor 1	Q08345	DDR1	Epithelial discoidin domain-containing receptor 1	6.86164e-05	2.29536	4.90876	FALSE		96	2755-8	C3adesArg	P01024	C3	C3a anaphylatoxin des Arginine	0.000272018	3.40536	10.5953	TRUE
97	14133-93	IL-1 sRII	P27930	IL1R2	Interleukin-1 receptor type 2	6.86866e-05	1.53519	2.89826	FALSE		97	12560-9	NT5C	Q8TCD5	NT5C	5'(3')-deoxyribonucleotidase; cytosolic type	0.000283222	1.50655	2.84129	TRUE
98	2652-15	suPAR	Q03405	PLAUR	Urokinase plasminogen activator surface receptor	7.36651e-05	2.23685	4.71366	FALSE		98	8923-94	GLTL1	Q8N428	GALNT16	Polypeptide N-acetylgalactosaminyltransferase 16	0.000331221	-1.66501	0.315341	TRUE
99	13655-34	Nucleolin	P19338	NCL	Nucleolin	7.87498e-05	1.67241	3.18747	FALSE		99	7190-50	EPHA4	P54764	EPHA4	Ephrin type-A receptor 4	0.000346826	-1.14904	0.450925	FALSE
100	4908-6	Endoglin	P17813	ENG	Endoglin	8.35314e-05	2.57434	5.95598	FALSE		100	9242-11	BTC	P35070	BTC	Betacellulin	0.000358035	-1.12134	0.459666	FALSE
101	6470-19	fibulin 1	P23142	FBLN1	Fibulin-1	8.35314e-05	2.16568	4.48679	FALSE		101	6923-1	PLOD2	O00469	PLOD2	Procollagen-lysine;2-oxoglutarate 5-dioxygenase 2	0.000381355	-1.30043	0.406004	FALSE
102	14108-15	TGF-b1	P01137	TGFB1	Transforming growth factor beta-1	8.51175e-05	1.03406	2.04778	FALSE		102	4915-64	Hemoglobin	P69905; P68871	HBA1 HBB	Hemoglobin	0.000393461	-3.72748	0.0754947	FALSE
103	10479-18	MMP-10	P09238	MMP10	Stromelysin-2	9.1447e-05	1.63545	3.10685	TRUE		103	5654-70	TMX3	Q96JJ7	TMX3	Protein disulfide-isomerase TMX3	0.000459587	1.60021	3.03189	TRUE
104	2573-20	IL-6	P05231	IL6	Interleukin-6	0.000100214	1.61457	3.06221	TRUE		104	5636-10	MFAP4	P55083	MFAP4	Microfibril-associated glycoprotein 4	0.000497943	-1.36722	0.387638	FALSE
105	8479-4	MMP-10	P09238	MMP10	Stromelysin-2	0.000102978	1.84106	3.58272	TRUE		105	12077-32	Myostatin	O14793	MSTN	Growth/differentiation factor 8	0.000620634	-1.19807	0.435858	TRUE
106	5077-28	EPHB2	P29323	EPHB2	Ephrin type-B receptor 2	0.000103661	1.71953	3.29328	FALSE		106	5440-26	Troponin I; skeletal; fast twitch	P48788	TNNI2	Troponin I; fast skeletal muscle	0.000624356	2.18919	4.56049	FALSE
107	9761-89	LDHA	P00338	LDHA	L-lactate dehydrogenase A chain	0.000104742	1.45382	2.73932	FALSE		107	8463-2	SOD3	P08294	SOD3	Extracellular superoxide dismutase [Cu-Zn]	0.000629291	1.03243	2.04546	FALSE
108	14148-2	UCRP	P05161	ISG15	Ubiquitin-like protein ISG15	0.000108017	1.68201	3.20874	TRUE		108	9503-1	NMS	Q5H8A3	NMS	Neuromedin-S	0.000720561	-1.02939	0.489919	TRUE
109	10506-53	PGRC2	O15173	PGRMC2	Membrane-associated progesterone receptor component 2	0.00011931	1.97798	3.93941	FALSE		109	10613-33	CASC4	Q6P4E1	CASC4	Protein CASC4	0.000741911	-1.0984	0.467033	FALSE
110	9328-55	MICB	Q29980	MICB	MHC class I polypeptide-related sequence B	0.000126529	2.37041	5.17087	FALSE		110	4155-3	Tenascin	P24821	TNC	Tenascin	0.000784085	1.07494	2.10664	TRUE
111	9216-100	PLXB2	O15031	PLXNB2	Plexin-B2	0.00013474	2.63481	6.21093	FALSE		111	2573-20	IL-6	P05231	IL6	Interleukin-6	0.000887372	1.1337	2.1942	TRUE
112	13940-19	IP16	Q16666	IFI16	Gamma-interferon-inducible protein 16	0.000153849	2.12759	4.36986	TRUE		112	9557-5	MANS1	Q9H8J5	MANSC1	MANSC domain-containing protein 1	0.000890918	1.69846	3.24554	TRUE
113	5542-22	NRP1	O14786	NRP1	Neuropilin-1	0.000154689	3.0231	8.1291	TRUE		113	8982-65	TSP3	P49746	THBS3	Thrombospondin-3	0.0010496	-1.25284	0.419621	FALSE
114	14054-17	IL-15 Ra	Q13261	IL15RA	Interleukin-15 receptor subunit alpha	0.000181572	2.14886	4.43476	TRUE		114	4276-10	prostatic binding protein	P30086	PEBP1	Phosphatidylethanolamine-binding protein 1	0.00113514	1.62706	3.08882	TRUE
115	3593-72	Caspase-3	P42574	CASP3	Caspase-3	0.000182119	1.33704	2.52632	TRUE		115	6590-54	Neuropilin-2	O60462	NRP2	Neuropilin-2	0.00119908	-1.20518	0.433715	FALSE
116	8039-41	F177A	Q8N128	FAM177A1	Protein FAM177A1	0.000184244	1.69073	3.2282	FALSE		116	9005-16	PLXA1	Q9UIW2	PLXNA1	Plexin-A1	0.00121407	1.42279	2.68103	TRUE
117	9317-4	LRC25	Q8N386	LRRC25	Leucine-rich repeat-containing protein 25	0.000184244	1.21307	2.3183	FALSE		117	3593-72	Caspase-3	P42574	CASP3	Caspase-3	0.00128751	1.34931	2.54791	TRUE
118	12386-11	AMPB	Q9H4A4	RNPEP	Aminopeptidase B	0.000193538	1.52799	2.88385	TRUE		118	5581-28	FGL1	Q08830	FGL1	Fibrinogen-like protein 1	0.00142311	1.40713	2.65209	TRUE
119	3890-8	LDH-H 1	P07195	LDHB	L-lactate dehydrogenase B chain	0.000207707	1.40941	2.65628	FALSE		119	11696-7	RABP2	P29373	CRABP2	Cellular retinoic acid-binding protein 2	0.00149321	1.94402	3.84778	TRUE
120	2755-8	C3adesArg	P01024	C3	C3a anaphylatoxin des Arginine	0.000212549	4.737	26.6674	TRUE		120	5035-7	TS	P04818	TYMS	Thymidylate synthase	0.00149321	-1.12951	0.457072	FALSE
121	6393-63	Endoplasmin	P14625	HSP90B1	Endoplasmin	0.000224762	1.04275	2.06015	FALSE		121	7195-12	EPHA7	Q15375	EPHA7	Ephrin type-A receptor 7	0.00156478	-1.20867	0.432668	FALSE
122	4155-3	Tenascin	P24821	TNC	Tenascin	0.000236305	4.27459	19.3544	TRUE		122	7194-36	NPTN	Q9Y639	NPTN	Neuroplastin	0.00163328	-1.03265	0.488812	FALSE
123	11313-100	PHS	P61457	PCBD1	Pterin-4-alpha-carbinolamine dehydratase	0.00024428	1.8502	3.60551	FALSE		123	2999-6	LSAMP	Q13449	LSAMP	Limbic system-associated membrane protein	0.00165079	-1.2167	0.430264	FALSE
124	10339-48	NSE	P09104	ENO2	Gamma-enolase	0.000244448	2.05302	4.14975	TRUE		124	10835-25	A4GCT	Q9UNA3	A4GNT	Alpha-1;4-N-acetylglucosaminyltransferase	0.00165968	1.16311	2.2394	TRUE
125	5102-55	MICB	Q29980	MICB	MHC class I polypeptide-related sequence B	0.000244448	2.86111	7.26575	FALSE		125	2765-4	GDF-11/8	O95390 O14793	GDF11 MSTN	Growth/differentiation factor 11/8	0.00169493	-1.15312	0.449652	FALSE
126	8970-9	RIPK2	O43353	RIPK2	Receptor-interacting serine/threonine-protein kinase 2	0.000244448	1.12079	2.17466	FALSE		126	10737-96	Serpin B1	P30740	SERPINB1	Leukocyte elastase inhibitor	0.00173837	1.26074	2.39618	FALSE
127	10627-87	APLP2	Q06481	APLP2	Amyloid-like protein 2	0.000255379	2.46088	5.50553	TRUE		127	13510-7	AT2A3	Q93084	ATP2A3	Sarcoplasmic/endoplasmic reticulum calcium ATPase 3	0.00187299	1.22248	2.33347	TRUE
128	2730-58	MICA	Q29983	MICA	MHC class I polypeptide-related sequence A	0.000262908	2.21719	4.64987	FALSE		128	7179-69	NFASC	O94856	NFASC	Neurofascin	0.00228678	1.00822	2.01143	TRUE
129	4413-3	SLPI	P03973	SLPI	Antileukoproteinase	0.000279326	2.74718	6.71404	FALSE		129	7195-119	EPHA7	Q15375	EPHA7	Ephrin type-A receptor 7	0.00228791	-1.15378	0.449445	FALSE
130	6947-4	SIA10	Q9Y274	ST3GAL6	Type 2 lactosamine alpha-2;3-sialyltransferase	0.000279326	1.86343	3.63873	FALSE		130	4960-72	annexin I	P04083	ANXA1	Annexin A1	0.00249013	1.57014	2.96934	TRUE
131	8906-60	LRTM2	Q8N967	LRTM2	Leucine-rich repeat and transmembrane domain-containing protein 2	0.000279326	-1.02198	0.492441	FALSE		131	3378-49	Kallikrein 7	P49862	KLK7	Kallikrein-7	0.00287357	-1.21319	0.431313	FALSE
132	5139-32	UNC5H3	O95185	UNC5C	Netrin receptor UNC5C	0.00028106	2.11288	4.32553	FALSE		132	7989-5	CA226	A1L170	C1orf226	Uncharacterized protein C1orf226	0.00309935	-1.00225	0.49922	TRUE
133	6107-3	ELA1	Q9UNI1	CELA1	Chymotrypsin-like elastase family member 1	0.000330763	2.90273	7.47839	FALSE		133	9359-9	EGFL9	Q6UY11	DLK2	Protein delta homolog 2	0.00353497	-1.07501	0.474669	FALSE
134	8956-96	SREC-II	Q96GP6	SCARF2	Scavenger receptor class F member 2	0.000330763	1.79691	3.47474	FALSE		134	2836-68	Lipocalin 2	P80188	LCN2	Neutrophil gelatinase-associated lipocalin	0.00393666	2.34046	5.06465	FALSE
135	7136-107	Hemoglobin epsilon chain	P02100	HBE1	Hemoglobin subunit epsilon	0.000339036	-2.67967	0.156077	TRUE		135	10339-48	NSE	P09104	ENO2	Gamma-enolase	0.00408107	2.28023	4.85756	TRUE
136	8092-29	IL-6 sRa	P08887	IL6R	Interleukin-6 receptor subunit alpha	0.000346458	1.74069	3.34196	FALSE		136	2981-9	ESAM	Q96AP7	ESAM	Endothelial cell-selective adhesion molecule	0.00444162	1.70491	3.2601	FALSE
137	3592-4	CAMK1	Q14012	CAMK1	Calcium/calmodulin-dependent protein kinase type 1	0.000414852	-1.1523	0.449907	FALSE		137	2925-9	PAI-1	P05121	SERPINE1	Plasminogen activator inhibitor 1	0.00455528	1.09559	2.13701	FALSE
138	6081-52	PCOC2	Q9UKZ9	PCOLCE2	Procollagen C-endopeptidase enhancer 2	0.000444784	1.95066	3.8655	FALSE		138	11450-110	Protein disulfide-isomerase	P07237	P4HB	Protein disulfide-isomerase	0.00541186	1.13174	2.19122	TRUE
139	13492-44	HSPA9B	P38646	HSPA9	Stress-70 protein; mitochondrial	0.000468365	1.71577	3.28472	FALSE		139	12480-9	OTUD5	Q96G74	OTUD5	OTU domain-containing protein 5	0.00562553	1.43037	2.69517	FALSE
140	9557-5	MANS1	Q9H8J5	MANSC1	MANSC domain-containing protein 1	0.000478839	2.5848	5.99932	TRUE		140	14759-149	Cadherin E	P12830	CDH1	Cadherin-1	0.00648544	1.06559	2.09302	FALSE
141	11383-41	Keratin 7	P08729	KRT7	Keratin; type II cytoskeletal 7	0.000483775	1.42276	2.68099	TRUE		141	8990-42	AT1B3	P54709	ATP1B3	Sodium/potassium-transporting ATPase subunit beta-3	0.00657173	1.4108	2.65885	TRUE
142	5687-5	GLU2B	P14314	PRKCSH	Glucosidase 2 subunit beta	0.000502324	1.42616	2.6873	FALSE		142	12987-12	SRSF7	Q16629	SRSF7	Serine/arginine-rich splicing factor 7	0.007921	1.08734	2.12482	FALSE
143	12334-25	cSHMT	P34896	SHMT1	Serine hydroxymethyltransferase; cytosolic	0.000511995	1.01953	2.02726	FALSE		143	8458-16	a-Synuclein	P37840	SNCA	Alpha-synuclein	0.00805644	-1.40775	0.3769	FALSE
144	13734-22	IFN-lambda 1	Q8IU54	IFNL1	Interferon lambda-1	0.000520725	1.66607	3.1735	FALSE		144	14078-69	Lymphotactin	P47992	XCL1	Lymphotactin	0.00834607	1.01529	2.02131	FALSE
145	5980-55	BOLA3	Q53S33	BOLA3	BolA-like protein 3	0.0005437	1.29423	2.45246	FALSE		145	11573-3	SRSF6	Q13247	SRSF6	Serine/arginine-rich splicing factor 6	0.0087204	1.20615	2.30721	TRUE
146	12356-65	Sorcin	P30626	SRI	Sorcin	0.000549942	1.70934	3.2701	FALSE		146	10490-3	RPN1	P04843	RPN1	Dolichyl-diphosphooligosaccharide--protein glycosyltransferase subunit 1	0.00988147	1.23352	2.35141	TRUE
147	6990-44	SDF2L	Q9HCN8	SDF2L1	Stromal cell-derived factor 2-like protein 1	0.000549942	1.43137	2.69703	TRUE		147	10044-12	WN10A	Q9GZT5	WNT10A	Protein Wnt-10a	0.0102875	1.08039	2.1146	FALSE
148	3320-49	IGFBP-7	Q16270	IGFBP7	Insulin-like growth factor-binding protein 7	0.000555419	1.43902	2.71137	TRUE		148	12415-122	EDF1	O60869	EDF1	Endothelial differentiation-related factor 1	0.0104305	1.05032	2.07099	FALSE
149	8866-53	QPCTL	Q9NXS2	QPCTL	Glutaminyl-peptide cyclotransferase-like protein	0.00056377	2.00654	4.01816	FALSE		149	2754-50	C3	P01024	C3	Complement C3	0.0112503	1.60447	3.04084	TRUE
150	9005-16	PLXA1	Q9UIW2	PLXNA1	Plexin-A1	0.00056377	1.92528	3.79811	TRUE		150	4476-22	ZAP70	P43403	ZAP70	Tyrosine-protein kinase ZAP-70	0.0123922	1.26342	2.40065	FALSE
151	10490-3	RPN1	P04843	RPN1	Dolichyl-diphosphooligosaccharide--protein glycosyltransferase subunit 1	0.000626261	1.38973	2.6203	TRUE		151	6096-23	CO6A2	P12110	COL6A2	Collagen alpha-2(VI) chain	0.0128402	-1.81887	0.283442	FALSE
152	11212-7	TXND5	Q8NBS9	TXNDC5	Thioredoxin domain-containing protein 5	0.000626261	1.03808	2.05349	FALSE		152	8458-111	a-Synuclein	P37840	SNCA	Alpha-synuclein	0.0134821	-1.26334	0.416577	FALSE
153	3607-71	DKK3	Q9UBP4	DKK3	Dickkopf-related protein 3	0.000631519	2.49849	5.65094	FALSE		153	7669-6	GROA	P12850	Cxcl1	Growth-regulated alpha protein_MOUSE	0.0178017	1.13544	2.19685	TRUE
154	5087-5	IL-22BP	Q969J5	IL22RA2	Interleukin-22 receptor subunit alpha-2	0.000691741	2.08046	4.22942	FALSE		154	6392-7	WISP-2	O76076	WISP2	WNT1-inducible-signaling pathway protein 2	0.0181947	1.3264	2.50775	TRUE
155	8909-77	GNPI1	P46926	GNPDA1	Glucosamine-6-phosphate isomerase 1	0.000693712	1.14441	2.21055	FALSE		155	13457-33	ELF5	Q9UKW6	ELF5	ETS-related transcription factor Elf-5	0.0201533	-2.15055	0.225227	FALSE
156	3640-14	RAP	P30533	LRPAP1	alpha-2-macroglobulin receptor-associated protein	0.000698171	3.14161	8.8251	FALSE		156	6455-52	HPLN4	Q86UW8	HAPLN4	Hyaluronan and proteoglycan link protein 4	0.0291766	1.08839	2.12636	FALSE
157	7175-4	PCDG2	Q9Y5H1	PCDHGA2	Protocadherin gamma-A2	0.000703007	1.15603	2.22844	FALSE		157	9064-12	RN215	Q9Y6U7	RNF215	RING finger protein 215	0.0319223	1.20834	2.31071	FALSE
158	7179-69	NFASC	O94856	NFASC	Neurofascin	0.000703007	1.16219	2.23797	TRUE		158	13954-9	GNA1	Q96EK6	GNPNAT1	Glucosamine 6-phosphate N-acetyltransferase	0.039772	1.55732	2.94307	FALSE
159	7748-11	NDUV2	P19404	NDUFV2	NADH dehydrogenase [ubiquinone] flavoprotein 2; mitochondrial	0.000745019	1.14955	2.21844	FALSE		159	7136-107	Hemoglobin epsilon chain	P02100	HBE1	Hemoglobin subunit epsilon	0.0478938	-1.97619	0.25416	TRUE
160	8983-7	GOLM1	Q8NBJ4	GOLM1	Golgi membrane protein 1	0.000755656	1.15335	2.22431	FALSE
161	2590-69	ROR1	Q01973	ROR1	Inactive tyrosine-protein kinase transmembrane receptor ROR1	0.000809186	1.84681	3.59705	FALSE
162	11431-235	RECQ1	P46063	RECQL	ATP-dependent DNA helicase Q1	0.000916948	2.80918	7.00889	FALSE
163	11462-8	RBM9	O43251	RBFOX2	RNA binding protein fox-1 homolog 2	0.000917253	1.68544	3.21638	FALSE
164	13133-73	LTBP4	Q8N2S1	LTBP4	Latent-transforming growth factor beta-binding protein 4	0.000938186	1.97361	3.9275	FALSE
165	4982-54	Elafin	P19957	PI3	Elafin	0.000972824	2.64781	6.26716	FALSE
166	4971-1	CATZ	Q9UBR2	CTSZ	Cathepsin Z	0.00108001	1.35762	2.56263	FALSE
167	8300-82	PEX14	O75381	PEX14	Peroxisomal membrane protein PEX14	0.00108378	2.71718	6.57587	FALSE
168	8854-59	RIR2B	Q7LG56	RRM2B	Ribonucleoside-diphosphate reductase subunit M2 B	0.00113696	1.05255	2.07419	FALSE
169	9525-1	PTK7	Q13308	PTK7	Inactive tyrosine-protein kinase 7	0.00113856	1.46801	2.7664	FALSE
170	10949-59	RLA2	P05387	RPLP2	60S acidic ribosomal protein P2	0.00114351	-1.02089	0.492813	FALSE
171	4342-10	sICAM-1	P05362	ICAM1	Intercellular adhesion molecule 1	0.00114639	1.06487	2.09199	FALSE
172	2754-50	C3	P01024	C3	Complement C3	0.00123634	4.02325	16.2599	TRUE
173	11204-80	CXAR	P78310	CXADR	Coxsackievirus and adenovirus receptor	0.00125674	1.95654	3.88131	TRUE
174	6713-4	LRP11	Q86VZ4	LRP11	Low-density lipoprotein receptor-related protein 11	0.00132103	1.46014	2.75135	FALSE
175	13510-7	AT2A3	Q93084	ATP2A3	Sarcoplasmic/endoplasmic reticulum calcium ATPase 3	0.00157488	1.21367	2.31927	TRUE
176	3317-33	HTRA2	O43464	HTRA2	Serine protease HTRA2; mitochondrial	0.00158949	1.73833	3.3365	FALSE
177	6304-8	C1QT1	Q9BXJ1	C1QTNF1	Complement C1q tumor necrosis factor-related protein 1	0.00163186	1.17072	2.25124	FALSE
178	9456-34	IL-22BP	Q969J5	IL22RA2	Interleukin-22 receptor subunit alpha-2	0.00168739	1.56783	2.96459	FALSE
179	4276-10	prostatic binding protein	P30086	PEBP1	Phosphatidylethanolamine-binding protein 1	0.00180841	1.34456	2.53953	TRUE
180	9906-21	TICN3	Q9BQ16	SPOCK3	Testican-3	0.00194425	-3.12301	0.114784	TRUE
181	12777-11	SF01	Q15637	SF1	Splicing factor 1	0.00195469	1.32139	2.49907	FALSE
182	9235-3	PXDC1	Q8IUK5	PLXDC1	Plexin domain-containing protein 1	0.00207557	-1.48113	0.358208	TRUE
183	4917-62	Integrin aVb5	P06756; P18084	ITGAV ITGB5	Integrin alpha-V: beta-5 complex	0.00208471	-1.2247	0.427886	FALSE
184	3009-3	TGF-b R III	Q03167	TGFBR3	Transforming growth factor beta receptor type 3	0.00213459	1.11394	2.16436	FALSE
185	3357-67	CDK2/cyclin A	P24941 P20248	CDK2 CCNA2	Cyclin-dependent kinase 2:Cyclin-A2 complex	0.00213459	1.17316	2.25506	FALSE
186	6036-78	EPHAA	Q5JZY3	EPHA10	Ephrin type-A receptor 10	0.0022453	2.17954	4.5301	FALSE
187	2686-67	IGFBP-6	P24592	IGFBP6	Insulin-like growth factor-binding protein 6	0.00229772	1.55518	2.9387	TRUE
188	12662-82	ECH1	Q13011	ECH1	Delta(3;5)-Delta(2;4)-dienoyl-CoA isomerase; mitochondrial	0.0023249	1.38154	2.60546	FALSE
189	6364-7	TPSNR	Q9BX59	TAPBPL	Tapasin-related protein	0.00245854	1.60385	3.03953	FALSE
190	2654-19	TNF sR-I	P19438	TNFRSF1A	Tumor necrosis factor receptor superfamily member 1A	0.00247595	1.18709	2.27693	FALSE
191	10903-50	STX8	Q9UNK0	STX8	Syntaxin-8	0.00250002	1.62613	3.08683	TRUE
192	8990-42	AT1B3	P54709	ATP1B3	Sodium/potassium-transporting ATPase subunit beta-3	0.00257753	1.18494	2.27354	TRUE
193	11208-15	NAGPA	Q9UK23	NAGPA	N-acetylglucosamine-1-phosphodiester alpha-N-acetylglucosaminidase	0.00269558	1.0611	2.08652	FALSE
194	13482-14	CNOT1	A5YKK6	CNOT1	CCR4-NOT transcription complex subunit 1	0.00280403	1.24275	2.3665	FALSE
195	13126-52	DSC2	Q02487	DSC2	Desmocollin-2	0.00297545	1.98288	3.95281	FALSE
196	7131-8	CETP	P11597	CETP	Cholesteryl ester transfer protein	0.00316374	1.5733	2.97585	FALSE
197	8975-26	RCD1	Q92600	RQCD1	Cell differentiation protein RCD1 homolog	0.00319945	1.36376	2.57356	FALSE
198	7661-51	1433S_MOUSE	O70456	Sfn	14-3-3 protein sigma_MOUSE	0.00358257	1.46344	2.75765	FALSE
199	14705-1	VEGF-D	O43915	FIGF	Vascular endothelial growth factor D	0.00375744	-1.27597	0.412948	FALSE
200	9762-14	VASP	P50552	VASP	Vasodilator-stimulated phosphoprotein	0.00415155	2.59183	6.02862	FALSE
201	6453-70	LIRB4	Q8NHJ6	LILRB4	Leukocyte immunoglobulin-like receptor subfamily B member 4	0.00417325	1.28667	2.43964	FALSE
202	6291-55	Alcadein-beta	Q9BQT9	CLSTN3	Calsyntenin-3	0.00456876	2.22288	4.66823	FALSE
203	5138-50	TWEAKR	Q9NP84	TNFRSF12A	Tumor necrosis factor receptor superfamily member 12A	0.00474502	-1.14295	0.452834	FALSE
204	5650-9	PDIA6	Q15084	PDIA6	Protein disulfide-isomerase A6	0.00494148	1.48392	2.79707	FALSE
205	6641-60	PolyUbiquitin K48	P0CG47	UBB	PolyUbiquitin K48-linked	0.00507026	-1.10168	0.465974	FALSE
206	7669-6	GROA	P12850	Cxcl1	Growth-regulated alpha protein	0.00529781	1.32799	2.51053	TRUE
207	9864-38	TTC1	Q99614	TTC1	Tetratricopeptide repeat protein 1	0.00550924	1.52298	2.87385	FALSE
208	12759-47	DRBP76	Q12906	ILF3	Interleukin enhancer-binding factor 3	0.00561075	1.79883	3.47938	FALSE
209	6502-50	CRIM1	Q9NZV1	CRIM1	Cysteine-rich motor neuron 1 protein	0.00577761	1.23172	2.34846	FALSE
210	6263-77	PLTP	P55058	PLTP	Phospholipid transfer protein	0.00586226	1.67021	3.1826	FALSE
211	8829-4	RAP	P30533	LRPAP1	alpha-2-macroglobulin receptor-associated protein	0.00644895	1.05442	2.07689	FALSE
212	9831-12	G3BP2	Q9UN86	G3BP2	Ras GTPase-activating protein-binding protein 2	0.00755446	1.51181	2.85167	FALSE
213	8925-25	RIR2B	Q7LG56	RRM2B	Ribonucleoside-diphosphate reductase subunit M2 B	0.007588	1.25934	2.39386	FALSE
214	6289-78	RHG36	Q6ZRI8	ARHGAP36	Rho GTPase-activating protein 36	0.00768878	2.06399	4.18141	FALSE
215	8007-19	Cathepsin B	P07858	CTSB	Cathepsin B	0.00971984	-1.80872	0.285444	FALSE
216	8923-94	GLTL1	Q8N428	GALNT16	Polypeptide N-acetylgalactosaminyltransferase 16	0.00973566	-1.48315	0.357708	TRUE
217	3303-23	Cystatin M	Q15828	CST6	Cystatin-M	0.00978187	1.72465	3.30501	TRUE
218	10668-5	STX4	Q12846	STX4	Syntaxin-4	0.0118473	1.68824	3.22262	FALSE
219	4706-17	41	P11171	EPB41	Protein 4.1	0.0125765	-1.43008	0.371111	FALSE
220	13993-20	E41L1	Q9H4G0	EPB41L1	Band 4.1-like protein 1	0.013148	-1.41959	0.37382	FALSE
221	4179-57	14-3-3 protein gamma	P61981	YWHAG	14-3-3 protein gamma	0.0139601	1.45639	2.7442	FALSE
222	9503-1	NMS	Q5H8A3	NMS	Neuromedin-S	0.0144737	-1.02327	0.492	TRUE
223	7989-5	CA226	A1L170	C1orf226	Uncharacterized protein C1orf226	0.0145849	-1.02666	0.490844	TRUE
224	3894-15	NAGK	Q9UJ70	NAGK	N-acetyl-D-glucosamine kinase	0.0161708	1.27066	2.41273	FALSE
225	14583-49	Myostatin	O14793	MSTN	Growth/differentiation factor 8	0.0163258	-1.17561	0.442696	FALSE
226	8474-6	ROR1	Q01973	ROR1	Inactive tyrosine-protein kinase transmembrane receptor ROR1	0.0163258	1.28109	2.43022	FALSE
227	5392-73	Fas; soluble	P25445	FAS	Tumor necrosis factor receptor superfamily member 6	0.0163367	1.26856	2.40921	FALSE
228	4158-54	uPA	P00749	PLAU	Urokinase-type plasminogen activator	0.0164987	1.71909	3.29228	TRUE
229	2846-24	Ubiquitin+1	P62979	RPS27A	Ubiquitin+1; truncated mutation for UbB	0.0167751	-1.29558	0.407374	FALSE
230	3795-6	ADAM 9	Q13443	ADAM9	Disintegrin and metalloproteinase domain-containing protein 9	0.0169678	1.24254	2.36615	FALSE
231	6296-36	OIT3	Q8WWZ8	OIT3	Oncoprotein-induced transcript 3 protein	0.0174269	1.99055	3.97389	FALSE
232	9883-29	Glyoxalase I	Q04760	GLO1	Lactoylglutathione lyase	0.0207782	2.04589	4.12927	FALSE
233	5018-68	Peroxiredoxin-6	P30041	PRDX6	Peroxiredoxin-6	0.0212157	1.45376	2.73922	FALSE
234	6392-7	WISP-2	O76076	WISP2	WNT1-inducible-signaling pathway protein 2	0.0216885	2.1471	4.42938	TRUE
235	4563-61	PLCG1	P19174	PLCG1	1-phosphatidylinositol 4;5-bisphosphate phosphodiesterase gamma-1	0.0237046	1.31615	2.49	FALSE
236	8405-108	ADAM 10	O14672	ADAM10	Disintegrin and metalloproteinase domain-containing protein 10	0.0239408	-1.3005	0.405984	FALSE
237	3322-52	LRIG3	Q6UXM1	LRIG3	Leucine-rich repeats and immunoglobulin-like domains protein 3	0.0250418	1.14494	2.21136	TRUE
238	4968-50	CAPG	P40121	CAPG	Macrophage-capping protein	0.0262999	1.89257	3.71297	FALSE
239	11573-3	SRSF6	Q13247	SRSF6	Serine/arginine-rich splicing factor 6	0.0284524	1.65697	3.15354	TRUE
240	2682-68	HSP 60	P10809	HSPD1	60 kDa heat shock protein; mitochondrial	0.0308525	1.30713	2.47448	FALSE
241	6103-70	FCRL5	Q96RD9	FCRL5	Fc receptor-like protein 5	0.0325114	1.01839	2.02566	FALSE
242	8043-153	COMP	P49747	COMP	Cartilage oligomeric matrix protein	0.0332255	1.53338	2.89463	FALSE
243	6398-12	LONM	P36776	LONP1	Lon protease homolog; mitochondrial	0.033738	2.41033	5.31595	FALSE
244	8250-2	PTPRJ	Q12913	PTPRJ	Receptor-type tyrosine-protein phosphatase eta	0.0396464	1.03592	2.05043	FALSE
245	5748-20	Acid ceramidase	Q13510	ASAH1	Acid ceramidase	0.0402488	1.80982	3.50599	FALSE
246	12077-32	Myostatin	O14793	MSTN	Growth/differentiation factor 8	0.0424849	-1.1247	0.458597	TRUE
247	5707-55	ELK3	P41970	ELK3	ETS domain-containing protein Elk-3	0.0430123	2.04864	4.13716	FALSE
248	9848-22	Cyclin H	P51946	CCNH	Cyclin-H	0.0477191	1.73096	3.31948	FALSE

## Sheet: S3
Supplementary Table S3. Changes in protein levels in control group. Ranked based on FDR-values.
Rank	SeqId	Target	UniProt	Gene name	Target full name	FDRpvals	Log2 Fold change	Fold change
1	9213-24	FTCD	O95954	FTCD	Formimidoyltransferase-cyclodeaminase	0.000927	3.99	15.9
2	12926-118	TMM27	Q9HBJ8	TMEM27	Collectrin	0.0497	3.16	8.92
3	7206-20	F16P1	P09467	FBP1	Fructose-1;6-bisphosphatase 1	0.001	2.95	7.72
4	11890-2	VSIG1	Q86XK7	VSIG1	V-set and immunoglobulin domain-containing protein 1	0.0433	2.93	7.62
5	9022-49	DB132	Q7Z7B7	DEFB132	Beta-defensin 132	0.0495	2.93	7.62
6	14006-36	GNMT	Q14749	GNMT	Glycine N-methyltransferase	0.000927	2.71	6.54
7	10724-45	CLPB	Q9H078	CLPB	Caseinolytic peptidase B protein homolog	0.0497	2.1	4.28
8	7113-1	GRPE1	Q9HAV7	GRPEL1	GrpE protein homolog 1; mitochondrial	0.038	1.81	3.51
9	14636-25	Ribonuclease UK114	P52758	HRSP12	Ribonuclease UK114	0.0497	1.18	2.26
10	13959-7	LAP	P28838	LAP3	Cytosol aminopeptidase	0.0256	1.16	2.23
11	5654-70	TMX3	Q96JJ7	TMX3	Protein disulfide-isomerase TMX3	0.0173	1.04	2.06
12	7664-173	CCL22_MOUSE	O88430	Ccl22	C-C motif chemokine 22_MOUSE	0.0016	0.761	1.7
13	13653-335	MACD1	Q9BQ69	MACROD1	O-acetyl-ADP-ribose deacetylase MACROD1	0.0497	0.736	1.67
14	11450-110	Protein disulfide-isomerase	P07237	P4HB	Protein disulfide-isomerase	0.0497	0.665	1.59
15	3314-74	GFRa-1	P56159	GFRA1	GDNF family receptor alpha-1	0.0497	0.657	1.58
16	3503-4	Integrin a1b1	P56199; P05556	ITGA1 ITGB1	Integrin alpha-I: beta-1 complex	0.0497	0.643	1.56
17	11245-43	filamin A	P21333	FLNA	Filamin-A	0.0497	0.533	1.45
18	8992-1	TMEM2	Q9UHN6	TMEM2	Transmembrane protein 2	0.00598	-0.423	0.746
19	3340-53	TSP4	P35443	THBS4	Thrombospondin-4	0.000309	-0.601	0.659
20	5698-60	Tenascin-X	P22105	TNXB	Tenascin-X	0.0497	-0.631	0.646
21	10743-13	SLIK1	Q96PX8	SLITRK1	SLIT and NTRK-like protein 1	0.0436	-0.65	0.637
22	2687-2	MIA	Q16674	MIA	Melanoma-derived growth regulatory protein	0.0497	-0.653	0.636
23	10569-28	Urinary protein 1	P11684	SCGB1A1	Uteroglobin	0.0238	-0.679	0.624
24	8982-65	TSP3	P49746	THBS3	Thrombospondin-3	0.0238	-0.812	0.57
25	6379-62	ATL2	Q86TH1	ADAMTSL2	ADAMTS-like protein 2	0.0173	-0.879	0.544
26	3234-23	URB	Q76M96	CCDC80	Coiled-coil domain-containing protein 80	0.013	-0.898	0.536
27	12475-48	CLIC5	Q9NZA1	CLIC5	Chloride intracellular channel protein 5	0.0433	-1.08	0.474
28	2848-2	WIF-1	Q9Y5W5	WIF1	Wnt inhibitory factor 1	0.0442	-1.1	0.466
29	6603-18	KALM	P23352	KAL1	Anosmin-1	0.0107	-1.13	0.457
30	3535-84	DKK1	O94907	DKK1	Dickkopf-related protein 1	0.0497	-1.15	0.45
31	11140-56	CO1A1	P02452	COL1A1	Collagen alpha-1(I) chain	0.000927	-1.21	0.434
32	11278-4	COL11A2	P13942	COL11A2	Collagen alpha-2(XI) chain	0.0181	-1.21	0.431
33	6367-66	fibromodulin	Q06828	FMOD	fibromodulin	0.000147	-1.22	0.429
34	2480-58	TIMP-3	P35625	TIMP3	Metalloproteinase inhibitor 3	0.0497	-1.45	0.366
35	9844-138	ACTN2	P35609	ACTN2	Alpha-actinin-2	0.0433	-1.59	0.333
36	13534-20	MYOM2	P54296	MYOM2	Myomesin-2	0.0497	-1.78	0.291
37	3196-6	HPLN1	P10915	HAPLN1	Hyaluronan and proteoglycan link protein 1	0.00397	-1.82	0.283
38	3043-49	ON	P09486	SPARC	SPARC	0.0507	-0.82	0.567
39	7231-37	TM11A	Q6ZMR5	TMPRSS11A	Transmembrane protease serine 11A	0.0524	0.517	1.43
40	12577-100	FLAP endonuclease-1	P39748	FEN1	Flap endonuclease 1	0.0537	-0.522	0.696
41	10756-34	UCN3	Q969E3	UCN3	Urocortin-3	0.0608	-0.79	0.578
42	11124-9	filamin A	P21333	FLNA	Filamin-A	0.0608	2.23	4.7
43	9503-1	NMS	Q5H8A3	NMS	Neuromedin-S	0.0608	-0.652	0.636
44	7069-9	TSNA1	Q96NA8	TSNARE1	t-SNARE domain-containing protein 1	0.061	0.397	1.32
45	9906-21	TICN3	Q9BQ16	SPOCK3	Testican-3	0.061	-1.17	0.446
46	12849-25	GSKIP	Q9P0R6	GSKIP	GSK3-beta interaction protein	0.0627	0.7	1.62
47	9767-22	RIPP1	Q0D2K3	RIPPLY1	Protein ripply1	0.063	1.45	2.73
48	8798-29	GOLM1	Q8NBJ4	GOLM1	Golgi membrane protein 1	0.0652	1.9	3.73
49	3365-7	Dkk-4	Q9UBT3	DKK4	Dickkopf-related protein 4	0.0657	-1.29	0.409
50	9294-45	MFAP2	P55001	MFAP2	Microfibrillar-associated protein 2	0.0657	-0.683	0.623
51	5071-3	IgG	P01857	IGHG1 IGHG2 IGHG3 IGHG4 IGK@ IGL@	Immunoglobulin G	0.0672	1.45	2.74
52	10696-217	LPPRC	P42704	LRPPRC	Leucine-rich PPR motif-containing protein; mitochondrial	0.0714	3.02	8.12
53	10418-36	STX12	Q86Y82	STX12	Syntaxin-12	0.0717	-0.24	0.847
54	10837-131	CL12B	Q2HXU8	CLEC12B	C-type lectin domain family 12 member B	0.0717	2.89	7.41
55	11108-16	filamin A	P21333	FLNA	Filamin-A	0.0717	1.4	2.64
56	8681-93	PGRC2	O15173	PGRMC2	Membrane-associated progesterone receptor component 2	0.0717	2.7	6.5
57	9307-3	LYPD3	O95274	LYPD3	Ly6/PLAUR domain-containing protein 3	0.0717	2.28	4.86
58	9380-2	sPLA(2)-XIII	Q9BX93	PLA2G12B	Group XIIB secretory phospholipase A2-like protein	0.0717	-0.551	0.683
59	12873-11	LEUK	P16150	SPN	Leukosialin	0.0787	0.355	1.28
60	13639-101	USO1	O60763	USO1	General vesicular transport factor p115	0.079	1	2
61	6096-23	CO6A2	P12110	COL6A2	Collagen alpha-2(VI) chain	0.0866	-2.51	0.175
62	11170-9	filamin A	P21333	FLNA	Filamin-A	0.089	1.86	3.64
63	12458-79	CHP1	Q99653	CHP1	Calcineurin B homologous protein 1	0.089	0.489	1.4
64	8274-64	Syntaxin-7	O15400	STX7	Syntaxin-7	0.089	0.523	1.44
65	8767-44	Endothelin-converting enzyme 1	P42892	ECE1	Endothelin-converting enzyme 1	0.089	2.02	4.06
66	9800-20	NDUB8	O95169	NDUFB8	NADH dehydrogenase [ubiquinone] 1 beta subcomplex subunit 8; mitochondrial	0.089	0.411	1.33
67	14076-74	Cystatin-S	P01036	CST4	Cystatin-S	0.0894	1.56	2.95
68	3453-87	LYN	P07948	LYN	Tyrosine-protein kinase Lyn	0.0894	0.791	1.73
69	6455-52	HPLN4	Q86UW8	HAPLN4	Hyaluronan and proteoglycan link protein 4	0.0894	1.04	2.06
70	14061-48	sRANKL	O14788	TNFSF11	Tumor necrosis factor ligand superfamily member 11	0.0899	2.85	7.22
71	5636-10	MFAP4	P55083	MFAP4	Microfibril-associated glycoprotein 4	0.0899	-1.02	0.493
72	6462-12	TIMP-4	Q99727	TIMP4	Metalloproteinase inhibitor 4	0.0917	0.63	1.55
73	5356-2	MIF	P14174	MIF	Macrophage migration inhibitory factor	0.0924	0.28	1.21
74	10795-32	IL-15	P40933	IL15	Interleukin-15	0.0947	2.18	4.53
75	10809-14	KLRB1	Q12918	KLRB1	Killer cell lectin-like receptor subfamily B member 1	0.0947	0.456	1.37
76	11237-49	PCOC1	Q15113	PCOLCE	Procollagen C-endopeptidase enhancer 1	0.0947	-0.359	0.78
77	12546-1	SMTN	P53814	SMTN	Smoothelin	0.0947	-0.656	0.635
78	12925-105	AXIN2	Q9Y2T1	AXIN2	Axin-2	0.0947	0.441	1.36
79	13733-5	IL-12 p40	P29460	IL12B	Interleukin-12 subunit beta	0.0947	0.425	1.34
80	14334-3	RECO	P35243	RCVRN	Recoverin	0.0947	0.712	1.64
81	4149-8	PDGF-BB	P01127	PDGFB	Platelet-derived growth factor subunit B	0.0947	-2.22	0.215
82	5009-11	Moesin	P26038	MSN	Moesin	0.0947	0.805	1.75
83	6590-54	Neuropilin-2	O60462	NRP2	Neuropilin-2	0.0947	-0.801	0.574
84	7875-86	PLEK	P08567	PLEK	Pleckstrin	0.0947	-0.823	0.565
85	13704-5	HMCS2	P54868	HMGCS2	Hydroxymethylglutaryl-CoA synthase; mitochondrial	0.0961	2.3	4.91
86	14705-1	VEGF-D	O43915	FIGF	Vascular endothelial growth factor D	0.0961	-0.495	0.709
87	6079-59	ACPL2	Q8TE99	ACPL2	2-phosphoxylose phosphatase 1	0.0961	0.307	1.24
88	7136-107	Hemoglobin epsilon chain	P02100	HBE1	Hemoglobin subunit epsilon	0.0961	-1.59	0.333
89	8074-32	TMM70	Q9BUB7	TMEM70	Transmembrane protein 70; mitochondrial	0.0961	0.406	1.33
90	9794-17	ADCK4	Q96D53	ADCK4	AarF domain-containing protein kinase 4	0.0961	3.28	9.73
91	11263-57	CASQ1	P31415	CASQ1	Calsequestrin-1	0.0971	-0.438	0.738
92	13536-56	POLI	Q9UNA4	POLI	DNA polymerase iota	0.0971	0.483	1.4
93	8476-11	CgA	P10645	CHGA	Chromogranin-A	0.0971	0.517	1.43
94	5650-9	PDIA6	Q15084	PDIA6	Protein disulfide-isomerase A6	0.0998	0.869	1.83
95	14599-18	STAB1	Q9NY15	STAB1	Stabilin-1	0.101	-0.404	0.756
96	10827-67	LIGO3	P0C6S8	LINGO3	Leucine-rich repeat and immunoglobulin-like domain-containing nogo receptor-interacting protein 3	0.101	1.1	2.15
97	11171-25	filamin A	P21333	FLNA	Filamin-A	0.102	0.372	1.29
98	12001-7	ZO1	Q07157	TJP1	Tight junction protein ZO-1	0.102	0.302	1.23
99	9356-20	TNR5	P25942	CD40	Tumor necrosis factor receptor superfamily member 5	0.102	1.47	2.76
100	12968-2	CSRP2	Q16527	CSRP2	Cysteine and glycine-rich protein 2	0.102	1.51	2.86
101	3339-33	TSP2	P35442	THBS2	Thrombospondin-2	0.103	-0.617	0.652
102	13097-11	Apoptosis regulator Bcl-W	Q92843	BCL2L2	Bcl-2-like protein 2	0.103	0.322	1.25
103	13644-30	HGS	O14964	HGS	Hepatocyte growth factor-regulated tyrosine kinase substrate	0.103	-0.695	0.618
104	5016-61	PARK7	Q99497	PARK7	Protein DJ-1	0.103	0.333	1.26
105	5256-86	PDE5A	O76074	PDE5A	cGMP-specific 3';5'-cyclic phosphodiesterase	0.103	-1.01	0.498
106	5708-1	LEAP2	Q969E1	LEAP2	Liver-expressed antimicrobial peptide 2	0.103	0.797	1.74
107	7137-8	MSRA	Q9UJ68	MSRA	Mitochondrial peptide methionine sulfoxide reductase	0.103	0.476	1.39
108	9171-11	CSRP3	P50461	CSRP3	Cysteine and glycine-rich protein 3	0.103	1.8	3.47
109	8790-6	Arylsulfatase A	P15289	ARSA	Arylsulfatase A	0.103	0.342	1.27
110	9297-12	B3GN8	Q7Z7M8	B3GNT8	UDP-GlcNAc:betaGal beta-1;3-N-acetylglucosaminyltransferase 8	0.103	-0.66	0.633
111	11212-7	TXND5	Q8NBS9	TXNDC5	Thioredoxin domain-containing protein 5	0.104	0.495	1.41
112	8099-42	SPON2	Q9BUD6	SPON2	Spondin-2	0.104	-1.14	0.454
113	5682-13	VASN	Q6EMK4	VASN	Vasorin	0.104	-0.288	0.819
114	5350-14	GPC6	Q9Y625	GPC6	Glypican-6	0.105	-0.379	0.769
115	2811-27	Angiopoietin-1	Q15389	ANGPT1	Angiopoietin-1	0.105	1.45	2.73
116	2682-68	HSP 60	P10809	HSPD1	60 kDa heat shock protein; mitochondrial	0.107	1.57	2.97
117	6064-4	TXNDC4	Q9BS26	ERP44	Endoplasmic reticulum resident protein 44	0.113	1.2	2.29
118	12715-30	DCP1B	Q8IZD4	DCP1B	mRNA-decapping enzyme 1B	0.114	0.371	1.29
119	6447-73	PTX3	P26022	PTX3	Pentraxin-related protein PTX3	0.116	0.291	1.22
120	8994-65	SLAMF8	Q9P0V8	SLAMF8	SLAM family member 8	0.117	-0.48	0.717
121	8268-98	HS3SA	Q9Y663	HS3ST3A1	Heparan sulfate glucosamine 3-O-sulfotransferase 3A1	0.119	1.07	2.1
122	11150-3	Collagen a1(VI)	P12109	COL6A1	Collagen alpha-1(VI) chain	0.119	-0.492	0.711
123	11184-51	CgA	P10645	CHGA	Chromogranin-A	0.119	-0.512	0.701
124	13066-42	EDC4	Q6P2E9	EDC4	Enhancer of mRNA-decapping protein 4	0.119	1.58	2.99
125	13492-44	HSPA9B	P38646	HSPA9	Stress-70 protein; mitochondrial	0.119	1.27	2.41
126	5731-1	ISK6	Q6UWN8	SPINK6	Serine protease inhibitor Kazal-type 6	0.119	-0.956	0.516
127	6413-79	LIPK	Q5VXJ0	LIPK	Lipase member K	0.119	0.461	1.38
128	6643-62	CD47	Q08722	CD47	Leukocyte surface antigen CD47	0.119	0.212	1.16
129	6923-1	PLOD2	O00469	PLOD2	Procollagen-lysine;2-oxoglutarate 5-dioxygenase 2	0.119	-0.781	0.582
130	7832-181	Protein disulfide isomerase A3	P30101	PDIA3	Protein disulfide-isomerase A3	0.119	0.698	1.62
131	12382-2	DDX58	O95786	DDX58	Probable ATP-dependent RNA helicase DDX58	0.128	0.668	1.59
132	13990-1	pyruvate carboxylase	P11498	PC	Pyruvate carboxylase; mitochondrial	0.128	1.14	2.21
133	14206-28	APBB1	O00213	APBB1	Amyloid beta A4 precursor protein-binding family B member 1	0.128	0.545	1.46
134	7846-44	PSG11	Q9UQ72	PSG11	Pregnancy-specific beta-1-glycoprotein 11	0.128	0.491	1.41
135	8587-21	ISK52	Q6IE38	SPINK14	Serine protease inhibitor Kazal-type 14	0.137	0.242	1.18
136	12649-80	Malate dehydrogenase 2	P40926	MDH2	Malate dehydrogenase; mitochondrial	0.142	-1.53	0.347
137	5488-74	SRCN1	P12931	SRC	Proto-oncogene tyrosine-protein kinase Src isoform 2	0.142	-0.844	0.557
138	9304-27	FSTL1	Q12841	FSTL1	Follistatin-related protein 1	0.142	-0.402	0.757
139	5237-55	PPIF_MOUSE	Q99KR7	non-human	Peptidyl-prolyl cis-trans isomerase F; mitochondrial_MOUSE	0.142	-1.15	0.451
140	3700-15	IgG	P01857	IGHG1 IGHG2 IGHG3 IGHG4 IGK@ IGL@	Immunoglobulin G	0.143	1.38	2.6
141	13599-15	RABEK	Q7Z6M1	RABEPK	Rab9 effector protein with kelch motifs	0.144	0.214	1.16
142	6990-44	SDF2L	Q9HCN8	SDF2L1	Stromal cell-derived factor 2-like protein 1	0.144	0.396	1.32
143	8759-29	a1;4-Galactosyltransferase	Q9NPC4	A4GALT	Lactosylceramide 4-alpha-galactosyltransferase	0.144	-0.265	0.832
144	10553-8	TOIP2	Q8NFQ8	TOR1AIP2	Torsin-1A-interacting protein 2	0.144	0.568	1.48
145	2643-57	P-Cadherin	P22223	CDH3	Cadherin-3	0.144	-0.403	0.756
146	12893-159	IP16	Q16666	IFI16	Gamma-interferon-inducible protein 16	0.145	0.4	1.32
147	9954-2	NPPL3	Q92617	NPIPB3	Nuclear pore complex-interacting protein family member B3	0.147	1.77	3.42
148	7886-26	SPTC1	O15269	SPTLC1	Serine palmitoyltransferase 1	0.151	-0.435	0.74
149	12991-49	CUL9	Q8IWT3	CUL9	Cullin-9	0.153	0.416	1.33
150	11214-40	DNJB9	Q9UBS3	DNAJB9	DnaJ homolog subfamily B member 9	0.153	0.576	1.49
151	12387-7	PDLI4	P50479	PDLIM4	PDZ and LIM domain protein 4	0.153	0.88	1.84
152	5337-64	B7-2	P42081	CD86	T-lymphocyte activation antigen CD86	0.153	0.272	1.21
153	10376-28	CD4_RAT	P05540	Cd4	T-cell surface glycoprotein CD4_RAT	0.154	0.295	1.23
154	12430-78	PAIP1	Q9H074	PAIP1	Polyadenylate-binding protein-interacting protein 1	0.156	0.525	1.44
155	10396-6	Mcl-1	Q07820	MCL1	Induced myeloid leukemia cell differentiation protein Mcl-1	0.158	-0.299	0.813
156	11988-24	PTPRH	Q9HD43	PTPRH	Receptor-type tyrosine-protein phosphatase H	0.158	0.444	1.36
157	7096-30	RMD1	Q96DB5	RMDN1	Regulator of microtubule dynamics protein 1	0.158	-0.89	0.539
158	7668-20	CXCL5_MOUSE	P50228	Cxcl5	C-X-C motif chemokine 5_MOUSE	0.158	1.41	2.65
159	7922-5	Adrenomedullin	P35318	ADM	Adrenomedullin	0.158	-0.602	0.659
160	12626-6	SENP7	Q9BQF6	SENP7	Sentrin-specific protease 7	0.159	0.562	1.48
161	13509-5	SCAM5	Q8TAC9	SCAMP5	Secretory carrier-associated membrane protein 5	0.159	-0.372	0.773
162	3317-33	HTRA2	O43464	HTRA2	Serine protease HTRA2; mitochondrial	0.159	1.04	2.06
163	8337-65	PTPRU	Q92729	PTPRU	Receptor-type tyrosine-protein phosphatase U	0.159	-0.762	0.59
164	9182-3	sLRP1	Q07954	LRP1	Low-density lipoprotein receptor-related protein 1; soluble	0.159	-0.317	0.803
165	11643-73	DTX3L	Q8TDB6	DTX3L	E3 ubiquitin-protein ligase DTX3L	0.159	0.224	1.17
166	12428-2	LYPL1	Q5VWZ2	LYPLAL1	Lysophospholipase-like protein 1	0.16	0.286	1.22
167	5073-30	IgG	P01857	IGHG1 IGHG2 IGHG3 IGHG4 IGK@ IGL@	Immunoglobulin G	0.16	2.17	4.5
168	6405-74	PSG2	P11465	PSG2	Pregnancy-specific beta-1-glycoprotein 2	0.16	0.228	1.17
169	6962-5	DRB3	P79483	HLA-DRB3	HLA class II histocompatibility antigen; DR beta 3 chain	0.16	0.238	1.18
170	8300-82	PEX14	O75381	PEX14	Peroxisomal membrane protein PEX14	0.161	0.79	1.73
171	10966-1	a2-HS-Glycoprotein	P02765	AHSG	Alpha-2-HS-glycoprotein	0.163	0.555	1.47
172	12691-44	GLYM	P34897	SHMT2	Serine hydroxymethyltransferase; mitochondrial	0.163	1.12	2.17
173	4917-62	Integrin aVb5	P06756; P18084	ITGAV ITGB5	Integrin alpha-V: beta-5 complex	0.163	-0.731	0.602
174	7640-29	LRP1B	Q9NZR2	LRP1B	Low-density lipoprotein receptor-related protein 1B	0.163	-0.473	0.72
175	9121-28	FUT2	Q10981	FUT2	Galactoside 2-alpha-L-fucosyltransferase 2	0.163	0.622	1.54
176	9835-16	AL1A3	P47895	ALDH1A3	Aldehyde dehydrogenase family 1 member A3	0.163	1.16	2.24
177	11510-51	Apo L1	O14791	APOL1	Apolipoprotein L1	0.165	0.875	1.83
178	12628-31	LANC2	Q9NS86	LANCL2	LanC-like protein 2	0.168	-1.11	0.463
179	9383-24	CH3L2	Q15782	CHI3L2	Chitinase-3-like protein 2	0.172	0.199	1.15
180	6956-37	FAF2	Q96CS3	FAF2	FAS-associated factor 2	0.172	0.976	1.97
181	8360-169	NKp46	O76036	NCR1	Natural cytotoxicity triggering receptor 1	0.172	1.07	2.09
182	12908-15	Apo A-V	Q6Q788	APOA5	Apolipoprotein A-V	0.173	1.17	2.26
183	8907-11	UD2A1	Q9Y4X1	UGT2A1	UDP-glucuronosyltransferase 2A1	0.173	0.384	1.31
184	8970-9	RIPK2	O43353	RIPK2	Receptor-interacting serine/threonine-protein kinase 2	0.173	0.196	1.15
185	6350-43	Apo C-II	P02655	APOC2	Apolipoprotein C-II	0.174	0.213	1.16
186	4930-21	Stanniocalcin-1	P52823	STC1	Stanniocalcin-1	0.175	-0.449	0.733
187	7891-45	UGT 1A6	P19224	UGT1A6	UDP-glucuronosyltransferase 1-6	0.175	1.21	2.32
188	12530-14	CKS-1	P61024	CKS1B	Cyclin-dependent kinases regulatory subunit 1	0.183	0.15	1.11
189	13384-110	FUMH	P07954	FH	Fumarate hydratase; mitochondrial	0.183	0.621	1.54
190	13519-112	ARHGP	Q86VW2	ARHGEF25	Rho guanine nucleotide exchange factor 25	0.183	0.642	1.56
191	14246-50	DOK2	O60496	DOK2	Docking protein 2	0.183	-0.69	0.62
192	6414-8	OAF	Q86UD1	OAF	Out at first protein homolog	0.183	-0.375	0.771
193	7648-9	MYPC1	Q00872	MYBPC1	Myosin-binding protein C; slow-type	0.183	-2.57	0.169
194	8039-41	F177A	Q8N128	FAM177A1	Protein FAM177A1	0.183	-0.222	0.858
195	9561-21	CSPG2	P13611	VCAN	Versican core protein	0.183	0.948	1.93
196	9765-4	NDE1	Q9NXR1	NDE1	Nuclear distribution protein nudE homolog 1	0.183	0.181	1.13
197	7625-27	14-3-3 protein theta	P27348	YWHAQ	14-3-3 protein theta	0.183	-0.539	0.688
198	6895-1	TR	P02786	TFRC	Transferrin receptor protein 1	0.184	0.548	1.46
199	9842-2	b-Catenin	P35222	CTNNB1	Catenin beta-1	0.184	0.53	1.44
200	3070-1	IL-2	P60568	IL2	Interleukin-2	0.185	-0.858	0.552
201	10928-7	IL-1F6	Q9UHA7	IL36A	Interleukin-36 alpha	0.187	1.08	2.12
202	5508-62	Cathepsin D	P07339	CTSD	Cathepsin D	0.194	-0.656	0.635
203	7669-6	GROA	P12850	Cxcl1	Growth-regulated alpha protein	0.194	-0.484	0.715
204	11436-6	AINX	Q16352	INA	Alpha-internexin	0.194	-0.279	0.824
205	11259-71	PCDG8	Q9Y5G5	PCDHGA8	Protocadherin gamma-A8	0.195	1.1	2.15
206	3061-61	Cathepsin B	P07858	CTSB	Cathepsin B	0.2	2.2	4.58
207	8225-86	EPHB2	P29323	EPHB2	Ephrin type-B receptor 2	0.2	0.355	1.28
208	9867-23	F16P2	O00757	FBP2	Fructose-1;6-bisphosphatase isozyme 2	0.2	-0.271	0.828
209	4878-3	Coagulation Factor X	P00742	F10	Coagulation Factor X	0.204	-0.0995	0.933
210	5440-26	Troponin I; skeletal; fast twitch	P48788	TNNI2	Troponin I; fast skeletal muscle	0.206	-2.09	0.235
211	8906-60	LRTM2	Q8N967	LRTM2	Leucine-rich repeat and transmembrane domain-containing protein 2	0.206	-0.483	0.715
212	11369-23	ADHX	P11766	ADH5	Alcohol dehydrogenase class-3	0.208	0.527	1.44
213	9204-33	Corticotropin-lipotropin	P01189	POMC	Pro-opiomelanocortin	0.208	-1.04	0.487
214	7210-25	Amyloid-like protein 1	P51693	APLP1	Amyloid-like protein 1	0.213	-0.966	0.512
[truncated: 4,370 more rows]

## Sheet: S4
Supplementary Table S4. Common significant analytes in NSCLC xenografts (FDRpvals ≤ 0.05 and Log2 FC ≥ |1|).
[truncated: 104 more rows]

[truncated: 29 more sheets: S5, S6, S7, S8, S9, S10, S11, S12, S13, S14, S15, S16, S17, S18, S19, S20, S21, S22, S23, S24 …]
